# Supplementary material for: Clinical and Microbiological Evaluation of Brazilian Red Propolis Containing-Dentifrice in Orthodontic Patients: A Randomized Clinical Trial
Source: Evid Based Complement Alternat Med. 2020 Jan 21;2020:8532701. doi: 10.1155/2020/8532701 (PMC6996680; doi:10.1155/2020/8532701)
Supplement: Supplementary Materials — The chromatography graphs. [file 8532701.f1.zip]

Archive with 2 entries (2 files):
- 8532701.f1/curva querc_24102019.xlsx
- 8532701.f1/propolis_24102019.xlsx
