# Supplementary material for: Clinical and Microbiological Evaluation of Brazilian Red Propolis Containing-Dentifrice in Orthodontic Patients: A Randomized Clinical Trial
Source: Evid Based Complement Alternat Med. 2020 Jan 21;2020:8532701. doi: 10.1155/2020/8532701 (PMC6996680; doi:10.1155/2020/8532701)
Supplement: Supplementary Materials — The chromatography graphs. [file 8532701.f1.zip › 8532701.f1/curva querc_24102019.xlsx]

## Sheet: curvaquerc
nm	Quercetina 1,5	Quercetina2,5	Quercetina3,5	Quercetina4,5	Quercetina5,5	Quercetina6,5
200	0.021	0.0571	0.0796	0.0972	0.1367	0.1325
201	0.0219	0.0791	0.1326	0.1408	0.1674	0.1885
202	0.052	0.1296	0.1932	0.22	0.2745	0.2913
203	0.0773	0.1672	0.2589	0.2946	0.3605	0.3861
204	0.0977	0.2024	0.3035	0.3605	0.4437	0.4697
205	0.114	0.2245	0.3378	0.4088	0.4978	0.5437
206	0.1258	0.2353	0.3598	0.4406	0.5433	0.5866
207	0.1317	0.2452	0.3676	0.4594	0.5701	0.6159
208	0.1364	0.2524	0.3701	0.4637	0.5746	0.629
209	0.1303	0.2405	0.3632	0.4575	0.5711	0.6299
210	0.1286	0.2342	0.3582	0.4501	0.5634	0.6266
211	0.1219	0.2215	0.3411	0.4311	0.5446	0.6085
212	0.1263	0.2184	0.336	0.4244	0.5372	0.6017
213	0.1208	0.2005	0.3162	0.3987	0.5064	0.5725
214	0.1201	0.1997	0.3087	0.3866	0.4946	0.5576
215	0.1125	0.1879	0.2912	0.3689	0.4728	0.5325
216	0.1067	0.1758	0.2794	0.3611	0.4599	0.5143
217	0.1099	0.1805	0.2808	0.3588	0.4547	0.5116
218	0.1021	0.1645	0.2621	0.3378	0.4302	0.4844
219	0.1026	0.1604	0.2574	0.3284	0.4236	0.4762
220	0.1002	0.1574	0.2443	0.3192	0.412	0.4613
221	0.0927	0.1493	0.2415	0.3106	0.402	0.4485
222	0.1017	0.1509	0.2397	0.3059	0.3906	0.4444
223	0.0889	0.1398	0.2275	0.2897	0.3799	0.4267
224	0.0907	0.1381	0.2259	0.286	0.3731	0.4207
225	0.0801	0.1343	0.2175	0.2753	0.3589	0.4049
226	0.0874	0.1273	0.2086	0.2679	0.3465	0.3913
227	0.0844	0.1196	0.2017	0.2527	0.3329	0.3739
228	0.0774	0.1175	0.1948	0.2462	0.3218	0.3649
229	0.0779	0.1213	0.1929	0.2425	0.319	0.3614
230	0.0722	0.1148	0.1874	0.2355	0.3051	0.3478
231	0.0714	0.1095	0.1763	0.2189	0.2915	0.3349
232	0.0675	0.0991	0.1632	0.212	0.2768	0.3189
233	0.0647	0.0938	0.1635	0.2032	0.2639	0.3038
234	0.0643	0.0979	0.1565	0.1932	0.2536	0.2941
235	0.0634	0.0926	0.145	0.1802	0.2354	0.2817
236	0.0664	0.0945	0.1524	0.1791	0.2369	0.2736
237	0.0548	0.0852	0.1423	0.1731	0.2249	0.2708
238	0.0595	0.0915	0.1451	0.1734	0.2266	0.2654
239	0.0552	0.0868	0.1377	0.1742	0.2241	0.2622
240	0.0563	0.0855	0.1342	0.1663	0.2199	0.2578
241	0.0576	0.0905	0.1413	0.165	0.2237	0.2591
242	0.0504	0.0903	0.1392	0.172	0.2289	0.2643
243	0.0599	0.0892	0.1402	0.1791	0.2282	0.2692
244	0.061	0.0912	0.1389	0.1802	0.2259	0.2653
245	0.0576	0.0947	0.1416	0.1803	0.2294	0.2683
246	0.0624	0.095	0.1408	0.1774	0.2306	0.2681
247	0.0599	0.0941	0.1418	0.1798	0.232	0.2731
248	0.0656	0.0997	0.1457	0.1874	0.2374	0.2797
249	0.0643	0.1039	0.1516	0.1859	0.2432	0.2861
250	0.0685	0.1021	0.1556	0.1974	0.254	0.2952
251	0.0712	0.1084	0.1618	0.209	0.2617	0.3073
252	0.0713	0.1127	0.1678	0.2173	0.271	0.3167
253	0.069	0.1164	0.1754	0.2255	0.2842	0.3357
254	0.0822	0.1239	0.1861	0.2391	0.2999	0.3548
255	0.0841	0.1335	0.1986	0.2489	0.3191	0.3741
256	0.0899	0.138	0.2085	0.2688	0.3331	0.3926
257	0.0984	0.1542	0.2196	0.2832	0.352	0.4119
258	0.092	0.1497	0.2269	0.2881	0.3621	0.4216
259	0.108	0.1676	0.239	0.3105	0.3835	0.4488
260	0.1067	0.1715	0.2453	0.3224	0.3948	0.4654
261	0.111	0.1748	0.2549	0.3333	0.4124	0.4771
262	0.1109	0.1786	0.2595	0.3348	0.4182	0.4841
263	0.1172	0.1843	0.2642	0.3449	0.4246	0.4911
264	0.1213	0.1914	0.274	0.3524	0.4269	0.5003
265	0.1179	0.1825	0.2726	0.3445	0.4272	0.4932
266	0.1152	0.1857	0.2657	0.3476	0.429	0.4948
267	0.1204	0.1868	0.2685	0.3511	0.4325	0.4979
268	0.1172	0.1866	0.2671	0.347	0.4289	0.4931
269	0.1178	0.1853	0.2693	0.3516	0.4265	0.4933
270	0.113	0.1788	0.2594	0.3338	0.4146	0.4753
271	0.1207	0.1894	0.2683	0.3398	0.4168	0.487
272	0.1135	0.1844	0.2663	0.339	0.4179	0.4829
273	0.1075	0.1718	0.2483	0.3235	0.4007	0.4621
274	0.1018	0.1689	0.2425	0.3135	0.3861	0.4431
275	0.099	0.1525	0.2238	0.294	0.3631	0.4179
276	0.0913	0.1497	0.2168	0.2784	0.3467	0.3971
277	0.087	0.1404	0.2037	0.2559	0.3254	0.376
278	0.0865	0.1334	0.1916	0.2406	0.3054	0.3525
279	0.0751	0.1197	0.1751	0.231	0.2863	0.3299
280	0.0738	0.1141	0.1638	0.2125	0.2648	0.3046
281	0.0697	0.1088	0.1577	0.2044	0.2487	0.2886
282	0.0635	0.0927	0.1419	0.186	0.2281	0.2649
283	0.052	0.0873	0.1303	0.1668	0.208	0.2423
284	0.0558	0.0801	0.1231	0.1587	0.1966	0.2252
285	0.0456	0.0685	0.1095	0.1419	0.1718	0.2095
286	0.0484	0.071	0.103	0.1318	0.1686	0.1976
287	0.0495	0.0668	0.101	0.1322	0.1648	0.1868
288	0.0415	0.0688	0.1012	0.1237	0.1569	0.1845
289	0.0359	0.0582	0.0865	0.1101	0.1395	0.1634
290	0.0419	0.0567	0.0825	0.1093	0.1361	0.1613
291	0.027	0.0506	0.0777	0.101	0.1284	0.1494
292	0.0511	0.063	0.0912	0.1075	0.1393	0.1615
293	0.0369	0.0506	0.0791	0.0995	0.1241	0.1441
294	0.0319	0.0495	0.0682	0.0886	0.1138	0.1296
295	0.0264	0.0467	0.0718	0.0942	0.1174	0.1323
296	0.0332	0.053	0.0753	0.0926	0.1174	0.1299
297	0.0337	0.0527	0.0726	0.092	0.1174	0.1322
298	0.03	0.0443	0.0644	0.0854	0.1071	0.127
299	0.0299	0.0438	0.0617	0.0815	0.1108	0.1268
300	0.0367	0.0575	0.0734	0.093	0.1102	0.1339
301	0.0309	0.0446	0.0654	0.0806	0.1057	0.1229
302	0.0323	0.0496	0.0724	0.0926	0.1151	0.1285
303	0.0214	0.0414	0.0623	0.0787	0.1015	0.121
304	0.0277	0.0418	0.0621	0.0772	0.1033	0.1163
305	0.0316	0.0422	0.0606	0.0775	0.102	0.114
306	0.0258	0.0421	0.0574	0.0737	0.097	0.1146
307	0.0227	0.04	0.0584	0.0684	0.092	0.1087
308	0.0307	0.0458	0.0569	0.0704	0.0952	0.1097
309	0.025	0.0376	0.0518	0.0649	0.0892	0.1028
310	0.03	0.0414	0.0576	0.0669	0.0891	0.1002
311	0.0211	0.0342	0.0491	0.0637	0.0789	0.0917
312	0.0222	0.0274	0.0462	0.0595	0.0697	0.0883
313	0.0144	0.0342	0.0449	0.0591	0.0793	0.0893
314	0.0202	0.0298	0.0405	0.0476	0.0714	0.0809
315	0.0219	0.0346	0.0478	0.0559	0.0755	0.0845
316	0.0178	0.025	0.0317	0.0526	0.0704	0.0809
317	0.0166	0.0266	0.0404	0.0477	0.0673	0.0751
318	0.0104	0.0234	0.0346	0.0485	0.0629	0.0741
319	0.0146	0.0278	0.0423	0.0533	0.0653	0.0777
320	0.0166	0.0252	0.0368	0.0498	0.0663	0.0796
321	0.0147	0.0213	0.0351	0.0412	0.0634	0.0726
322	0.0181	0.0306	0.0404	0.0503	0.0697	0.0763
323	0.0145	0.0266	0.0411	0.0512	0.0676	0.0817
324	0.0162	0.025	0.0396	0.0511	0.0707	0.0794
325	0.0182	0.0275	0.0444	0.058	0.0679	0.0835
326	0.0277	0.0406	0.0543	0.0683	0.0806	0.0958
327	0.015	0.0302	0.0441	0.0563	0.0741	0.0888
328	0.0227	0.0291	0.0483	0.0598	0.0793	0.089
329	0.0205	0.034	0.0451	0.0595	0.0712	0.09
330	0.0246	0.0323	0.0512	0.0656	0.0796	0.0928
331	0.0052	0.032	0.0503	0.0631	0.0834	0.0912
332	0.0214	0.0361	0.0506	0.0665	0.082	0.0944
333	0.0203	0.0365	0.0561	0.0658	0.0888	0.0999
334	0.0253	0.0319	0.0509	0.0679	0.0854	0.0992
335	0.0249	0.0358	0.0528	0.0695	0.0882	0.1048
336	0.0223	0.033	0.0552	0.0744	0.0875	0.1057
337	0.0195	0.0409	0.0538	0.0734	0.094	0.1082
338	0.026	0.0401	0.0601	0.0729	0.0958	0.1163
339	0.0243	0.0477	0.0661	0.0846	0.1028	0.1203
340	0.0232	0.0392	0.0621	0.0844	0.1055	0.1216
341	0.0286	0.0401	0.0675	0.0856	0.1069	0.1226
342	0.0246	0.0412	0.0667	0.0862	0.1107	0.123
343	0.0236	0.04	0.0642	0.0843	0.1094	0.1241
344	0.0234	0.0405	0.0614	0.0845	0.1136	0.13
345	0.0409	0.0607	0.0828	0.1023	0.1246	0.1462
346	0.0282	0.0463	0.0713	0.0925	0.1181	0.1392
347	0.0281	0.0496	0.072	0.0933	0.1175	0.1396
348	0.0337	0.0531	0.0756	0.0964	0.1284	0.1472
349	0.0218	0.0524	0.0703	0.097	0.1225	0.1439
350	0.0342	0.0467	0.0824	0.1029	0.1278	0.1526
351	0.0324	0.0528	0.079	0.1101	0.1338	0.1503
352	0.0277	0.0596	0.0821	0.1066	0.1354	0.1551
353	0.035	0.0602	0.0843	0.1068	0.1311	0.1526
354	0.0194	0.0525	0.0762	0.1095	0.131	0.1552
355	0.0306	0.0538	0.0837	0.107	0.1386	0.1575
356	0.0398	0.0657	0.0828	0.1164	0.141	0.1659
357	0.0329	0.0669	0.0832	0.1131	0.1407	0.1629
358	0.0338	0.0455	0.0812	0.1073	0.1393	0.1606
359	0.0241	0.0576	0.0768	0.1028	0.1374	0.1575
360	0.0358	0.0578	0.0873	0.1126	0.1359	0.1627
361	0.0267	0.0597	0.0838	0.1117	0.1376	0.161
362	0.0413	0.0669	0.0951	0.12	0.1494	0.1702
363	0.0415	0.0659	0.0971	0.125	0.155	0.1765
364	0.0268	0.0615	0.0908	0.1147	0.1415	0.1655
365	0.0308	0.0553	0.0894	0.1162	0.1468	0.1672
366	0.0291	0.0608	0.0863	0.1129	0.1441	0.1626
367	0.034	0.065	0.0905	0.1198	0.1416	0.169
368	0.0387	0.0667	0.0916	0.1198	0.1461	0.1697
369	0.0306	0.0564	0.0832	0.1136	0.1386	0.163
370	0.0335	0.0557	0.0875	0.1164	0.1393	0.163
371	0.0364	0.0651	0.0889	0.1176	0.1482	0.1655
372	0.0312	0.0631	0.0914	0.1161	0.1446	0.164
373	0.0277	0.0587	0.0889	0.1079	0.1405	0.1627
374	0.0338	0.0553	0.0901	0.1146	0.1448	0.163
375	0.0433	0.0691	0.0931	0.1228	0.1446	0.1712
376	0.034	0.0594	0.0859	0.1177	0.1445	0.1672
377	0.0397	0.0702	0.0928	0.126	0.1525	0.1698
378	0.0368	0.0599	0.0907	0.1155	0.1486	0.1727
379	0.0322	0.0677	0.0962	0.1229	0.1496	0.1753
380	0.0309	0.0667	0.0933	0.1201	0.1518	0.169
381	0.0328	0.067	0.0966	0.1207	0.1552	0.1785
382	0.0369	0.0711	0.1025	0.1297	0.1607	0.1827
383	0.0333	0.0709	0.0944	0.1258	0.1598	0.1766
384	0.0343	0.0739	0.1008	0.1322	0.1634	0.191
385	0.0424	0.0807	0.1085	0.1403	0.171	0.1996
386	0.0471	0.0785	0.1108	0.1464	0.171	0.2045
387	0.0379	0.0797	0.1117	0.1465	0.1768	0.2089
388	0.051	0.085	0.1195	0.1468	0.1872	0.217
389	0.0466	0.0849	0.1129	0.1549	0.1883	0.2199
390	0.0469	0.0882	0.1224	0.1613	0.1945	0.2301
391	0.0558	0.0948	0.1304	0.1663	0.2079	0.2412
392	0.052	0.0944	0.1327	0.1718	0.2121	0.2459
393	0.0529	0.0894	0.1306	0.1704	0.2103	0.2464
394	0.0524	0.0986	0.1401	0.184	0.2228	0.2604
395	0.0545	0.0958	0.1426	0.1836	0.2347	0.2728
396	0.0629	0.1097	0.1467	0.1991	0.2448	0.2851
397	0.064	0.1141	0.1587	0.2067	0.2513	0.2914
398	0.0695	0.1164	0.1665	0.2188	0.2622	0.3057
399	0.0613	0.1161	0.1672	0.2166	0.2688	0.3101
400	0.0666	0.1249	0.1688	0.2277	0.2787	0.3226
401	0.0723	0.1264	0.1766	0.2354	0.2866	0.3322
402	0.0715	0.1307	0.1824	0.2382	0.2933	0.3374
403	0.0758	0.1314	0.1875	0.2472	0.3045	0.3515
404	0.0781	0.1393	0.1957	0.2556	0.3132	0.3607
405	0.0769	0.1417	0.1989	0.2615	0.3156	0.3692
406	0.0836	0.1491	0.2072	0.272	0.3317	0.3832
407	0.0889	0.1484	0.2128	0.2776	0.3363	0.3921
408	0.0825	0.1542	0.2127	0.2853	0.3446	0.3998
409	0.0904	0.1593	0.2241	0.2911	0.3521	0.4103
410	0.0926	0.1631	0.2263	0.2995	0.3614	0.4214
411	0.0979	0.1671	0.2314	0.3058	0.3718	0.4301
412	0.1	0.1768	0.2425	0.3197	0.388	0.4425
413	0.0937	0.1673	0.2382	0.3172	0.3848	0.4434
414	0.1048	0.1792	0.2484	0.3264	0.3944	0.4548
415	0.1013	0.1792	0.2515	0.3287	0.398	0.4594
416	0.1028	0.1811	0.2547	0.3332	0.404	0.4667
417	0.1102	0.1939	0.2671	0.35	0.4184	0.4819
418	0.1076	0.1857	0.2589	0.3452	0.416	0.4775
419	0.1161	0.1954	0.2731	0.3542	0.427	0.491
420	0.1119	0.1943	0.2675	0.3565	0.4257	0.4924
421	0.1036	0.1951	0.2709	0.3597	0.4323	0.4963
422	0.1119	0.2001	0.2777	0.3659	0.4374	0.5036
423	0.1139	0.2027	0.2777	0.3655	0.4418	0.5065
424	0.1174	0.2093	0.286	0.3753	0.4497	0.5165
425	0.1162	0.2035	0.2835	0.3743	0.4505	0.5155
426	0.1169	0.2028	0.2834	0.379	0.4517	0.521
427	0.1168	0.2106	0.2904	0.38	0.4569	0.5238
428	0.1151	0.2059	0.2879	0.3763	0.4546	0.521
429	0.1155	0.2083	0.2893	0.3772	0.4531	0.5211
430	0.1269	0.2168	0.2977	0.3894	0.4619	0.53
431	0.1189	0.209	0.2897	0.3812	0.4562	0.5239
432	0.1175	0.2104	0.2862	0.3804	0.4551	0.5219
433	0.1196	0.2103	0.2909	0.3812	0.4573	0.5232
434	0.1238	0.2127	0.2935	0.3854	0.4615	0.5269
435	0.1208	0.2133	0.2934	0.3825	0.4602	0.5273
436	0.118	0.2082	0.2914	0.3803	0.4554	0.5203
437	0.1164	0.2087	0.2887	0.3783	0.4521	0.5163
438	0.1228	0.2111	0.2883	0.3765	0.452	0.515
439	0.1154	0.204	0.2806	0.3706	0.4434	0.5061
440	0.1194	0.2063	0.2853	0.3689	0.443	0.5056
441	0.1112	0.1986	0.2733	0.3618	0.4324	0.4939
442	0.1118	0.1953	0.2724	0.3583	0.4303	0.4898
443	0.1085	0.1952	0.2679	0.3537	0.4213	0.4831
444	0.1054	0.184	0.2595	0.3432	0.4121	0.4694
445	0.1035	0.1879	0.2562	0.3379	0.4042	0.4588
446	0.0956	0.1815	0.2475	0.3262	0.3919	0.4479
447	0.0954	0.1748	0.2386	0.3141	0.3804	0.4333
448	0.0924	0.1685	0.2346	0.3089	0.3716	0.421
449	0.0942	0.1667	0.2286	0.3012	0.3628	0.4104
450	0.0867	0.1597	0.218	0.2894	0.3471	0.3936
451	0.0869	0.1596	0.2161	0.2808	0.3366	0.3821
452	0.0788	0.1417	0.199	0.2604	0.3146	0.3553
453	0.0759	0.14	0.1907	0.2499	0.2969	0.3392
454	0.0768	0.1346	0.1819	0.2393	0.288	0.324
455	0.0653	0.1232	0.1683	0.2182	0.2648	0.2984
456	0.0626	0.1153	0.1574	0.2079	0.2496	0.2807
457	0.0515	0.1071	0.145	0.1905	0.2331	0.2577
458	0.0521	0.1012	0.1351	0.1769	0.2164	0.2423
459	0.0535	0.0981	0.1292	0.168	0.2057	0.2258
460	0.0469	0.0884	0.1186	0.1545	0.1882	0.2051
461	0.0431	0.0804	0.1078	0.1423	0.1705	0.1893
462	0.0393	0.0767	0.0983	0.1326	0.1589	0.1732
463	0.0375	0.0691	0.0916	0.1187	0.145	0.1588
464	0.0351	0.0686	0.0845	0.1113	0.1319	0.1453
465	0.0321	0.0558	0.0729	0.0985	0.1219	0.1286
466	0.0248	0.0499	0.0648	0.0872	0.1083	0.1086
467	0.0246	0.0451	0.0603	0.0796	0.0966	0.1001
468	0.0261	0.0467	0.0558	0.0732	0.0912	0.0972
469	0.0192	0.0411	0.0536	0.0708	0.0798	0.089
470	0.0183	0.0358	0.0435	0.0571	0.0739	0.0765
471	0.016	0.0299	0.037	0.0533	0.0669	0.0681
472	0.0173	0.0315	0.0414	0.0512	0.0657	0.0663
473	0.0116	0.0279	0.0357	0.0448	0.0565	0.0563
474	0.013	0.0281	0.035	0.0433	0.0545	0.0524
475	0.0125	0.028	0.0303	0.0381	0.0479	0.0464
476	0.0118	0.023	0.027	0.037	0.0447	0.0456
477	0.0116	0.0245	0.0284	0.0332	0.0413	0.0386
478	0.0062	0.0169	0.022	0.03	0.0369	0.0362
479	0.0097	0.0172	0.0225	0.0263	0.0347	0.0322
480	0.0113	0.0198	0.0229	0.0269	0.0363	0.0327
481	0.0096	0.018	0.0186	0.0268	0.0296	0.0283
482	0.0105	0.021	0.0209	0.0274	0.032	0.0308
483	0.0051	0.0153	0.0172	0.0223	0.0264	0.0259
484	0.0059	0.0137	0.0156	0.021	0.0267	0.02
485	0.0058	0.0138	0.0161	0.0184	0.0229	0.0225
486	0.0039	0.0161	0.0161	0.0176	0.021	0.0201
487	0.0053	0.012	0.0095	0.0154	0.0152	0.0156
488	0.0044	0.0106	0.0141	0.0135	0.0217	0.0172
489	0.005	0.0124	0.0081	0.0141	0.0172	0.0106
490	0.0097	0.0116	0.0168	0.0146	0.02	0.0182
491	0.008	0.0111	0.0127	0.0132	0.0199	0.0166
492	0.0091	0.0106	0.013	0.0179	0.0209	0.0164
493	0.0054	0.0119	0.0119	0.0121	0.0173	0.0128
494	0.0073	0.0096	0.0125	0.013	0.0145	0.0079
495	0.0085	0.0094	0.0134	0.0144	0.0147	0.0147
496	0.0066	0.0103	0.0117	0.0137	0.0138	0.0128
497	0.0075	0.0077	0.0084	0.0094	0.015	0.0112
498	0.0061	0.012	0.0116	0.0098	0.0125	0.0127
499	0.009	0.0132	0.0124	0.0114	0.0172	0.0143
500	0.0038	0.0016	0.0058	0.0047	0.0086	0.0057
501	0.0024	0.009	0.0044	0.0077	0.0106	-0.001
502	0.0015	0.0052	0.0063	0.0046	0.0034	0.0038
503	0.0044	0.0059	0.0048	0.008	0.007	0.0049
504	0.0073	0.0077	0.0064	0.0083	0.0047	0.0051
505	0.0029	0.0026	0.0068	0.0049	0.0084	0.0062
506	0.0035	0.0026	0.0041	0.0024	0.0056	0.0015
507	0.0009	0.0011	-0.0011	-0.0004	0.0025	0.0003
508	0.0016	0.0083	0.0067	0.0071	0.0066	0.0064
509	0.0033	0.0027	0.0033	0.005	0.0055	0.0057
510	0.0032	0.0022	0.0025	0.0035	0.0034	0.0018
511	-0.0016	0.0033	-0.0019	-0.0013	0.0011	0.0008
512	0.0048	0.0027	0.003	0.0026	0.0059	0.0031
513	0.0057	0.0048	0.006	0.0019	0.0058	-0.0014
514	0.0009	0.003	0.0013	0.0029	0.0045	0.002
515	-0.0016	0.0055	-0.0025	0.0024	0.0039	-0.0007
516	0.0023	0.0024	0.0006	0.0033	0.0022	0.0001
517	0.0033	-0.0011	-0.001	0.0007	-0.0013	-0.0032
518	-0.0055	0.0022	0.0003	0	-0.001	-0.0017
519	0.005	0.0029	0.002	0.0021	0.0026	-0.0009
520	0.0038	0.0036	0.003	0.0018	0.0026	-0.0003
521	0.007	0.0023	0.0025	0.0042	0.0042	0.0017
522	-0.001	0.0021	-0.0005	-0.005	-0.0005	-0.002
523	-0.0028	0.0018	-0.0013	-0.0005	-0.0002	-0.0024
524	0.003	0.0024	-0.0033	-0.0052	0.001	-0.0013
525	0.0044	0.0061	0.0036	-0.0021	0.0018	0.0019
526	0.0015	0.0018	-0.0009	0.0016	0.0007	-0.0012
527	0.0033	0.007	0.0021	0.004	0.0031	0.0042
528	0.0048	0.002	0.002	0.0049	0.0008	-0.0006
529	0.0036	0.0042	0.0021	0.0012	0.0011	-0.0021
530	0.0022	0.0058	0.0024	0.0045	0.0016	0.0002
531	0.002	0.0052	0.0009	0.0017	0.0014	0.0048
532	0.001	0.0025	-0.0015	-0.0045	-0.0043	-0.0039
533	-0.0019	0.0017	-0.0012	-0.0007	-0.0027	-0.0019
534	-0.0028	-0.0001	-0.0013	-0.005	0.0007	-0.0026
535	-0.0001	0.0018	0.0011	-0.0011	-0.0018	-0.0043
536	0.0037	0.0033	0.0006	-0.0033	-0.0044	-0.0023
537	0.002	0.0029	0.0034	0.0032	0.0037	0.0007
538	0.0004	0.0041	0.0008	-0.0027	-0.0014	-0.0037
539	-0.0013	0.0028	-0.0012	-0.0021	0.0019	-0.0046
540	0.0023	0.0002	-0.0012	-0.0009	-0.0015	-0.0035
541	-0.005	0.0038	0.0053	-0.0016	0.0009	0.0007
542	0.0012	0.0037	0.0002	0.0024	0.0003	-0.0028
543	-0.001	-0.0038	-0.0013	-0.0055	-0.0034	-0.006
544	0.0015	0.0028	0	0.0008	0.0001	-0.0002
545	0.0014	0.0086	0.0047	0.001	-0.0001	0.0017
546	0.0023	-0.0002	0.0039	0.0022	0.0015	-0.0038
547	-0.0004	0.0035	-0.0007	-0.0004	-0.0006	-0.0027
548	0.0014	0.0009	0.0023	0.0014	-0.0005	-0.0017
549	-0.0004	0.0007	-0.0021	-0.0009	-0.0001	-0.0025
550	-0.0024	0.0014	0.0003	0.0003	-0.0034	-0.0035
551	0.0012	0.0011	-0.0023	-0.0007	-0.0015	-0.0031
552	-0.0008	0.0029	0.0019	-0.0032	0.0008	0.0012
553	0.0034	0.0068	0.0034	0.0042	0.003	0.0014
554	0.0001	0.0009	-0.0032	-0.003	0.0009	-0.0022
555	-0.0024	-0.001	-0.0014	-0.004	-0.0048	-0.0043
556	-0.0007	0.0016	-0.0011	-0.0004	-0.0026	-0.003
557	0	0.0013	-0.0007	0.0002	0.0009	-0.0046
558	-0.0003	0.0043	0.0016	0.0021	0.0005	-0.001
559	-0.0002	0.0018	0.0001	-0.0048	-0.0019	-0.0038
560	0.001	-0.0013	0.0014	-0.0021	0.0013	-0.0017
561	0.0017	-0.0001	-0.002	0.0002	0	-0.0044
562	0.0009	0.0004	0.0022	-0.003	0.0005	-0.0027
563	0.0013	-0.0008	-0.0016	-0.0019	-0.0012	-0.0094
564	-0.0049	0.0028	-0.0027	-0.001	-0.0002	-0.0019
565	0.0028	0.0049	-0.0018	0.0022	0.0028	-0.0012
566	-0.0013	0.0001	0.0003	-0.0008	-0.0011	-0.0025
567	-0.0002	-0.0001	0.0005	-0.0019	0	-0.0035
568	0.0049	0.0051	0.0045	0.0002	0.005	-0.0001
569	0.0003	0.0007	0.0035	-0.0046	0.0025	-0.0019
570	0.0036	0.0085	0.0096	0.0042	0.0053	0.005
571	0.0046	0.0058	-0.0003	-0.0004	0.0018	-0.003
572	0.0024	0.0001	0.0018	-0.0025	-0.0016	-0.0066
573	0.0037	0.0045	0.0008	0.0007	0.0018	0.0021
574	0.0008	0.0028	0.0003	-0.0028	0.001	-0.0032
575	0.0031	0.0033	0.0046	0.0029	0.0018	-0.001
576	-0.0022	0.0025	-0.0028	-0.0014	-0.0024	-0.005
577	0	0.0008	-0.0017	0.0008	-0.0002	-0.0031
578	0.0055	0.0079	0.0066	0.0041	0.005	0.0026
579	0.0004	0.003	-0.0015	-0.0002	-0.0009	0
580	-0.0054	0.0009	0.0012	-0.0034	0.0001	-0.0033
581	-0.001	0.0011	-0.0024	-0.0008	0.0012	-0.0031
582	0.0009	0.0012	-0.0008	-0.0006	-0.002	-0.0011
583	-0.0004	0.0018	0.0003	-0.0012	-0.0004	-0.0024
584	0.0015	0.0054	0.0021	0.0023	0.0007	0.0013
585	-0.0006	0.0002	-0.0006	-0.0025	-0.0032	-0.004
586	-0.0017	-0.0024	-0.0007	-0.001	-0.0008	-0.0039
587	0.0011	-0.0003	-0.0008	-0.0027	-0.0019	-0.005
588	-0.0024	0.0019	0.0003	-0.0009	-0.0014	-0.0023
589	-0.0008	0.0023	0.0011	-0.0017	0.0023	-0.0003
590	-0.0055	-0.0017	-0.001	-0.0023	-0.003	-0.006
591	0.0004	0.0029	0.0025	-0.0021	0	-0.0025
592	-0.0021	0.0038	0.0015	-0.001	0.0018	-0.0026
593	-0.004	-0.0002	0.0009	0.0017	-0.0021	-0.0036
594	-0.0024	-0.0002	0.0009	-0.002	0.0002	-0.001
595	0.0043	0.0071	0.0058	0.0036	0.0056	0.0036
596	0.0014	0.0021	-0.0012	-0.0008	0.0002	-0.0015
597	0.0005	0.0047	0.0023	0.0029	0.0021	-0.0016
598	-0.0001	-0.002	0.0012	-0.0024	-0.0031	-0.0024
599	-0.0001	0	0.0009	-0.0009	0.0004	-0.0033
600	0.0014	0.0027	0.0021	-0.0002	-0.0034	-0.0021
601	-0.0015	0.0011	0.0011	0.0016	0.0016	0.0007
602	-0.0002	0.0003	0.0033	-0.0008	0.0021	-0.0029
603	0.0027	0.0037	0.003	0.0034	0	0.0023
604	-0.0035	0	-0.001	-0.001	-0.0034	-0.0028
605	-0.0029	0.0026	-0.0014	-0.0036	-0.0027	-0.0047
606	-0.0021	0.0022	0.0002	-0.0014	0.0003	-0.0028
607	-0.004	0.0029	0.0046	0.0009	0.0013	0.0011
608	0.0003	0.0035	0.002	-0.006	-0.0001	-0.0051
609	-0.0006	0.0027	-0.0017	0.0004	0.0001	-0.0076
610	-0.0002	0.0013	0.0013	-0.0017	0.0004	-0.0014
611	-0.005	-0.0005	-0.0019	-0.0023	-0.0018	-0.0036
612	0.0009	0.0035	0.0023	-0.0014	0.0009	-0.0019
613	-0.0021	-0.004	-0.0049	-0.002	-0.0012	-0.0055
614	-0.0015	-0.0011	0.0006	-0.0016	-0.0004	-0.0053
615	0.0031	0.0039	0.0025	-0.004	0.002	-0.0037
616	-0.0006	0.0001	-0.0024	-0.002	-0.0043	-0.0018
617	-0.0011	0.0037	-0.0016	-0.0024	-0.0027	-0.0039
618	0.0047	0.0053	0.0077	0.0046	0.003	0.0016
619	-0.0002	0.0005	-0.0009	-0.0004	-0.0029	-0.0007
620	-0.0052	0.0005	-0.0016	-0.002	-0.0019	-0.0059
621	0	-0.001	-0.0001	-0.0005	-0.0029	-0.0028
622	-0.0026	0.0029	0.0015	-0.0003	0.0013	-0.0017
623	0.002	0.001	-0.0018	-0.0028	0.0009	-0.0024
624	0.0011	0.0016	0.0005	-0.0013	-0.0025	-0.0031
625	0.0033	0.0076	0.0049	0.0027	0.0016	0.0037
626	-0.0001	0.0013	0.0005	0.0008	-0.0013	-0.0086
627	0.0002	0.0024	-0.0006	-0.0015	-0.0057	-0.0043
628	-0.0015	-0.0025	-0.0024	-0.0009	-0.0012	-0.0044
629	0.0012	0.0036	0.0021	0	0.0026	-0.0008
630	0.0041	0.0047	0.0018	0.0018	0.0012	0.0014
631	-0.003	0.002	0.0015	0.0001	0.0017	-0.0015
632	-0.0008	0.0005	-0.0001	-0.0035	-0.0034	-0.0041
633	0.0039	0.0065	0.0029	0.0024	-0.0005	0.0017
634	0.0023	0.006	0.0025	-0.0023	0.0024	0.0019
635	-0.0018	-0.0011	-0.0015	-0.0037	-0.0013	-0.0038
636	0.001	0.0027	0.0012	0.0019	0.0033	-0.0064
637	-0.0021	0.0041	0.0021	-0.0028	-0.0023	-0.0062
638	0.0011	0.0033	0.0018	-0.0003	0.0018	-0.0026
639	0.001	0.0013	-0.0035	-0.0057	0.001	-0.0026
640	0.0013	0.0069	0.0027	0.0015	0.0034	-0.0007
641	0.0002	0.001	0.0017	0.0018	-0.0016	-0.0018
642	-0.0001	0.0027	-0.005	-0.0039	-0.0056	-0.0037
643	0.0015	0.0033	0.0022	-0.0042	0.0031	-0.002
644	0.0051	0.0027	0.0051	0.0026	0.0026	-0.0011
645	-0.0003	-0.0004	-0.0008	-0.0032	-0.0022	-0.0017
646	-0.0036	-0.0003	-0.0029	-0.002	-0.0037	-0.0046
647	-0.0011	0.0021	0.0018	-0.0028	-0.0026	-0.0016
648	-0.0051	0.0015	0.0007	-0.006	0.0016	-0.0036
649	-0.0023	0.0042	0.0018	-0.0003	0.001	-0.0019
650	-0.0011	-0.0027	0	-0.0046	-0.0013	-0.0046
651	-0.0063	0.0028	0.0021	-0.0014	-0.0041	-0.002
652	0.0053	0.003	0.0064	0.0016	0.0048	0.0018
653	-0.0072	0.0026	0.0004	-0.0041	-0.0017	-0.0027
654	0.0004	0.0001	0.002	0.0008	-0.0009	-0.0008
655	-0.0053	0.0022	-0.0002	-0.0004	0.0004	-0.0042
656	0.0008	0.0019	0.0022	0.0012	0.0022	0
657	-0.0045	0.0011	-0.0024	-0.0035	-0.0016	-0.0042
658	-0.0002	-0.0003	-0.0047	-0.0027	0.0002	-0.0073
659	-0.0017	0.0042	-0.0025	0.0017	0.0017	-0.001
660	-0.0013	0.0018	-0.0051	-0.0057	-0.0016	-0.0047
661	-0.0007	0.0027	0.0005	0.0017	0.0003	-0.0058
662	-0.0014	0.0017	-0.002	-0.0007	0.0003	-0.0075
663	-0.0028	0.0015	0.0022	0.0008	0.0013	-0.0022
664	-0.0028	0.0029	0.0015	0.0041	0.0005	-0.0083
665	-0.0017	-0.001	-0.0013	-0.006	-0.0013	-0.0064
666	0.0016	0.0022	0.0036	0.0012	0.0028	-0.0025
667	-0.0051	0.0018	0.0023	-0.0011	0.0017	-0.0024
668	0.0001	-0.0043	-0.0024	-0.0041	-0.0012	-0.006
669	-0.0016	0.0026	0.0011	-0.0015	-0.0023	-0.0034
670	-0.0084	0.0008	0.0005	-0.009	-0.0007	-0.0049
671	-0.0001	-0.0008	0.0021	-0.0019	0.0004	-0.0044
672	-0.0043	-0.0017	-0.0017	-0.0032	-0.0032	-0.004
673	-0.0004	0.0019	0.0015	0.0025	0.0022	-0.0004
674	-0.0024	-0.0006	-0.0029	-0.0068	-0.0065	-0.0077
675	0.0005	0.0047	0.0014	0.0005	0.0017	-0.0014
676	0.0006	-0.001	0.0009	-0.0063	-0.0057	-0.0004
677	-0.0017	0.0029	-0.001	-0.0012	-0.0045	-0.0072
678	0.0034	0.0002	-0.0013	-0.0023	-0.0086	-0.0041
679	0	0.0037	-0.0006	-0.0009	-0.0039	-0.0024
680	-0.0024	0.0035	0.0021	-0.002	-0.0007	-0.0039
681	-0.0039	-0.0025	-0.0009	-0.0006	-0.0035	-0.0057
682	0.0015	0.0017	0.0016	-0.0019	-0.0025	-0.0006
683	-0.0002	0.0014	-0.0011	-0.0041	-0.0013	-0.0024
684	0.0014	0.0012	0.0011	-0.0001	-0.0025	-0.0055
685	-0.004	0.0004	0.001	-0.0028	0.0009	-0.0012
686	-0.003	0.0019	-0.0013	-0.0007	-0.0055	-0.0026
687	0.002	0.003	0.0042	-0.0002	0.0015	-0.0013
688	-0.0013	-0.0026	0.0004	-0.0079	-0.0015	-0.0034
689	-0.001	0.0018	0.0016	-0.0031	-0.0028	-0.0033
690	-0.0028	-0.0006	-0.0004	-0.0008	-0.0005	-0.0036
691	0.0024	-0.0027	0.0043	0.0034	0.0005	0.0034
692	0.0032	0.0041	0.0015	-0.0013	0.0011	-0.0002
693	-0.0001	-0.0012	-0.0014	-0.0006	-0.0018	-0.0003
694	-0.0004	-0.0012	0.0005	-0.0014	-0.0043	-0.0042
695	-0.0016	0.0021	0.0001	-0.002	-0.0053	-0.0047
696	-0.0015	-0.0015	-0.001	-0.0046	-0.0013	-0.0076
697	-0.003	-0.0035	-0.0005	-0.0037	-0.0029	-0.004
698	0.0026	0.0006	-0.0005	0.0023	-0.0015	0.0004
699	-0.0005	0.0016	-0.001	-0.0027	-0.0019	-0.005
700	-0.004	0.0017	0.0018	-0.0021	-0.0029	-0.0027
701	0.0036	0.0038	0.0001	0.0021	0.0015	-0.0006
702	-0.0013	0.0015	0.0018	-0.0004	-0.0044	-0.0021
703	-0.0034	-0.0063	-0.0036	-0.0055	-0.0039	-0.0081
704	0.0028	0.0011	0.0019	0.0009	0.0006	0.001
705	0.0021	0.0022	0.0024	-0.0005	0.0008	-0.004
706	0.0008	-0.0004	0.0005	-0.0003	-0.0022	-0.0064
707	-0.0048	-0.0015	-0.0007	-0.0004	-0.0015	-0.0031
708	-0.0003	-0.0013	-0.0046	0.0001	-0.0017	-0.0038
709	-0.0014	0.0004	-0.0001	-0.0019	-0.0046	-0.0037
710	-0.0014	0.0001	-0.0056	-0.0003	-0.0056	-0.0049
711	0.0001	0.0069	0.0077	0.0049	0.0065	0.0039
712	-0.0004	0.0028	-0.0005	-0.0012	-0.0004	-0.0023
713	-0.0022	0.0015	-0.0001	-0.0002	-0.0025	-0.0046
714	-0.0054	-0.0029	0.0021	-0.0023	-0.0008	-0.005
715	-0.0043	0.0011	-0.0011	0.0013	-0.0009	0
716	-0.002	0.0035	-0.0004	-0.0032	-0.0003	-0.0047
717	-0.0018	-0.0031	-0.0018	-0.0028	-0.0014	-0.0074
718	-0.0027	-0.0002	-0.0035	-0.0011	-0.0008	-0.0073
719	0.0006	-0.0007	0.0018	-0.0025	0.0009	-0.0047
720	0.0072	0.0101	0.0068	0.0077	0.0052	0.0033
721	0.0012	0.003	0.0017	0.0042	0.0028	0.0013
722	0.0047	0.0084	0.0057	-0.0012	0.006	0.0036
723	-0.0007	-0.0018	-0.0032	-0.0019	-0.0032	-0.0054
724	0.0004	0.0053	-0.0015	0	0.0031	0.0008
725	0.001	0.0056	0.0013	-0.0008	0.0006	-0.002
726	0.0006	-0.0004	0.0002	-0.0021	-0.0012	-0.0022
727	0.0019	0.0031	0.0017	0.0026	0.0021	0.0009
728	-0.001	-0.0007	0.0002	-0.0011	-0.0032	-0.0007
729	0.0024	0.0021	0.0034	-0.0006	-0.0009	0
730	0.0006	-0.0038	0.0004	-0.0023	-0.0003	-0.0048
731	0.0049	0.0051	0.0059	0.0018	0.004	0.0016
732	0.0017	0.0007	0.0012	-0.0006	-0.0015	-0.0031
733	-0.0019	0.0009	-0.0006	-0.002	-0.001	-0.0058
734	0.0001	-0.0005	-0.0048	-0.0044	-0.0063	-0.0043
735	0.0016	-0.0003	0.004	-0.0037	-0.0006	-0.0044
736	-0.0002	0.0023	0	-0.0003	-0.001	-0.0025
737	0.0032	-0.0036	0.0008	0.0012	-0.0069	-0.0036
738	-0.0011	0.0027	0.0036	-0.0033	0.0011	-0.0019
739	0.0019	0.003	0.001	-0.0015	-0.001	-0.0038
740	0.0031	0.0018	0.0049	0.0038	0.0037	0.001
741	-0.003	0.0014	0.0007	-0.0063	-0.0031	-0.0034
742	-0.0008	0.0032	-0.0063	-0.0048	-0.003	-0.0005
743	0.0005	-0.0013	-0.0043	-0.002	0.0006	-0.004
744	0.0045	0.0028	0.004	0.0017	0.0007	0.0006
745	0.0047	0.005	0.0031	0.0044	0.0042	0.0023
746	-0.0023	0.0017	-0.0005	-0.0053	-0.0022	-0.0044
747	-0.0026	0.0015	0.0001	-0.0014	0.0005	-0.0052
748	-0.0005	-0.001	-0.0002	-0.0009	-0.0025	-0.0057
749	0.0054	0.0062	0.0075	0.003	0.0046	0.0006
750	0.0039	0.0039	0.0072	0.0038	0.0057	0.003
751	0.0008	0.001	-0.0002	-0.0024	0.0013	-0.0026
752	0.0021	0.0031	0.0032	0.003	0.0026	-0.0011
753	-0.0023	0.0005	0.0001	0.0007	0.0016	-0.004
754	-0.0019	0.0001	0.0012	0.0003	-0.0039	-0.0027
755	-0.0004	-0.0037	-0.0001	0	-0.0017	-0.0028
756	-0.0011	-0.0009	-0.0008	0.001	-0.0011	-0.0034
757	0.0013	0.0005	0.0013	-0.0001	0.0017	-0.0014
758	-0.0001	0.0037	0.0024	0.0036	0.0012	-0.0014
759	0.0032	0.0026	0.0049	0.003	0.0036	0.0012
760	-0.0015	0.0021	0.0006	-0.0032	0.0026	-0.0029
761	0.0034	0.002	0.0025	0.003	0.0009	-0.0007
762	0.0019	0.0006	0.0013	0.0017	-0.0003	-0.0014
763	-0.0002	0.0024	0.0008	-0.0003	-0.0014	-0.0025
764	0.0036	0.0033	0.0004	-0.0046	0.0011	-0.0003
765	-0.0015	0.0002	0.0004	-0.0019	-0.0024	-0.0046
766	0.0002	0.0022	0.003	0.0011	0.0021	-0.0002
767	-0.0003	0.0002	-0.0058	0.0008	0.0016	-0.0028
768	0	0.0051	0.0011	0.0006	0.0008	0.0005
769	0.0004	-0.001	0.0005	-0.0031	0.0006	-0.0008
770	0.001	0.0011	0.0028	0.0031	0.0001	0.0002
771	-0.0008	0.0026	0.0022	0.0013	0.0005	-0.004
772	0.0012	0.0007	0.0024	-0.0036	-0.0012	-0.001
773	0.0003	-0.0007	-0.0016	0.0014	-0.0036	-0.0042
774	-0.0034	0.0015	0.0018	0.0028	-0.0002	-0.0027
775	-0.0008	0.0021	0.0004	-0.0009	0.0013	-0.0042
776	-0.0023	-0.0007	0.0013	0.001	0.001	-0.0019
777	0.0016	0.0011	-0.0005	-0.0011	-0.0004	-0.0036
778	-0.0014	0.0036	0.0015	0.0008	0.0024	-0.004
779	-0.0017	-0.0002	0.0002	-0.0033	0.0024	-0.0018
780	-0.0007	-0.001	0.0012	-0.0022	0.0003	-0.0031
781	-0.0007	0.0004	-0.0011	-0.0015	-0.0001	-0.0024
782	-0.0026	-0.0044	-0.003	-0.0008	0.0005	-0.0056
783	0.001	0.0014	0.0043	0.0028	0.0034	-0.0008
784	0.0008	0.0029	0.0017	0.0023	0.0001	-0.0008
785	-0.005	-0.0009	-0.0005	-0.0008	0.0008	-0.0032
786	-0.0005	-0.0015	0	-0.0019	-0.0031	-0.0027
787	0.0038	0.006	0.0029	0.0017	0.002	0.0025
788	-0.0003	0.0014	0.0032	0.0004	0.0032	0.0001
789	-0.0006	-0.002	-0.001	-0.0005	0.0007	-0.0035
790	0.0016	0.0038	0	0.001	0.0007	-0.0026
791	-0.0007	-0.0001	-0.0001	-0.0014	0.0009	-0.0034
792	-0.0008	0.0044	0.0027	0.0015	0.0004	0.0005
793	-0.0053	-0.0036	-0.0016	-0.0007	-0.0022	-0.0046
794	-0.0006	0.0033	0.0024	-0.0002	0.0002	-0.0018
795	0.0014	0.0006	-0.0043	-0.0024	-0.0008	-0.0014
796	0.0036	0.005	0.0052	0.0026	0.0048	0.0002
797	-0.0026	-0.0006	0.0002	-0.0008	-0.0023	-0.0042
798	0.0001	0.002	0.0009	-0.0056	-0.003	-0.0059
799	0.0036	0.0046	0.003	-0.0004	0.0042	-0.0002
800	-0.0035	0.0002	-0.0016	-0.0011	-0.0051	-0.0039

## Sheet: curvaquerc_sav_gol
nm	Quercetina 1,5	Quercetina2,5	Quercetina3,5	Quercetina4,5	Quercetina5,5	Quercetina6,5
200	0.00723287	0.0448874	0.070065	0.0729175	0.0989455	0.101277
201	0.0346822	0.0927568	0.14173	0.160212	0.202158	0.21276
202	0.0587827	0.134208	0.203771	0.236537	0.292874	0.311238
203	0.0795341	0.16924	0.25619	0.301891	0.371093	0.396711
204	0.0969366	0.197853	0.298986	0.356275	0.436815	0.469179
205	0.11099	0.220048	0.33216	0.399688	0.490039	0.528643
206	0.124874	0.238156	0.356727	0.437172	0.538973	0.582045
207	0.130382	0.244884	0.367973	0.455995	0.563249	0.612924
208	0.132786	0.246694	0.370144	0.463422	0.575403	0.629764
209	0.132214	0.241943	0.365651	0.460031	0.573742	0.632548
210	0.130363	0.235003	0.35716	0.450313	0.564898	0.626003
211	0.127507	0.226461	0.345768	0.435689	0.549145	0.61355
212	0.123453	0.214925	0.332005	0.4185	0.530177	0.595129
213	0.120166	0.205208	0.319386	0.403249	0.512881	0.576814
214	0.117143	0.196836	0.306674	0.388437	0.494579	0.55691
215	0.113789	0.188208	0.294926	0.374321	0.477245	0.537579
216	0.111077	0.180966	0.283886	0.361846	0.461626	0.51989
217	0.106221	0.173073	0.272626	0.349423	0.446978	0.502062
218	0.10417	0.167852	0.264504	0.340508	0.435378	0.488611
219	0.101393	0.161386	0.255823	0.330224	0.422883	0.474742			1.5	2.5	3.5	4.5	5.5	6.5
220	0.100176	0.156422	0.249124	0.320902	0.412428	0.463337		429	0.118003	0.209116	0.289825	0.380514	0.455902	0.523605
221	0.0970373	0.151829	0.242416	0.310748	0.401574	0.451671		450	0.0880035	0.159727	0.219457	0.288607	0.346913	0.393573
222	0.0937699	0.146605	0.23528	0.301653	0.390866	0.439856
223	0.09201	0.142614	0.22993	0.293632	0.381293	0.429184
224	0.0890653	0.136773	0.222983	0.28398	0.36907	0.415916
225	0.0868448	0.131913	0.216682	0.27449	0.35802	0.403861
226	0.0843641	0.127871	0.21004	0.266071	0.34719	0.391737
227	0.0810627	0.124045	0.203892	0.257067	0.336591	0.379632
228	0.0794741	0.120863	0.197111	0.248778	0.325525	0.368645
229	0.0764301	0.1157	0.189689	0.239526	0.313761	0.356254
230	0.0739506	0.111417	0.183445	0.231106	0.303041	0.344745
231	0.0698298	0.107127	0.175558	0.221359	0.290147	0.332559
232	0.068435	0.103777	0.168777	0.212127	0.277809	0.319715
233	0.0664219	0.0987991	0.161556	0.201717	0.26433	0.306331
234	0.0644958	0.0947809	0.155544	0.191872	0.251544	0.293612
235	0.0628632	0.0925322	0.150971	0.184863	0.241888	0.283653
236	0.0609007	0.0904944	0.14686	0.179726	0.233749	0.275236
237	0.0601373	0.0897326	0.144076	0.174306	0.227676	0.268673
238	0.0579779	0.088983	0.141106	0.170516	0.224312	0.263991
239	0.0562557	0.0878235	0.139971	0.169248	0.223333	0.261853
240	0.0557259	0.0877599	0.139232	0.16988	0.22374	0.261289
241	0.0552632	0.0881156	0.138024	0.17106	0.223743	0.261735
242	0.0568308	0.0898217	0.138726	0.172894	0.225437	0.26237
243	0.0568592	0.0900944	0.138706	0.174057	0.226107	0.263798
244	0.0583853	0.091548	0.13966	0.17652	0.227489	0.265764
245	0.0593625	0.0934098	0.140546	0.178852	0.228847	0.268153
246	0.0607392	0.0945312	0.141154	0.180238	0.230448	0.270447
247	0.0629159	0.0965238	0.143452	0.181831	0.233328	0.273914
248	0.064151	0.0990096	0.146417	0.185081	0.238035	0.278606
249	0.065035	0.101319	0.150306	0.190256	0.244176	0.285887
250	0.0671245	0.103945	0.154912	0.197657	0.251372	0.294958
251	0.0689839	0.108136	0.161345	0.206022	0.261282	0.306786
252	0.0716809	0.112246	0.168817	0.215676	0.272833	0.320484
253	0.0757832	0.118494	0.177514	0.22755	0.286554	0.337059
254	0.0792613	0.124391	0.186728	0.239688	0.300787	0.353803
255	0.0838758	0.132244	0.197246	0.252019	0.316494	0.371957
256	0.0890016	0.140293	0.207768	0.265536	0.332866	0.391272
257	0.094789	0.148714	0.21861	0.280752	0.350185	0.411206
258	0.0995573	0.156579	0.228829	0.294993	0.366821	0.429514
259	0.102733	0.163259	0.237459	0.307841	0.382379	0.446084
260	0.107244	0.170537	0.246031	0.320787	0.396217	0.462086
261	0.111059	0.176299	0.254565	0.330378	0.408037	0.475142
262	0.113516	0.180063	0.260848	0.338074	0.416722	0.484825
263	0.116591	0.184	0.265717	0.344429	0.423835	0.49228
264	0.117046	0.185108	0.268201	0.34653	0.427578	0.495018
265	0.118741	0.187002	0.270563	0.349708	0.43063	0.497877
266	0.118276	0.186476	0.269801	0.349784	0.430159	0.496678
267	0.118584	0.186155	0.268942	0.349006	0.428812	0.494831
268	0.1182	0.186341	0.268977	0.347776	0.42789	0.49358
269	0.117755	0.185654	0.267448	0.345925	0.426249	0.491519
270	0.116973	0.18624	0.266882	0.344443	0.42357	0.489213
271	0.115363	0.183279	0.263951	0.33956	0.417709	0.482706
272	0.111983	0.179148	0.258225	0.332715	0.409207	0.472532
273	0.107952	0.173482	0.250558	0.323041	0.398231	0.459479
274	0.103793	0.167056	0.241029	0.309508	0.384045	0.442571
275	0.0985765	0.158735	0.229814	0.295657	0.367521	0.423385
276	0.0923266	0.148165	0.215204	0.277325	0.346895	0.398461
277	0.0877396	0.139999	0.202319	0.260119	0.325813	0.374739
278	0.0836254	0.131579	0.190557	0.244661	0.306039	0.352413
279	0.0779907	0.122373	0.177581	0.228349	0.285418	0.329664
280	0.072997	0.114407	0.166203	0.213897	0.266717	0.307421
281	0.0674401	0.104117	0.153705	0.199291	0.246286	0.285045
282	0.0616028	0.0950669	0.141776	0.184464	0.226749	0.263757
283	0.0570981	0.0863923	0.130482	0.170158	0.209063	0.24363
284	0.0540145	0.0803718	0.122022	0.157436	0.194483	0.227196
285	0.0494636	0.074317	0.113578	0.145768	0.181099	0.211743
286	0.0474235	0.069852	0.105851	0.135401	0.169379	0.198283
287	0.0430415	0.0654681	0.098351	0.126462	0.158342	0.185624
288	0.0420837	0.0629333	0.0936676	0.120035	0.151109	0.17707
289	0.0406585	0.0608967	0.0904779	0.114827	0.145209	0.170158
290	0.0404065	0.0591669	0.0870613	0.109771	0.139618	0.162481
291	0.0377932	0.0555434	0.082803	0.104809	0.132644	0.155085
292	0.035958	0.0532527	0.0792317	0.100068	0.126955	0.147916
293	0.0356585	0.052262	0.0772925	0.0978359	0.124074	0.14213
294	0.0347834	0.0521326	0.0765361	0.0962932	0.121491	0.138453
295	0.0324949	0.0497753	0.0731937	0.0924601	0.11809	0.13331
296	0.0324459	0.0497662	0.0711089	0.0911867	0.115542	0.131142
297	0.0298811	0.0480634	0.0677133	0.0878112	0.111464	0.127693
298	0.032251	0.0495811	0.0687294	0.0883166	0.112261	0.128833
299	0.0323727	0.049379	0.0690056	0.0883091	0.111638	0.129603
300	0.0316007	0.0485207	0.0677249	0.0863245	0.109662	0.128231
301	0.0305089	0.0467681	0.0666932	0.0851065	0.10838	0.126333
302	0.030045	0.0459545	0.0659238	0.0839625	0.107324	0.124208
303	0.0286604	0.0448587	0.0652821	0.0821713	0.105757	0.121703
304	0.0277734	0.0438033	0.063731	0.0797727	0.103193	0.118839
305	0.0261613	0.0414848	0.0601112	0.0756366	0.100436	0.115327
306	0.02708	0.0423177	0.0591702	0.0735627	0.0983881	0.113473
307	0.0271119	0.0420023	0.0572359	0.0703124	0.0954825	0.109814
308	0.0281315	0.0410697	0.0564061	0.0691061	0.0921732	0.106461
309	0.0259851	0.0395315	0.0546853	0.0676494	0.0883203	0.103185
310	0.0240394	0.0370949	0.051841	0.0643797	0.0841287	0.0984692
311	0.0234329	0.0358028	0.0508047	0.0620205	0.0811172	0.0940266
312	0.0221606	0.0338308	0.0475517	0.0600322	0.0782494	0.0906723
313	0.0205319	0.031711	0.0452914	0.0571089	0.0752881	0.0868788
314	0.0191231	0.0301888	0.0422998	0.0543503	0.0728753	0.0836457
315	0.017152	0.0286093	0.0400562	0.0521326	0.0705918	0.0807755
316	0.0169371	0.0285315	0.0395445	0.0516727	0.0699093	0.079827
317	0.0158392	0.0269699	0.0381942	0.0501352	0.0681277	0.0780634
318	0.0159317	0.0254788	0.0373716	0.0490648	0.0658786	0.0761674
319	0.014741	0.0253755	0.0374375	0.0491219	0.0653135	0.0761287
320	0.0143028	0.0248214	0.0369704	0.0474869	0.0650443	0.0754804
321	0.0141646	0.0246886	0.0379844	0.0472424	0.0650254	0.0754681
322	0.0162597	0.0260494	0.0392562	0.0498946	0.0669515	0.077959
323	0.0174028	0.027814	0.0411772	0.0517557	0.0686916	0.0803392
324	0.0180552	0.0284664	0.0427622	0.0538921	0.0710755	0.0825177
325	0.0185821	0.0301436	0.044696	0.0564228	0.072365	0.0849487
326	0.0213196	0.0314844	0.0463277	0.0594198	0.0737005	0.0881093
327	0.0204881	0.0313135	0.0472275	0.0602268	0.0749077	0.0894769
328	0.0203408	0.0324221	0.047903	0.061686	0.0762653	0.0901329
329	0.0191245	0.0335147	0.0492951	0.0625387	0.0780816	0.0915874
330	0.0183443	0.0331608	0.0495359	0.06261	0.0798193	0.0918732
331	0.0182124	0.0328357	0.0496634	0.0628713	0.0808692	0.0925732
332	0.0201639	0.0337231	0.0517497	0.0656695	0.0830093	0.0954161
333	0.0197594	0.0342536	0.0519862	0.0673056	0.0847105	0.0974464
334	0.0209632	0.0340284	0.05258	0.0680543	0.0869098	0.100035
335	0.0223566	0.0360711	0.053693	0.0694788	0.0881632	0.103388
336	0.0242448	0.03761	0.05519	0.0721746	0.0905879	0.10747
337	0.0235562	0.038641	0.0572007	0.0748375	0.0936268	0.111191
338	0.0241385	0.0401786	0.0595221	0.0781469	0.0969429	0.114615
339	0.0241522	0.041576	0.0626834	0.080834	0.100829	0.117686
340	0.0231671	0.0401417	0.0626068	0.0815161	0.103383	0.118984
341	0.025093	0.041911	0.0648923	0.0841524	0.10745	0.122685
342	0.0266494	0.0423862	0.0669604	0.0869662	0.11062	0.126189
343	0.0268343	0.0434977	0.0677674	0.088803	0.11259	0.128607
344	0.0291168	0.0449294	0.0694674	0.0897119	0.115202	0.132428
345	0.029124	0.0484037	0.070427	0.0912869	0.11747	0.135748
346	0.0293159	0.0497823	0.0717664	0.0927247	0.119418	0.139792
347	0.0307282	0.0503755	0.0735914	0.0955184	0.121595	0.143103
348	0.0304709	0.0512788	0.0754117	0.0984459	0.124726	0.146153
349	0.0312825	0.0524758	0.0775002	0.10039	0.126836	0.147703
350	0.0290536	0.0521394	0.0768457	0.101746	0.127764	0.148546
351	0.028949	0.0534797	0.079369	0.104431	0.130318	0.150764
352	0.0293622	0.0540541	0.0806105	0.106814	0.132348	0.153089
353	0.0296893	0.057341	0.081659	0.109194	0.133799	0.155196
354	0.0319984	0.0583469	0.0829499	0.110983	0.136389	0.157947
355	0.0304797	0.0590744	0.0812145	0.11012	0.137464	0.15867
356	0.0316814	0.0581303	0.0815888	0.109598	0.13787	0.160295
357	0.0312002	0.0567828	0.0806131	0.109357	0.137577	0.160276
358	0.0310632	0.0572448	0.0810839	0.10916	0.138091	0.160782
359	0.0341674	0.0590832	0.0838112	0.11084	0.140229	0.162641
360	0.0333284	0.0601711	0.0855217	0.112457	0.140779	0.163838
361	0.0329566	0.0595883	0.0881415	0.113694	0.142346	0.165109
362	0.0333268	0.0604012	0.0897797	0.115338	0.144308	0.166412
363	0.0329834	0.0626301	0.0912159	0.117284	0.14548	0.167632
364	0.034238	0.0628646	0.0927345	0.118943	0.147047	0.169084
365	0.0330704	0.0630869	0.0913809	0.11815	0.14709	0.168828
366	0.0329291	0.0614312	0.0902967	0.117538	0.144808	0.167888
367	0.0319396	0.0602753	0.0879084	0.116358	0.142592	0.166058
368	0.0330483	0.0608527	0.0874695	0.116712	0.142217	0.165153
369	0.034135	0.0618902	0.0879695	0.116946	0.14286	0.165613
370	0.032741	0.0609063	0.0880702	0.115431	0.142353	0.164264
371	0.0333594	0.0605191	0.0891902	0.115327	0.142846	0.164332
372	0.0327683	0.0593562	0.0887648	0.113996	0.142685	0.163634
373	0.033355	0.060783	0.0894333	0.115514	0.143392	0.164052
374	0.035411	0.0620872	0.090165	0.116555	0.145059	0.165508
375	0.0361084	0.0626564	0.0903886	0.117535	0.145662	0.167473
376	0.0363	0.0627291	0.0905935	0.118773	0.145853	0.168236
377	0.0364329	0.0638142	0.0907086	0.119561	0.147351	0.169627
378	0.0363207	0.0654452	0.0927611	0.121433	0.149595	0.172121
379	0.0347611	0.0663807	0.0936855	0.121186	0.151171	0.172772
380	0.03272	0.06598	0.0943804	0.121041	0.152927	0.173425
381	0.0328242	0.0684907	0.0963928	0.122783	0.155461	0.176356
382	0.0339841	0.0699107	0.0979434	0.125375	0.157667	0.179921
383	0.0350476	0.0726816	0.100035	0.130332	0.160854	0.184288
384	0.0378056	0.0744998	0.103229	0.13363	0.164829	0.190231
385	0.0403389	0.0770033	0.106154	0.137981	0.168919	0.196715
386	0.0417319	0.0789937	0.108466	0.142214	0.172651	0.202141
387	0.0441231	0.0813972	0.111748	0.146212	0.177743	0.20933
388	0.0468935	0.0847543	0.116797	0.151928	0.184793	0.21776
389	0.0487953	0.0864193	0.119501	0.155393	0.190561	0.22323
390	0.0496154	0.0885862	0.122639	0.159852	0.196071	0.229283
391	0.0502576	0.0901748	0.126519	0.163904	0.202647	0.236226
392	0.0522508	0.092051	0.129954	0.169442	0.209529	0.244464
393	0.052627	0.0945646	0.133717	0.175166	0.216538	0.25263
394	0.0560552	0.0983965	0.139704	0.182198	0.225163	0.26248
395	0.0580786	0.101554	0.144765	0.189206	0.23343	0.271665
396	0.0593096	0.105553	0.14985	0.196878	0.241892	0.281556
397	0.0622951	0.110585	0.155762	0.20541	0.251839	0.292873
398	0.0645858	0.116027	0.16191	0.21371	0.261527	0.303358
399	0.0668557	0.119475	0.16677	0.220469	0.269714	0.312479
400	0.0689245	0.123611	0.172487	0.227987	0.278447	0.32174
401	0.0698916	0.125953	0.177406	0.233604	0.286198	0.330686
402	0.0716608	0.13007	0.181972	0.240337	0.294877	0.340537
403	0.0748159	0.134192	0.188042	0.24721	0.303163	0.350344
404	0.0779793	0.138305	0.194027	0.255466	0.311779	0.360837
405	0.0799541	0.141916	0.200311	0.262462	0.319924	0.370606
406	0.081845	0.146291	0.205837	0.27006	0.328087	0.380965
407	0.0846347	0.15006	0.210815	0.27731	0.335789	0.3912
408	0.0880037	0.155691	0.217	0.285353	0.345129	0.401592
409	0.0901459	0.159103	0.22192	0.29272	0.354304	0.411458
410	0.0931606	0.163323	0.227369	0.300349	0.363859	0.421192
411	0.0951911	0.167109	0.232427	0.307193	0.371854	0.429886
412	0.0968529	0.170239	0.236923	0.312859	0.379509	0.437799
413	0.0998758	0.174302	0.24327	0.3198	0.387682	0.446934
414	0.100757	0.177165	0.246972	0.325832	0.394458	0.454122
415	0.103081	0.180613	0.252529	0.331648	0.401254	0.461565
416	0.105956	0.183907	0.256967	0.337239	0.406867	0.468791
417	0.107609	0.18658	0.260294	0.34199	0.412043	0.475184
418	0.109306	0.190429	0.264799	0.34827	0.418528	0.482235
419	0.109341	0.192017	0.267122	0.352408	0.423301	0.48738
420	0.11089	0.195575	0.270644	0.357372	0.428763	0.493461
421	0.111697	0.198365	0.273826	0.361155	0.433632	0.498409
422	0.112169	0.199437	0.275735	0.364261	0.437445	0.502883
423	0.113545	0.202709	0.279594	0.369306	0.442818	0.508993
424	0.114143	0.203888	0.281492	0.372388	0.446826	0.513015	inclinação	intercepto	correlação
425	0.114929	0.20499	0.284012	0.374242	0.450083	0.51644	0.0809447	0.000336844	0.998839
426	0.117136	0.206925	0.286653	0.377055	0.452921	0.519924	0.0812093	0.00193177	0.998885
427	0.117614	0.207842	0.288688	0.379065	0.455021	0.522315	0.0815834	0.0020904	0.998854
428	0.118023	0.208682	0.289778	0.3806	0.455963	0.523705	0.0817451	0.002478	0.998815
429	0.118003	0.209116	0.289825	0.380514	0.455902	0.523605	0.0816873	0.00274501	0.998805
430	0.119042	0.210553	0.290781	0.38159	0.456685	0.524169	0.0815668	0.00420281	0.998758
431	0.12011	0.211671	0.291393	0.382196	0.457702	0.524765	0.0814906	0.00534377	0.998759
432	0.120955	0.211573	0.291468	0.382974	0.458284	0.525383	0.0815365	0.00562679	0.998779
433	0.120632	0.211741	0.291837	0.383484	0.458732	0.525526	0.0816311	0.00546744	0.998708
434	0.120628	0.211616	0.291991	0.383054	0.458938	0.525041	0.0815741	0.00558166	0.998694
435	0.119258	0.210447	0.290581	0.381207	0.457246	0.522685	0.081376	0.00473313	0.998648
436	0.120351	0.211016	0.291368	0.380886	0.456689	0.521576	0.0809331	0.00658173	0.998632
437	0.119832	0.210024	0.290048	0.378757	0.453934	0.518376	0.0803761	0.00699082	0.998611
438	0.118643	0.208048	0.287141	0.375517	0.450141	0.51366	0.0797068	0.00669773	0.998578
439	0.117118	0.206225	0.284114	0.371931	0.445519	0.508504	0.0789324	0.00650575	0.99854
440	0.115804	0.202981	0.280351	0.367925	0.44054	0.502823	0.0781527	0.00579304	0.998554
441	0.114445	0.200185	0.276513	0.363497	0.435267	0.496643	0.0772348	0.00548554	0.998552
442	0.111628	0.196649	0.272154	0.358269	0.428739	0.48921	0.0762941	0.00426542	0.998475
443	0.107985	0.192796	0.26655	0.351415	0.420706	0.480228	0.0751374	0.0027302	0.998416
444	0.104779	0.188842	0.260756	0.34388	0.412173	0.470256	0.0737286	0.00186678	0.998363
445	0.101581	0.184322	0.254183	0.335678	0.402853	0.459116	0.072136	0.00107806	0.998298
446	0.0989228	0.179875	0.247843	0.327054	0.393179	0.447472	0.0703392	0.00103421	0.998265
447	0.0962082	0.176244	0.241442	0.318585	0.383035	0.435574	0.0684099	0.00154171	0.998161
448	0.0935331	0.171048	0.234596	0.309043	0.37243	0.42243	0.0663736	0.00168533	0.998103
449	0.0902935	0.165923	0.22731	0.298934	0.359733	0.408333	0.0640929	0.00204931	0.998048
450	0.0880035	0.159727	0.219457	0.288607	0.346913	0.393573	0.0616731	0.00268772	0.998081
451	0.0852422	0.153888	0.211199	0.277119	0.332855	0.377092	0.0589163	0.00390054	0.998006
452	0.0818054	0.147426	0.201998	0.264741	0.317376	0.359794	0.0560725	0.00456679	0.997986
453	0.0769366	0.139947	0.191287	0.2505	0.300674	0.340345	0.053098	0.00422279	0.997848
454	0.0710354	0.131402	0.179772	0.235369	0.283023	0.319929	0.0501408	0.00285843	0.997662
455	0.066493	0.123733	0.16861	0.220681	0.266362	0.300118	0.0470882	0.00264709	0.997526
456	0.0615888	0.116048	0.157278	0.206158	0.249943	0.279959	0.0440691	0.00221936	0.997137
457	0.0575238	0.109372	0.147338	0.192621	0.234191	0.261184	0.0410868	0.00269113	0.996766
458	0.0530175	0.101705	0.136616	0.179028	0.218168	0.241735	0.038154	0.00242883	0.996213
459	0.0489168	0.0943084	0.126462	0.16584	0.20207	0.223106	0.0352459	0.00246684	0.995821
460	0.0463497	0.0888126	0.117651	0.154423	0.187401	0.20648	0.0323768	0.00401238	0.995453
461	0.0438193	0.0828692	0.108796	0.142708	0.172879	0.190393
462	0.0411305	0.0766191	0.099797	0.131573	0.158971	0.174134
463	0.0368727	0.0694697	0.0906261	0.120109	0.14499	0.156961
464	0.0335939	0.0630748	0.0815329	0.108468	0.131899	0.14135
465	0.0309196	0.0579298	0.0743772	0.0990179	0.120088	0.127976
466	0.0281548	0.0530604	0.0678063	0.0896396	0.109153	0.115368
467	0.0251706	0.0475613	0.060573	0.0806072	0.0982503	0.103473
468	0.0228354	0.0431005	0.0545277	0.0731021	0.0893655	0.0935261
469	0.0204054	0.0387333	0.0493555	0.0658047	0.0811266	0.0847555
470	0.0184324	0.0359981	0.0456776	0.0601874	0.0741604	0.077662
471	0.0169611	0.0335664	0.0421727	0.0548517	0.0682716	0.0709359
472	0.0150361	0.0308389	0.0383485	0.0499939	0.0628205	0.0640886
473	0.0139462	0.0288406	0.0356126	0.0456713	0.0576765	0.0573436
474	0.0130159	0.0273336	0.0328814	0.041952	0.0533186	0.0521152
475	0.0116462	0.0255289	0.0309145	0.0391219	0.0484981	0.0475319
476	0.0108914	0.0239713	0.0289154	0.0356354	0.0448357	0.0434182
477	0.0101058	0.0216354	0.0258282	0.0324709	0.0407515	0.0390214
478	0.0105305	0.0206779	0.0243054	0.0306606	0.0383711	0.0364758
479	0.00991911	0.0195035	0.0226821	0.0287242	0.0355466	0.0342084
480	0.00935781	0.0184401	0.0213753	0.0273779	0.033703	0.0316161
481	0.00892914	0.0176112	0.0199935	0.0257403	0.0316981	0.0291821
482	0.00820653	0.0170739	0.0191159	0.0245075	0.0301177	0.0277217
483	0.0077303	0.0170702	0.0179382	0.0231618	0.027421	0.0254277
484	0.00629837	0.015738	0.0167981	0.0213492	0.0251732	0.0237706
485	0.00486713	0.0143326	0.0146599	0.0190093	0.0225466	0.0206622
486	0.00462191	0.0133832	0.0138888	0.0170762	0.0210103	0.018617
487	0.00469184	0.0124284	0.0128821	0.0151063	0.0192858	0.0167124
488	0.00596597	0.0122131	0.0127748	0.0149263	0.0191615	0.0163848
489	0.0063979	0.0119571	0.0125154	0.014455	0.0190622	0.0164524
490	0.00686154	0.0114613	0.0122361	0.0141347	0.0191881	0.0148844
491	0.00762191	0.0108634	0.0125622	0.0140326	0.0191056	0.0144315
492	0.00778718	0.0111336	0.0134706	0.0145191	0.018651	0.0143322
493	0.00803823	0.0104925	0.0127723	0.0144401	0.0173578	0.0135755
494	0.00750769	0.00979883	0.0125594	0.0136583	0.0162296	0.0131301
495	0.00734266	0.0107191	0.0119366	0.013411	0.01559	0.0125902
496	0.00753217	0.0101028	0.0120238	0.0123	0.0146189	0.0129741
497	0.00726993	0.00986014	0.0110538	0.0110438	0.0143077	0.0119282
498	0.00664918	0.00919977	0.0101126	0.0100145	0.0134322	0.0107685
499	0.00527413	0.00854639	0.00868019	0.00851399	0.0124254	0.00923287
500	0.00479837	0.00821072	0.00741026	0.00765758	0.0104909	0.00671352
501	0.0044359	0.00742471	0.00688765	0.00734406	0.00906807	0.00573147
502	0.00414499	0.00668042	0.00675664	0.00729184	0.00782751	0.00472448
503	0.0037986	0.00464289	0.0050007	0.00575291	0.00636107	0.00303753
504	0.0031676	0.00442564	0.00455501	0.00499371	0.00519557	0.00258765
505	0.00341888	0.00499324	0.00486014	0.00511235	0.00564382	0.0039303
506	0.00372284	0.00384242	0.00487925	0.00482214	0.00555641	0.00465501
507	0.00278951	0.00376037	0.0037042	0.00411608	0.0053634	0.00377133
508	0.00177156	0.0031634	0.00267576	0.00308974	0.00450583	0.0036296
509	0.00185548	0.00312471	0.00235408	0.00255501	0.00438345	0.00294172
510	0.00268625	0.00344336	0.00260793	0.00266317	0.00403916	0.00267319
511	0.00243706	0.00372821	0.00252914	0.00262378	0.00448485	0.0025359
512	0.00236177	0.00404802	0.00244779	0.00263823	0.00489371	0.00202937
513	0.00281375	0.00315152	0.00115781	0.00186923	0.00423636	0.000577156
514	0.00156107	0.00330746	0.000850583	0.00180862	0.00348578	-0.000128438
515	0.00115431	0.00293939	0.000536597	0.00196876	0.00292145	-0.000458275
516	0.000894872	0.00264779	0.000592541	0.00201725	0.00212354	-0.00108159
517	0.0010345	0.00244662	0.000297902	0.00232657	0.00149557	-0.00114615
518	0.00177366	0.00212704	0.000459441	0.00188392	0.00126387	-0.0007662
519	0.00207483	0.00209184	0.0014007	0.00163473	0.00110956	-0.00113823
520	0.00202005	0.00165571	0.00108648	0.000758275	0.00106457	-0.00120093
521	0.00194056	0.00257343	0.000892774	-0.000471795	0.00143566	-0.000871096
522	0.00203497	0.00271538	0.000552448	-0.00122051	0.00155245	-0.000851515
523	0.00242075	0.00301469	7.57576e-05	-0.00169767	0.00149627	-0.000456643
524	0.00153124	0.00314755	-0.000226807	-0.00143007	0.00106247	-4.4289e-05
525	0.00198298	0.00327133	-0.00014965	-0.00100326	0.000962238	-7.24942e-05
526	0.00242541	0.0037979	0.000556876	0.000221911	0.00103963	-0.000404895
527	0.00372145	0.00445478	0.00163497	0.00270839	0.0020979	0.000919347
528	0.00407669	0.00479837	0.00204918	0.00287203	0.00186061	0.0010648
529	0.003262	0.00477249	0.00196993	0.00350606	0.000891142	0.000737762
530	0.00224126	0.00403263	0.000817483	0.0021014	0.000328904	0.000203963
531	0.00115082	0.00360443	0.000671795	0.00062634	-3.9627e-06	-0.000408625
532	0.000223077	0.00268228	-0.000271795	-0.00137855	-0.00149464	-0.00175571
533	-0.000154779	0.00251888	-0.000287413	-0.00187809	-0.0014655	-0.0014704
534	5.52448e-05	0.00204848	-1.3986e-06	-0.00202844	-0.00185967	-0.00169767
535	-4.77855e-05	0.00208112	0.0002662	-0.00250023	-0.00146084	-0.00254289
536	0.000746387	0.00201119	0.000102098	-0.00192075	-0.00105012	-0.00347879
537	0.000611888	0.0023958	0.000902098	-0.0015028	-0.000136131	-0.00254965
538	0.000871795	0.00335571	0.00134336	-0.000831469	0.000297669	-0.00228368
539	0.000365035	0.00294988	0.00125897	-0.000761538	-3.05361e-05	-0.00264312
540	-0.000396503	0.00175128	0.000455944	-0.00123939	0.00016014	-0.00291305
541	-0.000959207	0.00207995	0.000375991	-0.00127506	-0.000103963	-0.002631
542	-0.000382051	0.0019641	0.000862704	-0.00126667	-0.000725874	-0.0025007
543	2.72727e-05	0.00219138	0.00135478	-0.000420979	-0.000311655	-0.00189487
544	0.000618881	0.00256177	0.00209697	8.18182e-05	-0.000537296	-0.0016634
545	0.000971096	0.00267692	0.00181608	0.000233566	5.66434e-05	-0.00174172
546	0.00128951	0.0023007	0.00137226	0.000520979	-0.000263869	-0.00209231
547	0.000680653	0.00217925	0.00126597	0.000687879	-0.000494406	-0.00220186
548	0.000197669	0.0020648	0.000714219	0.000527506	-0.000658042	-0.00228159
549	-2.98368e-05	0.00162494	0.000624242	0.000160373	-0.000909324	-0.00246993
550	0.000197203	0.00168741	-0.000109091	8.41492e-05	-0.000262704	-0.00194406
551	6.57343e-05	0.00239604	-0.000208625	-0.000589744	-0.0003338	-0.00124662
552	0.000125874	0.0021373	-7.31935e-05	-0.000877622	-0.000535198	-0.00118415
553	-4.33566e-05	0.00208415	-0.000612354	-0.00141725	-0.000656643	-0.00168462
554	9.20746e-05	0.0022021	-0.00024359	-0.000684848	-0.00040979	-0.00166923
555	-4.28904e-05	0.00237576	-0.000527972	-0.000865035	-0.00046317	-0.00211282
556	-0.000558275	0.00205874	-0.000107692	-0.00110256	-0.000795105	-0.00250699
557	-0.000402564	0.00137622	-0.000755711	-0.000951515	-0.00112261	-0.00337739
558	-0.000498368	0.000958275	-0.000258042	-0.00157576	-0.000915152	-0.00293193
559	0.000769231	0.00101072	0.000718881	-0.0010683	-0.00029697	-0.00329254
560	0.000579953	0.000635431	0.000482517	-0.0015338	0.00013683	-0.00363054
561	0.000594872	0.000679487	-4.94172e-05	-0.00177086	0.000272727	-0.00385501
562	0.000396737	0.000826807	-0.000575291	-0.00155058	4.98834e-05	-0.00374779
563	-0.000214918	0.00035641	-0.00136597	-0.00142238	-0.000220746	-0.00424312
564	-8.85781e-06	0.00131352	-0.00115594	-0.000185315	0.00025711	-0.00367576
565	-0.000205361	0.00141212	-0.00122471	-0.00106294	0.000196037	-0.00388159
566	-3.07692e-05	0.00192937	0.000732634	-0.000860606	0.00119604	-0.00225035
567	0.000875524	0.00312005	0.00164918	-0.000156177	0.00224406	-0.000895571
568	0.00169301	0.00340653	0.00314196	-0.000472494	0.00258601	-0.000672494
569	0.00302751	0.00347273	0.00391492	-0.000421445	0.00257739	-0.000966667
570	0.0027338	0.0036965	0.00354242	-0.0011042	0.00228485	-0.00107832
571	0.00371166	0.00438275	0.00367063	-0.000438462	0.00273636	-0.000706993
572	0.00325291	0.00436597	0.00303077	-0.000341958	0.0018986	-0.00110653
573	0.00190979	0.0030338	0.00107249	-0.000643823	0.000341492	-0.00244126
574	0.00213357	0.00323683	0.000925641	0.000114685	0.000514918	-0.00262098
575	0.0020303	0.00279114	0.000237529	0.000104895	0.000271096	-0.00258974
576	0.00121935	0.00325361	0.00131445	0.000671329	0.00058951	-0.00141702
577	0.000517016	0.0036035	0.00092634	0.000751049	0.00109021	-0.00131538
578	-2.89044e-05	0.00293636	0.000608159	0.000382051	0.000621212	-0.00188811
579	-0.000327972	0.00244942	8.88112e-05	-3.19347e-05	0.000408159	-0.00167179
580	-0.000473893	0.00259184	-7.57576e-05	-0.000393939	0.000582284	-0.00127249
581	-5.59441e-05	0.00278811	0.000525175	-0.000352214	0.00044965	-0.000892774
582	-0.000747786	0.0022317	7.17949e-05	-0.000745455	-0.000285781	-0.00138462
583	-0.000827273	0.000955245	-0.000741725	-0.00122751	-0.00109184	-0.00246923
584	-0.0001331	0.00101492	-0.000127506	-0.000794406	-0.00122657	-0.00271072
585	0.000672028	0.00132657	-2.61072e-05	-0.000619347	-0.00108531	-0.00216876
586	-0.000568765	0.000731002	6.41026e-05	-0.00111538	-0.00128788	-0.00268811
587	-0.00110932	0.000300466	-5.1049e-05	-0.00154266	-0.0011972	-0.00321725
588	-0.00126107	0.00050303	1.72494e-05	-0.0020655	-0.000889277	-0.00329767
589	-0.00188228	0.000641725	0.000201166	-0.00199837	-0.000774126	-0.00374499
590	-0.00263706	0.000863869	0.000365035	-0.00178462	-0.000731935	-0.0035324
591	-0.002531	0.00169277	0.00132564	-0.00120932	-0.000197902	-0.00274452
592	-0.00220746	0.00169021	0.00152378	-0.000834965	0.000280186	-0.00204709
593	-0.00117203	0.00246807	0.00171142	-9.32401e-06	0.00103939	-0.00168951
594	-0.000501399	0.00276737	0.00187552	0.000534965	0.000909324	-0.00116154
595	0.000258042	0.0027303	0.00191515	0.000736597	0.00165221	-0.0005338
596	0.000485315	0.00217249	0.00163287	0.000497902	0.000740559	-0.00112168
597	0.00100886	0.00206783	0.00150163	0.000403963	0.0001669	-0.000964569
598	0.00084965	0.00182681	0.00148881	-0.000220513	0.000294639	-0.00156807
599	0.000837995	0.00155944	0.00178811	0.000262471	2.72727e-05	-0.00171911
600	9.55711e-05	0.000593706	0.00167925	0.000189277	-0.000569697	-0.00172331
601	-1.88811e-05	0.000997902	0.00203613	0.000359441	-0.000579487	-0.0012993
602	-0.000204429	0.00106946	0.0010634	-0.000240093	-0.000924709	-0.00168998
603	-0.00104662	0.00185897	0.00110723	0.000572028	-0.000445221	-0.00120163
604	-0.0016049	0.00194942	0.00140653	-0.000432168	-0.000665967	-0.00101935
605	-0.00204172	0.0021655	0.00102098	-0.00102121	-0.000465501	-0.00219627
606	-0.00154895	0.0027359	0.00112587	-0.00154895	-0.000695338	-0.00294685
607	-0.0022317	0.00245175	0.000470396	-0.00184615	-0.000706527	-0.00335221
608	-0.00212354	0.00269953	0.00107226	-0.00226177	-4.73193e-05	-0.00368765
609	-0.00136084	0.00253357	0.000885548	-0.00183636	0.000359207	-0.00326783
610	-0.00166294	0.00119114	0.000150117	-0.00145291	-5.43124e-05	-0.00352564
611	-0.00124988	0.000822844	-0.000150583	-0.0019007	5.78089e-05	-0.0042352
612	-0.000798834	7.57576e-05	-0.000726807	-0.00207436	-0.00016014	-0.00432238
613	-0.00139604	-0.00027366	-0.00134825	-0.00231958	-0.000816783	-0.0040007
614	-0.000531235	0.000529371	-0.00031352	-0.00247483	-0.000628438	-0.00356457
615	0.000635664	0.00131655	0.000112821	-0.00166037	-0.000705361	-0.00317809
616	0.000875291	0.0020352	0.000600932	-0.00126807	-0.000658042	-0.00271911
617	0.000452448	0.00182914	0.00043683	-0.000975524	-0.00146597	-0.00257669
618	2.7972e-05	0.00260536	0.00131702	-0.000335897	-0.00151958	-0.00195781
619	-0.000503963	0.00204219	0.000564336	-0.000175524	-0.00129044	-0.00184685
620	-0.00121445	0.000877389	-5.75758e-05	-0.000393007	-0.0014676	-0.00267436
621	-0.000537995	0.00152681	0.000595105	-0.00062331	-0.000542657	-0.00185291
622	-0.000317249	0.00139674	0.000529138	-0.000562704	-0.000222378	-0.00196946
623	-0.00016014	0.00216061	0.000201166	-0.00101375	-0.000917016	-0.00265012
624	0.000627739	0.00244895	0.000775991	-0.000441259	-0.000951049	-0.00286364
625	0.000931235	0.00235058	0.000759207	-0.000346154	-0.00112145	-0.00292448
626	0.00121166	0.0026303	0.000622611	-0.000175058	-0.00115548	-0.00308159
627	0.00124965	0.00248811	0.000741492	0.000417016	-0.000899068	-0.00274056
628	0.000148252	0.00202051	0.000738228	0.000157809	-0.000690909	-0.00293613
629	8.11189e-05	0.00172797	0.000415851	8.32168e-05	-0.000554545	-0.00277483
630	0.000468998	0.0022704	0.000689744	-0.00016993	-0.000286946	-0.00192587
631	0.000817016	0.00310816	0.00127179	-0.000589977	6.80653e-05	0.000137296
632	0.00112704	0.0032042	0.00144289	-0.000314685	0.000957343	-9.79021e-05
633	0.000868531	0.00361935	0.00151772	-0.000795338	0.000182284	-0.0010028
634	0.000321911	0.00319907	0.00153193	-0.000756177	-0.000171329	-0.00223543
635	9.79021e-05	0.00266573	0.000972261	-0.00169441	-9.74359e-05	-0.00322517
636	0.000738695	0.00334685	0.000782517	-0.0018366	0.000698135	-0.00331445
637	0.000377622	0.00326946	0.00127669	-0.00115245	0.00177925	-0.00330233
638	-0.000188345	0.0026359	0.000266667	-0.00135361	0.000613753	-0.00399138
639	-0.00016317	0.00295711	-0.00024662	-0.00150443	-1.93473e-05	-0.00369697
640	0.000908159	0.00384499	0.000459207	-0.00117249	0.000476224	-0.00255688
641	0.00148228	0.00331865	0.000570862	-0.0015704	0.000287179	-0.00159697
642	0.00162937	0.00258112	0.00018951	-0.00111072	0.000345221	-0.00173869
643	0.00137179	0.00218392	0.000354779	-0.00105198	-0.000905128	-0.00202914
644	0.000634965	0.00154662	0.000634499	-0.00155198	-0.00127389	-0.00234895
645	-0.000298368	0.00144289	0.000313986	-0.00239604	-0.00119044	-0.00242937
646	-0.000616317	0.0013965	0.00051352	-0.00281002	-0.000277855	-0.00261166
647	-0.00247669	0.000931469	0.000599301	-0.00283986	-0.000964103	-0.00302564
648	-0.00246014	0.000932867	0.000540093	-0.00260047	-0.00139394	-0.00288228
649	-0.00332587	0.00151259	0.000892541	-0.00329277	-0.000923077	-0.00279883
650	-0.00232844	0.00186107	0.00219627	-0.00242564	-0.0002338	-0.00206667
651	-0.00239394	0.00185338	0.00241189	-0.00211888	-0.00012634	-0.00188998
652	-0.00205618	0.00172075	0.00241422	-0.001	8.20513e-05	-0.00162984
653	-0.00197203	0.00187902	0.00258205	-0.000368531	-0.000255478	-0.00104662
654	-0.00218275	0.00138089	0.00176667	-0.001038	-0.00014965	-0.0018697
655	-0.00218974	0.00194242	0.00105315	-0.000155944	0.000512587	-0.00198438
656	-0.00196224	0.00134476	-0.00089324	-0.00117762	0.000494872	-0.00273333
657	-0.00252727	0.00148252	-0.00208998	-0.00143916	-0.000237995	-0.00340117
658	-0.0011331	0.0017669	-0.00258834	-0.00122401	0.00025035	-0.00407716
659	-0.00151282	0.00197133	-0.00297436	-0.0019331	0.000195105	-0.00430536
660	-0.00120023	0.00221632	-0.00234429	-0.000692308	0.000241492	-0.00462797
661	-0.00203683	0.00208695	-0.00222727	-0.000755478	-0.000118415	-0.00571935
662	-0.00114895	0.00205571	-0.000869697	4.662e-07	0.000294172	-0.00562401
663	-0.00189277	0.00240746	0.000667599	0.000261772	0.000543823	-0.00520606
664	-0.00177296	0.00116527	0.000992075	-0.000248019	0.000799068	-0.00571049
665	-0.00122587	0.000948252	0.00142098	0.00049021	0.000917716	-0.00495431
666	-0.00202354	0.000701399	0.000886713	-0.00139977	0.000376923	-0.00452028
667	-0.00198718	0.000613753	0.00128578	-0.0022007	0.000345455	-0.00426573
668	-0.00244988	7.22611e-06	0.000594639	-0.00368252	-0.000471329	-0.00471818
669	-0.00267809	-0.000107925	0.00088042	-0.00341072	-3.00699e-05	-0.0034
670	-0.00323124	-0.000344056	0.0004669	-0.00321935	-0.000936131	-0.00399883
671	-0.00334615	-8.53147e-05	-0.000224709	-0.00332471	-0.00117179	-0.00450816
672	-0.00225455	0.000137995	8.20513e-05	-0.00321538	-0.00128415	-0.00361725
673	-0.00249347	0.00101002	0.000429604	-0.00275338	-0.00108182	-0.00322517
674	-0.00122867	0.000441259	-0.000108392	-0.0027049	-0.00211166	-0.00354942
675	0.000225408	0.000979953	-0.000515152	-0.00195198	-0.00357226	-0.0033338
676	0.000204429	0.00210536	-0.00041049	-0.00264289	-0.00415548	-0.00327016
677	0.000163403	0.00208089	-0.000218182	-0.00243193	-0.00437483	-0.00391772
678	-0.000234266	0.00170769	-0.000110023	-0.00228182	-0.00490723	-0.00408928
679	-0.000399301	0.00170583	0.000140326	-0.00165571	-0.00399417	-0.00321375
680	-0.000332634	0.00128392	-0.000184615	-0.001869	-0.00436457	-0.00404126
681	-0.000443357	0.00145711	0.000277389	-0.00143497	-0.00246317	-0.00374476
682	-0.00107949	0.000862704	0.00017296	-0.00197716	-0.00232494	-0.00301888
683	-0.0014324	0.00141632	0.00054965	-0.0012331	-0.00150559	-0.00291702
684	-0.000961772	0.000789044	0.000563869	-0.00174406	-0.00157273	-0.00275338
685	-0.000499534	0.00104732	0.000744056	-0.00227692	-0.00178928	-0.00239977
686	-0.00102238	0.00162238	0.000780886	-0.00304942	-0.00154615	-0.00294009
687	-0.00172308	0.000386713	0.000992075	-0.00251282	-0.00157203	-0.00301352
688	-0.00104918	0.000468065	0.00175315	-0.00209977	-0.00115641	-0.00227063
689	-0.000451981	0.000393706	0.00157692	-0.00198252	-0.00055035	-0.00122214
690	0.000592308	-6.99301e-05	0.00155594	-0.00131026	-0.000485548	-0.00111795
691	0.000610956	-9.46387e-05	0.00151515	-0.000856177	-0.000622611	-0.000667133
692	0.000358042	0.00015338	0.000746387	-0.000533333	-0.0015704	-0.00129557
693	2.21445e-05	0.000139161	0.000696737	-0.000654545	-0.00182448	-0.00218298
694	-8.22844e-05	-0.000575758	0.000250117	-0.00126107	-0.00220816	-0.00253706
695	2.7972e-06	-0.000482284	-0.000328438	-0.00192075	-0.00273706	-0.00346154
696	-0.00143986	-0.000611422	-0.000831935	-0.00279697	-0.00339324	-0.00473077
697	-0.00128205	-0.000671329	-0.00061049	-0.00215874	-0.00277576	-0.00433333
698	-0.000567366	0.00102541	0.00021958	-0.00136923	-0.00202051	-0.00330676
699	-0.000874825	0.000750816	-0.000210023	-0.00140653	-0.00194802	-0.00322238
700	-0.000684848	0.000373427	-0.000205128	-0.00105897	-0.0019634	-0.00257949
701	-0.000324476	0.000965501	0.000211189	-0.000721445	-0.00189371	-0.00202075
702	0.000466434	0.00108555	0.000527506	-0.000883916	-0.00157389	-0.00286573
703	-0.000127273	0.000361305	0.00100793	-0.00129837	-0.00150909	-0.00345361
704	0.000192075	-0.000321212	0.000501166	-0.000582284	-0.0010951	-0.00331469
705	0.000156876	-0.000703497	0.000307925	-0.000760373	-0.00099324	-0.00374615
706	-0.000820047	-0.00144755	-0.00111142	-0.00143869	-0.00252331	-0.00480233
707	-0.000568298	-0.000451049	-0.000980653	-0.000324942	-0.00174149	-0.00399767
708	-0.000626807	0.000884615	-0.000555478	0.000397203	-0.00151166	-0.00290909
709	-0.00112214	0.00119138	-0.00117949	0.000239394	-0.00186503	-0.00307949
710	-0.00128741	0.00134522	-0.000630536	0.000165035	-0.00159231	-0.00265175
711	-0.00158555	0.00160559	6.82984e-05	0.000472028	-0.00106527	-0.00197179
712	-0.0016669	0.00236131	0.000803263	0.000395105	-0.000691841	-0.00188322
713	-0.0024317	0.00201678	0.00137855	-0.000103263	-0.000374126	-0.00204242
714	-0.00297226	0.00133357	0.000327506	-0.000414219	-0.000244988	-0.00297389
715	-0.00377436	-0.000370862	-0.000512587	-0.00209627	-0.000963636	-0.0046965
716	-0.00304266	-0.000642191	-0.00135828	-0.00240862	-0.00161375	-0.00577156
717	-0.00208601	-3.9627e-05	-0.000514452	-0.00077669	-0.000518182	-0.00499347
718	-4.80186e-05	0.00196294	0.000805361	0.000124709	0.00130653	-0.00316573
719	0.0015007	0.00278159	0.00140653	0.000727972	0.00157902	-0.00261305
720	0.00215478	0.00298438	0.00188042	0.000969231	0.00225175	-0.00180303
721	0.00242774	0.00415804	0.00206853	0.00169277	0.00274895	-0.000288578
722	0.00240699	0.00494452	0.00199837	0.00105105	0.00255455	0.000262471
723	0.00237016	0.00481305	0.00170932	0.000678788	0.00247366	0.0003331
724	0.00119044	0.00383566	0.000324942	3.65967e-05	0.00145058	-0.000383217
725	0.000396737	0.00269837	-0.000118182	-0.00107809	0.000235431	-0.000962238
726	0.000369464	0.00180793	-6.94639e-05	-0.00109347	-0.000607925	-0.00147809
727	0.000516317	0.00112564	0.000551748	-0.000399301	-0.000547786	-0.00123473
728	0.00169487	0.00149627	0.00218765	-0.00012704	0.000187646	-0.000244289
729	0.00168834	0.000637762	0.00273217	-4.8951e-05	9.23077e-05	-0.00108834
730	0.00146294	0.000568065	0.0017007	-0.000212821	-0.000255711	-0.00139557
731	0.00149487	0.00070979	0.00161865	-0.000998368	-0.00058648	-0.00233963
732	0.00100979	0.000888578	0.0011324	-0.00203054	-0.000624476	-0.00322098
733	0.00133846	0.000644755	0.000573193	-0.00158438	-0.00130862	-0.00370862
734	0.000662704	0.000199068	0.000264802	-0.00180723	-0.00214359	-0.00381678
735	0.000415152	0.000542424	0.000114452	-0.00233613	-0.00308788	-0.00399627
736	0.000678788	-2.5641e-05	0.000362005	-0.00170443	-0.00274685	-0.00395991
737	0.00112214	0.000520746	0.00211538	-0.00107483	-0.00164429	-0.00315664
738	0.00119604	0.00130513	0.00254779	-0.0010634	-0.00142541	-0.0021627
739	0.000373427	0.00148718	0.00152774	-0.00144965	-0.000816317	-0.00226387
740	6.31702e-05	0.00139394	4.4289e-05	-0.00215315	-0.00129534	-0.00223147
741	0.000938228	0.0018007	0.00024359	-0.00164242	-0.000173893	-0.00144359
742	0.00112214	0.00251235	-0.000170396	-0.00160256	0.000437995	-0.00084289
743	0.00130326	0.00224522	-0.000542191	-0.00118974	0.000111888	-0.000886946
744	0.000320746	0.00163566	-0.00103147	-0.00165664	-0.000294872	-0.00170862
745	0.000397669	0.00185734	-0.00085711	-0.00163054	-0.0005669	-0.00277692
746	0.00143217	0.00236503	0.00143916	0.000428205	0.000915385	-0.00209371
747	0.00131655	0.00240186	0.00290303	0.000308625	0.00132867	-0.00222494
748	0.00155548	0.00300723	0.00332517	0.000298135	0.00149161	-0.00167832
749	0.00130816	0.00262051	0.00281818	0.000282284	0.00230163	-0.00208228
750	0.0013289	0.00269044	0.00318904	0.000697669	0.00223147	-0.00191352
751	0.00181562	0.00245012	0.0034289	0.0016986	0.00248741	-0.00108904
752	0.00105198	0.0016289	0.00261585	0.00138462	0.00143403	-0.00133497
753	0.000104429	0.000517716	0.00149044	0.000731935	0.000726107	-0.00190443
754	-0.00118858	-0.000677156	-9.13753e-05	0.000237995	-0.000823077	-0.00314312
755	-0.00074359	-0.000493939	0.000301166	0.00099021	-0.0010049	-0.002938
756	-0.000621212	-2.68065e-05	0.00104755	0.00114009	-0.000204662	-0.00228135
757	-0.000176224	0.000442657	0.00121655	0.000748252	0.000403963	-0.00195082
758	0.000959674	0.00116457	0.0019028	0.00127692	0.00134103	-0.00124242
759	0.00103333	0.0017338	0.00214685	0.0017986	0.00193543	-0.00128252
760	0.00159534	0.00266946	0.00235035	0.00140629	0.00194009	-0.000810723
761	0.0016965	0.00237133	0.00194569	0.000442191	0.00112821	-0.00119441
762	0.00145105	0.00220676	0.00211119	-0.000220513	0.00035035	-0.00146154
763	0.00127692	0.00137669	0.00102191	-0.000941259	4.82517e-05	-0.00197995
764	0.000736131	0.00188648	0.000253613	-0.000591142	-0.000251049	-0.00215268
765	0.000668998	0.00187366	-3.17016e-05	-0.000756876	1.70163e-05	-0.00180186
766	0.000131235	0.00167902	-0.000368765	-0.00123939	0.000380886	-0.00142751
767	-9.32401e-06	0.00178928	-0.000175058	-0.000278788	0.000840326	-0.0013359
768	6.89977e-05	0.00166061	0.000515851	2.37762e-05	0.00117319	-0.000948252
769	0.000203497	0.00134103	0.000632401	0.000303263	0.000529371	-0.00117855
770	0.000448019	0.00130769	0.000947086	0.000350583	9.88345e-05	-0.00101911
771	0.000181818	0.00121772	0.00112098	6.87646e-05	-0.000731935	-0.00198695
772	-0.000433333	0.00103147	0.00202657	0.000379254	-0.000740093	-0.00222028
773	-0.000599767	0.000354545	0.00111096	0.000413054	-0.000882984	-0.00288765
774	-0.000797436	0.0011641	0.000939394	0.0009	-0.000713054	-0.00331235
775	-0.00107459	0.00113963	0.0004669	0.000200932	-6.66667e-05	-0.00341772
776	-0.00109977	0.000951282	0.000620513	9.51049e-05	0.000562005	-0.0031634
777	-0.00110606	0.00145711	0.000842424	-0.000122611	0.00116923	-0.00304662
778	-0.00118135	0.00078648	0.000331002	-0.00144522	0.00124476	-0.00312284
779	-0.000899301	-0.000110023	-5.66434e-05	-0.00174452	0.00120699	-0.00330909
780	-0.000536597	-9.51049e-05	0.000292541	-0.00101002	0.00113357	-0.0028965
781	-0.000801865	7.41259e-05	0.000341259	-0.000625408	0.00150979	-0.00286853
782	-0.00164476	-0.000919347	0.00026993	-0.000389277	0.000993473	-0.00297669
783	-0.000998135	-0.000637995	0.000173893	-5.01166e-05	0.000270629	-0.00257273
784	-0.000625874	0.0006	0.000958275	0.000736131	0.0004331	-0.00189207
785	-0.00060676	0.000701399	0.00126294	0.000653846	0.000755245	-0.00128531
786	-0.000120746	0.00127972	0.00163427	0.000699767	0.000814452	-0.000936131
787	0.000268765	0.00147319	0.00127459	0.000158974	0.000772494	-0.00107692
788	0.000517483	0.00167879	0.000840093	-0.000148951	0.000890676	-0.00125758
789	0.000262471	0.00123497	0.000758275	-3.00699e-05	0.00104382	-0.00153147
790	2.5641e-05	0.00161911	0.00132005	0.000468065	0.000956177	-0.00171772
791	-0.00118089	0.00101096	0.000198368	-4.68531e-05	0.000392075	-0.00236084
792	-0.00112937	0.000867832	-1.42191e-05	-0.000281352	0.000155944	-0.00252401
793	-0.000778089	0.00140396	0.000131469	0.000276457	0.000190909	-0.00190186
794	-0.000992308	0.00144079	0.000474592	-0.000235664	-0.000312587	-0.00208298
795	-0.000244289	0.00148928	0.000935198	-0.000719114	0.000298834	-0.00210303
796	-0.000212587	0.00153035	0.000952587	-0.000944476	5.25874e-05	-0.00223273
797	-0.00019021	0.00162993	0.000906573	-0.00116238	-0.000293427	-0.00243818
798	-0.000177156	0.00178802	0.000797156	-0.00137282	-0.000739207	-0.00271939
799	-0.000173427	0.00200462	0.000624336	-0.0015758	-0.00128476	-0.00307636
800	-0.000179021	0.00227972	0.000388112	-0.00177133	-0.00193007	-0.00350909

## Sheet: curvaquerc_deriv
nm	Quercetina 1,5	Quercetina2,5	Quercetina3,5	Quercetina4,5	Quercetina5,5	Quercetina6,5
200	0.0120502	0.0207254	0.0310209	0.0381623	0.0453579	0.049239
201	0.0103757	0.017516	0.0262095	0.0326771	0.0391094	0.0427366
202	0.00870126	0.0143067	0.021398	0.0271919	0.0328609	0.0362341
203	0.006359	0.0106076	0.0158692	0.0199563	0.0239901	0.0263236
204	0.00524268	0.00846803	0.0126616	0.0162995	0.0198244	0.0219886
205	0.00465621	0.00671723	0.00962347	0.0134829	0.0170264	0.0188109
206	0.00323201	0.00413939	0.00596896	0.00938442	0.0122016	0.0140469
207	0.00131869	0.001423	0.00223605	0.00437498	0.0060716	0.00795322
208	0.000305322	-0.000490249	-0.000387063	0.000672611	0.00174883	0.00327071
209	-0.000403885	-0.00194852	-0.00216395	-0.00218489	-0.00175085	-0.000626768
210	-0.000784577	-0.00258034	-0.00331383	-0.00405699	-0.00409953	-0.00316643
211	-0.00115163	-0.00334635	-0.00419254	-0.00530206	-0.00578671	-0.00514573
212	-0.00122339	-0.00354215	-0.00439705	-0.0054066	-0.0060439	-0.00612257
213	-0.00105171	-0.00301488	-0.00422176	-0.00501053	-0.00593302	-0.00636993
214	-0.00106298	-0.00283329	-0.00407669	-0.00482125	-0.00593936	-0.00653928
215	-0.00101088	-0.00264491	-0.00379794	-0.0044319	-0.00549223	-0.00616989
216	-0.00126123	-0.00252253	-0.00371655	-0.00414969	-0.00504452	-0.0059195
217	-0.00115128	-0.00218582	-0.00323042	-0.00355637	-0.00437459	-0.00521325
218	-0.000804779	-0.00194775	-0.00280058	-0.00319992	-0.00401589	-0.0045533
219	-0.000665657	-0.0019049	-0.00256333	-0.00326768	-0.00382498	-0.00421232
220	-0.000725874	-0.00159285	-0.00223454	-0.003246	-0.00355148	-0.00384522
221	-0.00106764	-0.00163625	-0.00230738	-0.00320808	-0.00359371	-0.00391352
222	-0.000837879	-0.00153586	-0.00208092	-0.00285256	-0.00338019	-0.00374782
223	-0.00078411	-0.00163862	-0.00204946	-0.00294545	-0.00363263	-0.00399002
224	-0.000860878	-0.00178349	-0.00220796	-0.00319048	-0.00387871	-0.00422051
225	-0.000783528	-0.00148368	-0.00215715	-0.00298497	-0.00364666	-0.0040298
226	-0.000963675	-0.00131134	-0.00213178	-0.00290369	-0.0035716	-0.00403807
227	-0.000814996	-0.00116791	-0.00215482	-0.00288217	-0.00361096	-0.0038486
228	-0.000772106	-0.00139083	-0.00236706	-0.00292358	-0.00380497	-0.00389639
229	-0.000920591	-0.00157444	-0.00227762	-0.0029453	-0.00374728	-0.00398345
230	-0.00110004	-0.00142879	-0.00235528	-0.00302778	-0.00393563	-0.00394918
231	-0.00091927	-0.00127335	-0.00244468	-0.00316317	-0.00420528	-0.0041716
232	-0.000567988	-0.00138803	-0.00233357	-0.00327366	-0.00430287	-0.00437121
233	-0.000656527	-0.0014993	-0.00220563	-0.00337576	-0.00437762	-0.00435054
234	-0.000593124	-0.00104448	-0.00176426	-0.00280897	-0.00374037	-0.0037798
235	-0.000599184	-0.000714413	-0.00144724	-0.0020244	-0.00296581	-0.00306263
236	-0.000454312	-0.000466589	-0.00114911	-0.00175956	-0.00236869	-0.00249658
237	-0.000487141	-0.000251904	-0.000958974	-0.00153504	-0.00157277	-0.0018742
238	-0.000646931	-0.000318182	-0.00068411	-0.000843085	-0.000723737	-0.00113667
239	-0.00037533	-0.000203846	-0.000312354	-0.000105905	-9.52991e-05	-0.00045035
240	-0.000165423	4.86791e-05	-0.000324553	0.000302137	6.83761e-05	-1.96581e-05
241	0.000184149	0.000343629	-8.43823e-05	0.00050237	0.000282712	0.000180303
242	0.000266006	0.000329798	0.000113714	0.000499417	0.000393901	0.000343862
243	0.000259091	0.000287723	0.000155633	0.000604196	0.000342036	0.000565618
244	0.000417211	0.000552564	0.000306566	0.000799262	0.000456682	0.000725835
245	0.000392308	0.000497203	0.000249029	0.000619697	0.000493124	0.000780497
246	0.00059223	0.000518998	0.000484421	0.000496503	0.000746853	0.00096014
247	0.000568648	0.000746387	0.000877156	0.000807187	0.00126453	0.00135975
248	0.000353186	0.000799223	0.00114235	0.00140404	0.00180808	0.00199553
249	0.000495571	0.00082265	0.00141585	0.00209608	0.00222284	0.00272537
250	0.000658159	0.00113613	0.0018397	0.00262774	0.00285085	0.00348306
251	0.000759402	0.00138345	0.00231752	0.00300319	0.00357688	0.00425443
252	0.00113322	0.00172638	0.00269487	0.00358796	0.00421212	0.00504553
253	0.0012634	0.00202409	0.00298508	0.00400198	0.00465901	0.00555319
254	0.00134876	0.00229157	0.00328866	0.00407824	0.00499002	0.00581628
255	0.00162339	0.00265043	0.0035068	0.00430793	0.00534654	0.00624468
256	0.00181888	0.00274499	0.0035608	0.00478877	0.00561503	0.00654149
257	0.00175929	0.00271434	0.00351006	0.00490952	0.00565905	0.00637366
258	0.00132393	0.0024242	0.00314141	0.00451476	0.00536566	0.00581313
259	0.00128108	0.0023263	0.00286709	0.00429903	0.00489938	0.00542871
260	0.0013878	0.00217335	0.00285097	0.00375618	0.00427634	0.00484301
261	0.00104542	0.00158761	0.00246946	0.00288112	0.00341752	0.00378982
262	0.000921989	0.00128353	0.00185878	0.00234184	0.00263314	0.00285625
263	0.000588345	0.000840909	0.00122556	0.00140936	0.00180932	0.00169895
264	0.000358275	0.000500272	0.000807576	0.000879837	0.00113248	0.000932906
265	0.000204934	0.000228011	0.00026655	0.000542269	0.000430225	0.000276573
266	-2.62238e-05	-0.000141026	-0.000270163	-0.000116977	-0.00030303	-0.000507731
267	-1.26651e-05	-2.24553e-05	-0.000137218	-0.000334654	-0.000378205	-0.000516239
268	-0.00013819	-8.36441e-05	-0.000249068	-0.00051352	-0.000427156	-0.000552059
269	-0.000204468	-1.69775e-05	-0.000349301	-0.000555439	-0.000719969	-0.000727894
270	-0.00039864	-0.000395804	-0.000582751	-0.0010608	-0.00142335	-0.00146873
271	-0.000831663	-0.00118197	-0.00144277	-0.00195462	-0.0023939	-0.00278015
272	-0.0012352	-0.00163279	-0.00223217	-0.00275322	-0.00324643	-0.00387113
273	-0.001365	-0.00201523	-0.00286601	-0.00386791	-0.00419359	-0.00499355
274	-0.00156251	-0.00245781	-0.00345726	-0.00456387	-0.00511818	-0.00601577
275	-0.00191111	-0.00314852	-0.00430412	-0.00536383	-0.00619169	-0.00735163
276	-0.00180614	-0.00312269	-0.00458252	-0.005923	-0.0069514	-0.00810769
277	-0.00145019	-0.00276445	-0.00410785	-0.00544406	-0.0068094	-0.00767475
278	-0.00162483	-0.00293772	-0.00412308	-0.00529507	-0.00673252	-0.00751243
279	-0.00177141	-0.00286185	-0.00405897	-0.00512727	-0.00655365	-0.00749864
280	-0.00175843	-0.00304258	-0.00397929	-0.00484293	-0.00652203	-0.00743652
281	-0.00189903	-0.00322343	-0.00407125	-0.00490544	-0.00666127	-0.00727735
282	-0.00172366	-0.00295416	-0.00387051	-0.00485552	-0.00620381	-0.00690256
283	-0.00126472	-0.00244918	-0.00329231	-0.00450478	-0.00537766	-0.0060934
284	-0.00127242	-0.00201255	-0.00281733	-0.004065	-0.00466061	-0.00531441
285	-0.00109848	-0.0017533	-0.00269514	-0.00367242	-0.00418411	-0.00481884
286	-0.00107036	-0.00147483	-0.00253784	-0.00321779	-0.00379281	-0.00435322
287	-0.000889977	-0.00115311	-0.00203057	-0.00256103	-0.00304491	-0.00353559
288	-0.000397164	-0.000761888	-0.0013122	-0.00193912	-0.00218893	-0.0025777
289	-0.000279526	-0.000627739	-0.00110105	-0.00171068	-0.00191515	-0.00243139
290	-0.000477545	-0.00089223	-0.00127914	-0.00166966	-0.00209417	-0.00251204
291	-0.000741414	-0.000985703	-0.00130493	-0.00161709	-0.00211049	-0.00242754
292	-0.000355789	-0.000546892	-0.000918415	-0.00116216	-0.00142836	-0.00215921
293	-0.000195765	-0.000186674	-0.000449262	-0.000629176	-0.000910723	-0.00157712
294	-0.000527273	-0.000414452	-0.000683139	-0.00089596	-0.000997319	-0.00147001
295	-0.000389588	-0.000394406	-0.000904545	-0.000851088	-0.00099157	-0.00121857
296	-0.000435625	-0.000285315	-0.000913403	-0.000774825	-0.00110423	-0.000936169
297	-3.24786e-05	-3.08469e-05	-0.000396581	-0.000478361	-0.000546775	-0.000384848
298	0.000415268	0.00021927	0.000215385	8.29837e-05	2.89821e-05	0.000318298
299	-0.000108392	-0.000176729	-0.000167405	-0.000332012	-0.000433139	-0.000100272
300	-0.000310645	-0.000435159	-0.000385392	-0.000533761	-0.000543046	-0.000544949
301	-0.000259285	-0.0004277	-0.000300194	-0.000393667	-0.000389744	-0.000670591
302	-0.000308081	-0.000318221	-0.000235198	-0.0004892	-0.000437218	-0.000771678
303	-0.000378594	-0.000358547	-0.000365462	-0.000698291	-0.000688384	-0.000894833
304	-0.000416511	-0.000562315	-0.00086181	-0.00108912	-0.000886713	-0.00106263
305	-0.000115579	-0.000247591	-0.00076014	-0.001035	-0.000800894	-0.000894211
306	0.00015843	8.62471e-05	-0.000479215	-0.000887374	-0.000825641	-0.000918881
307	0.000175253	-0.000208003	-0.000460684	-0.000742774	-0.00103582	-0.00116869
308	-0.000187801	-0.00041181	-0.000425097	-0.000443823	-0.00119371	-0.00110478
309	-0.000682012	-0.000662471	-0.000760839	-0.000787723	-0.00134075	-0.00133201
310	-0.000425369	-0.000621445	-0.000646775	-0.000938151	-0.00120051	-0.00152646
311	-0.000313131	-0.000544017	-0.00071488	-0.000724592	-0.000979876	-0.00129949
312	-0.000483489	-0.000681974	-0.000918881	-0.000818609	-0.000971523	-0.0011913
313	-0.000506255	-0.000606993	-0.00087533	-0.00094697	-0.000895688	-0.0011711
314	-0.000563326	-0.000516939	-0.000872533	-0.000829371	-0.000782712	-0.00101721
315	-0.000364336	-0.000276224	-0.000459207	-0.00044627	-0.000494328	-0.000636441
316	-0.000218803	-0.000273232	-0.000310334	-0.000332906	-0.000410684	-0.00045202
317	-0.00016756	-0.00050878	-0.00036216	-0.000434654	-0.000671795	-0.000609946
318	-0.000183023	-0.000265734	-0.000126107	-0.000168881	-0.000469037	-0.000322455
319	-0.000271484	-0.000109557	-6.68609e-05	-0.000262976	-0.000139044	-0.000114491
320	-9.60761e-05	-0.000114491	9.11422e-05	-0.000313248	-4.80186e-05	-0.000110101
321	0.000326146	0.000204662	0.000380963	0.000401282	0.000317871	0.000413092
322	0.000539705	0.000520901	0.000532129	0.000752214	0.000611033	0.000811849
323	0.000299262	0.000402836	0.000584343	0.000666239	0.000687335	0.00075979
324	0.000196542	0.000388267	0.00058648	0.000777855	0.000612238	0.00076826
325	0.000544056	0.000502991	0.00059425	0.00092129	0.00043749	0.000931935
326	0.000317677	0.000194988	0.000421911	0.000633994	0.000423776	0.000754701
327	-0.000163131	0.000156294	0.000262549	0.0003777	0.000427467	0.000337257
328	-0.000227273	0.000366861	0.0003446	0.000385315	0.000528982	0.000351748
329	-0.000332751	0.000123116	0.000272145	0.000154002	0.000592347	0.000290054
330	-0.00015202	-0.00011317	6.13831e-05	5.5439e-05	0.000464608	0.000164297
331	0.000303263	9.37063e-05	0.000368959	0.000509907	0.000531663	0.000590482
332	0.000257848	0.000236325	0.000387141	0.000739044	0.00064021	0.000812199
333	0.000133217	5.08936e-05	0.000138384	0.000397475	0.000650078	0.000769891
334	0.000432867	0.000302914	0.00028446	0.000362199	0.000575447	0.000990326
335	0.000546931	0.000596931	0.000435004	0.000686713	0.000613015	0.00123916
336	0.000199922	0.000428322	0.000584615	0.000893124	0.000910606	0.00130047
337	-1.77156e-05	0.000428089	0.000722028	0.000995377	0.00105917	0.00119075
338	9.93395e-05	0.000489161	0.000913792	0.000999417	0.00120039	0.00108244
339	-0.000161888	-6.13831e-06	0.000514103	0.000561538	0.00107343	0.000728205
340	0.000156799	5.58275e-05	0.000368143	0.000553069	0.0011035	0.000833178
341	0.000580381	0.000374087	0.000725602	0.000908353	0.00120614	0.00120074
342	0.00029021	0.000264452	0.000479176	0.000775097	0.000856682	0.000987024
343	0.000411228	0.000423854	0.000417832	0.000457615	0.000763559	0.00103998
344	0.000381624	0.000817677	0.000443279	0.000413986	0.000813248	0.00119021
345	3.31779e-05	0.000808819	0.000383178	0.000502137	0.000702681	0.00122727
346	0.000267366	0.000328632	0.000527389	0.000705245	0.000687529	0.00122584
347	0.000192502	0.000249417	0.000607537	0.000953535	0.000884654	0.00106018
348	9.23854e-05	0.000350039	0.000651476	0.000811849	0.000873543	0.000766628
349	-0.000236208	0.000143434	0.000239005	0.000550039	0.000506371	0.000398757
350	-0.000388928	0.000167327	0.000311461	0.000673621	0.000580264	0.000510218
351	5.14375e-05	0.000319114	0.000627467	0.000844716	0.000763986	0.000757226
352	0.000123388	0.000643551	0.000381663	0.000793862	0.000580264	0.000738656
353	0.000439355	0.000715462	0.000389899	0.000694678	0.000673543	0.000809713
354	0.00013174	0.000288889	-7.4087e-05	0.000154235	0.000610761	0.000579021
355	-5.28361e-05	-3.60917e-05	-0.000226845	-0.00023073	0.000246814	0.000391336
356	0.000120085	-0.000381935	-0.000100233	-0.000127117	1.88811e-05	0.00026756
357	-0.00010303	-0.000147591	-8.41492e-05	-7.29604e-05	3.68298e-05	8.108e-05
358	0.000494522	0.000383411	0.000533023	0.000247164	0.000441919	0.000394211
359	0.000377545	0.000487723	0.000739627	0.000549495	0.000448057	0.000509363
360	-0.000201787	8.4188e-05	0.000721717	0.00047568	0.000352836	0.000411383
361	-2.7195e-07	3.8345e-05	0.000709674	0.00048007	0.000588151	0.000429021
362	4.46775e-06	0.000506954	0.000512393	0.000598252	0.000522339	0.000420396
363	0.000151865	0.000410567	0.000492463	0.000600816	0.00045641	0.000445338
364	1.44911e-05	7.61461e-05	2.75058e-05	0.000144367	0.000268376	0.00019934
365	-0.000218143	-0.000238889	-0.000406294	-0.00023411	-0.000373038	-0.000199417
366	-0.000188462	-0.000468609	-0.000578749	-0.000298718	-0.000749728	-0.000461655
367	1.98524e-05	-9.64258e-05	-0.000471212	-0.000137646	-0.000431857	-0.000455711
368	0.00036589	0.000269153	1.01787e-05	9.80963e-05	4.47164e-05	-7.42036e-05
369	-5.12044e-05	8.93551e-06	0.000100117	-0.000213559	2.25719e-05	-0.000148291
370	-0.000129254	-0.000228516	0.000203458	-0.000269852	-2.2533e-06	-0.000213364
371	4.54545e-06	-0.000258353	0.000115773	-0.000239161	5.53225e-05	-0.000104973
372	-7.38151e-07	4.39782e-05	4.05206e-05	3.11577e-05	9.09479e-05	-4.67754e-05
373	0.000440443	0.000455167	0.000233372	0.000426457	0.000395688	0.000312432
374	0.000458897	0.000312238	0.000159207	0.000336791	0.000378322	0.00057028
375	0.000148174	0.000106993	7.14064e-05	0.000369736	0.00013244	0.000454545
376	5.40793e-05	0.000192968	5.33411e-05	0.000337646	0.000281507	0.000358897
377	3.45765e-06	0.000452681	0.000361267	0.000443357	0.00062366	0.000647514
378	-0.000278632	0.000427739	0.000496154	0.000270979	0.000636713	0.000524126
379	-0.000600117	8.9122e-05	0.000269891	-6.52681e-05	0.000555322	0.000217405
380	-0.000322805	0.000351671	0.000451204	0.000266006	0.000714996	0.000597358
381	0.000210684	0.000655128	0.000593823	0.000722261	0.000789938	0.00108256
382	0.000370552	0.000698485	0.000607032	0.00125831	0.000898796	0.00132211
383	0.000636908	0.000764841	0.000880963	0.0013758	0.00119371	0.00171838
384	0.000881896	0.00072028	0.00101985	0.00127475	0.00134417	0.0020711
385	0.00065439	0.00074899	0.000872844	0.00143061	0.00130361	0.00198504
386	0.000630692	0.000732323	0.000932323	0.00137187	0.00147067	0.00210253
387	0.000860256	0.000960101	0.00138842	0.00161915	0.0020237	0.00260311
388	0.00077871	0.000837024	0.00129223	0.00153015	0.00213632	0.00231663
389	0.000453652	0.000638656	0.000973776	0.00132067	0.00187964	0.00192051
390	0.000243706	0.000625913	0.00116958	0.00141853	0.00201434	0.00216597
391	0.000439239	0.000577467	0.00121908	0.00159825	0.00224297	0.00253015
392	0.000394911	0.000731624	0.00119961	0.001877	0.00231519	0.00273399
393	0.000634071	0.00105758	0.0016251	0.00212603	0.00260567	0.00300276
394	0.000908586	0.00116488	0.00184145	0.0023399	0.00281527	0.00317257
395	0.000542385	0.00119281	0.00169091	0.00244662	0.00278827	0.00317937
396	0.000702758	0.00150521	0.00183287	0.00270066	0.00306818	0.00353465
397	0.000879371	0.00174557	0.00200998	0.00280544	0.00327242	0.00363353
398	0.00108454	0.00241216	0.00285742	0.00408415	0.00468283	0.00528209
399	0.00125769	0.0023202	0.00281997	0.00393182	0.00463687	0.00515381
400	0.0011049	0.00217094	0.00278741	0.00376298	0.00443469	0.00481111
401	0.000884305	0.00165431	0.00258275	0.00331562	0.00411181	0.00455478
402	0.000800855	0.00176589	0.0025338	0.00331142	0.00419394	0.0046763
403	0.000981896	0.00176356	0.00259258	0.00320377	0.00411935	0.00476737
404	0.00134794	0.00205878	0.00277012	0.00364359	0.00426352	0.00502506
405	0.00138221	0.00197436	0.00305645	0.00368753	0.00417451	0.00501154
406	0.00117152	0.00201647	0.0029657	0.00380835	0.004154	0.00510357
407	0.00110925	0.00195917	0.00279794	0.00364071	0.00400171	0.00506057
408	0.00134161	0.00229577	0.00278155	0.00381511	0.00420085	0.00516422
409	0.00138349	0.00213528	0.00268061	0.00377661	0.00436954	0.00508213
410	0.00142098	0.00221045	0.00275913	0.00383982	0.00467824	0.00499864
411	0.0011979	0.00190303	0.0025711	0.00364005	0.00445412	0.00471581
412	0.00111783	0.00185602	0.00250039	0.00335653	0.0042007	0.00439009
413	0.00111919	0.00182984	0.00265004	0.00324192	0.00397055	0.00429037
414	0.000927584	0.00167607	0.00242409	0.00310645	0.00376737	0.00403932
415	0.00103796	0.00172902	0.00260105	0.00313155	0.00362424	0.00396107
416	0.00101336	0.00160074	0.00228287	0.00290637	0.00319759	0.00364289
417	0.001142	0.00156915	0.00222036	0.00269301	0.00293081	0.0035103
418	0.00103753	0.00163601	0.00204503	0.00277036	0.00287906	0.00344507
419	0.000564258	0.00135183	0.00169258	0.00252817	0.00273901	0.00309806
420	0.000546814	0.00149915	0.0017251	0.0025636	0.0027866	0.00304611
421	0.000398524	0.00132269	0.00150455	0.00214751	0.00251721	0.00269565
422	0.000471251	0.00123664	0.00143543	0.00197552	0.00235734	0.00258395
423	0.000442502	0.00118897	0.00149169	0.00198897	0.00234254	0.00258866
424	0.000407615	0.000920513	0.00127762	0.00187214	0.00219903	0.00243423
425	0.000459946	0.000925408	0.00137945	0.00166356	0.00210618	0.00225944
426	0.000598601	0.00070272	0.0011765	0.00129161	0.00168376	0.00182183
427	0.000578594	0.000658936	0.00119926	0.00111282	0.00136589	0.00155008
428	0.000515695	0.000615307	0.000961072	0.00105956	0.000980109	0.00121088
429	0.000144522	0.00036519	0.000528632	0.000576379	0.000496931	0.000613598
430	0.000237956	0.000451943	0.000348912	0.000420785	0.00027735	0.000308936
431	0.000347863	0.000498174	0.000269192	0.000266084	0.000289782	0.000176573
432	0.000491958	0.000409441	0.000273854	0.000410062	0.000396931	0.00029627
433	0.000265035	0.000197902	0.000175952	0.000315734	0.000341142	0.000226185
434	8.63248e-05	-9.12976e-06	9.96892e-05	0.000142929	0.000205983	4.59984e-05
435	-0.000282906	-0.000187685	-0.000147863	-0.000294483	-0.000172999	-0.000449611
436	-4.68143e-05	-0.000120785	-7.82051e-05	-0.000433139	-0.000340598	-0.000658314
437	-0.000132712	-0.000265385	-0.000323932	-0.000716084	-0.000833916	-0.00111084
438	-0.000102448	-0.000399728	-0.000573427	-0.000948252	-0.00118407	-0.00150427
439	-0.000538928	-0.000798485	-0.00120901	-0.00149239	-0.00186154	-0.00217863
440	-0.000671329	-0.00117374	-0.00161616	-0.00180528	-0.0022324	-0.00259219
441	-0.000699611	-0.00131064	-0.00177133	-0.00200338	-0.0024791	-0.00283613
442	-0.00091488	-0.00159596	-0.0019932	-0.002277	-0.00279678	-0.00321562
443	-0.00130311	-0.00169759	-0.00230019	-0.00275179	-0.00330563	-0.00376585
444	-0.00161103	-0.00189044	-0.00262603	-0.00326946	-0.00384899	-0.00439786
445	-0.00167451	-0.00205462	-0.00299518	-0.00376519	-0.0043143	-0.00501577
446	-0.00151037	-0.0021535	-0.00311772	-0.00406018	-0.00458784	-0.00545917
447	-0.00142848	-0.00209969	-0.00321908	-0.00421593	-0.00485625	-0.00578026
448	-0.00134138	-0.00221235	-0.00326449	-0.00443924	-0.00507047	-0.00611434
449	-0.00143823	-0.00232525	-0.0034223	-0.0046866	-0.0055744	-0.00652319
450	-0.00136744	-0.00275284	-0.00366418	-0.00499639	-0.0060204	-0.00700012
451	-0.00138182	-0.00285995	-0.00389957	-0.00532055	-0.00659588	-0.00755625
452	-0.00141469	-0.00308283	-0.00421853	-0.00569883	-0.00705936	-0.00808982
453	-0.00184448	-0.00329658	-0.00469491	-0.00635105	-0.00770653	-0.00887148
454	-0.00236779	-0.00374771	-0.0052378	-0.00695831	-0.00830528	-0.00952723
455	-0.00255206	-0.0039488	-0.00556472	-0.00734332	-0.00850233	-0.009946
456	-0.00255796	-0.00398329	-0.00566818	-0.00739037	-0.00845509	-0.0100642
457	-0.00225194	-0.00367152	-0.00540559	-0.00712471	-0.00813873	-0.00979079
458	-0.00224592	-0.00367141	-0.0053324	-0.00694211	-0.00803248	-0.0097305
459	-0.002112	-0.00362319	-0.00513601	-0.0067197	-0.0079789	-0.0094756
460	-0.00186235	-0.00342665	-0.0049479	-0.00636632	-0.00779829	-0.0091174
461	-0.00153302	-0.00313928	-0.00463667	-0.00605346	-0.00754814	-0.00855707
462	-0.00129771	-0.00294821	-0.00444421	-0.00571111	-0.00718314	-0.00816189
463	-0.00157949	-0.00322382	-0.00450416	-0.00571908	-0.00706841	-0.00825315
464	-0.00170423	-0.00329907	-0.00454378	-0.0057066	-0.00683003	-0.00817389
465	-0.00170183	-0.00311488	-0.00423664	-0.00542587	-0.00648046	-0.00769305
466	-0.00145299	-0.00273489	-0.0038033	-0.00507821	-0.00597292	-0.00693217
467	-0.00140389	-0.00258559	-0.00349332	-0.00464347	-0.00560804	-0.00631282
468	-0.00134736	-0.00247156	-0.00330824	-0.00431931	-0.00512044	-0.00574169
469	-0.00129157	-0.00238784	-0.00307514	-0.00397249	-0.00467106	-0.00510206
470	-0.00112304	-0.0019272	-0.00248256	-0.0034033	-0.004015	-0.00430179
471	-0.00097906	-0.00158901	-0.00205917	-0.00304172	-0.00351566	-0.00376503
472	-0.000894872	-0.00131573	-0.0018345	-0.00263512	-0.00305101	-0.00344448
473	-0.000747708	-0.00119293	-0.00167751	-0.00241935	-0.00274732	-0.0033864
474	-0.000657537	-0.00103881	-0.00154856	-0.00214996	-0.00249215	-0.00313679
475	-0.000564996	-0.000885004	-0.00123901	-0.001812	-0.00238706	-0.00275944
476	-0.00050913	-0.000811538	-0.0011162	-0.00167265	-0.00214013	-0.0023209
477	-0.000485004	-0.000949689	-0.00117552	-0.00158019	-0.00209452	-0.00218228
478	-0.000185936	-0.000808508	-0.00110152	-0.00141022	-0.00168784	-0.0018427
479	-0.000162044	-0.000744639	-0.00103889	-0.00115186	-0.00154817	-0.00153497
480	-0.00012467	-0.000532556	-0.000742152	-0.000848834	-0.00117475	-0.00123423
481	-0.0002669	-0.000511111	-0.000718648	-0.000820047	-0.00111216	-0.00121562
482	-0.000285431	-0.000404934	-0.000594367	-0.000702797	-0.000904817	-0.00108112
483	-0.000271251	-0.000228322	-0.000572844	-0.000702681	-0.00104701	-0.00103139
484	-0.000438462	-0.000312199	-0.000532556	-0.000731857	-0.00108749	-0.000901904
485	-0.000556566	-0.000456876	-0.000742657	-0.000916356	-0.00126185	-0.00117657
486	-0.000518065	-0.000614491	-0.000674903	-0.00101426	-0.00106845	-0.00113512
487	-0.000267754	-0.000551593	-0.000652681	-0.00104048	-0.000981235	-0.00117638
488	0.000183139	-0.000353263	-0.00031418	-0.000680497	-0.00056418	-0.000712898
489	0.000295998	-0.000237685	-0.000228904	-0.000436869	-0.00032467	-0.000360761
490	0.000361616	-0.000161189	-0.000107653	-0.000161927	-1.62782e-05	-0.000304662
491	0.000275991	-0.000224942	-3.54312e-05	-0.000148951	-9.32401e-06	-0.000325563
492	0.000231546	-0.000137257	0.000159207	1.06838e-05	-6.85315e-05	-0.00035338
493	0.000196115	-0.000161461	8.93551e-05	5.08936e-05	-0.000305051	-0.000218143
494	-1.90365e-05	-0.000177428	-4.662e-07	-6.23932e-05	-0.000479332	-0.0002169
495	-7.4087e-05	-6.90754e-05	-0.000255672	-0.000184693	-0.000510179	-0.000290326
496	-8.43434e-05	-6.49573e-05	-0.000124747	-0.000356682	-0.000456488	-0.000100233
497	-3.9627e-05	1.02176e-05	-0.000250932	-0.000435742	-0.000320319	-0.000200311
498	-0.000115579	-0.000253225	-0.000304002	-0.000566084	-0.000359635	-0.000303613
499	-0.00037634	-0.000259402	-0.000557265	-0.000631002	-0.000365579	-0.000623543
500	-0.000411927	-0.000274903	-0.000607265	-0.000564375	-0.000636131	-0.000869114
501	-0.000368881	-0.000295843	-0.00053749	-0.000445066	-0.00072735	-0.00083951
502	-0.00018819	-0.000310995	-0.000320591	-0.000203691	-0.000766317	-0.000751399
503	-0.000166628	-0.000594639	-0.000401593	-0.000317444	-0.000688306	-0.000612665
504	-0.000211383	-0.000499845	-0.000388772	-0.000391725	-0.000645416	-0.00052397
505	-0.000121018	-0.000281197	-0.000316084	-0.000363248	-0.000363947	-0.000132362
506	-1.26263e-05	-0.000133411	-2.02409e-05	-0.000155128	-0.00013411	0.00026958
507	-6.30148e-05	-0.000110878	-0.000141803	-0.00014627	2.7972e-05	0.00019728
508	-0.000274553	-0.000304973	-0.000364064	-0.000337102	-0.000189666	-5.01166e-05
509	-0.000311228	-0.000119619	-0.000420862	-0.000377855	-0.000195493	-0.000285548
510	-1.72106e-05	-5.28361e-05	-0.000182712	-0.000242152	-0.000220707	-0.000183023
511	0.000110917	9.41336e-05	-2.44367e-05	-7.76612e-05	-3.4965e-06	-0.000182284
512	8.43823e-05	0.000153885	1.56177e-05	1.38695e-05	8.50427e-05	-0.000152059
513	2.1251e-05	-4.86402e-05	-0.000241686	-0.000132323	3.28671e-05	-0.00034934
514	-0.000145998	-7.01243e-05	-0.000279759	-0.000135859	-0.000166511	-0.000444056
515	-0.000201243	-0.000184771	-0.000318531	-0.000111577	-0.00032871	-0.000414608
516	-0.000319814	-8.39549e-05	-9.42113e-05	2.46698e-05	-0.000352137	-0.000276457
517	-8.77622e-05	-0.000143473	-9.21134e-05	8.63248e-05	-0.000331702	-0.000169619
518	0.000103225	-0.000135392	-1.28594e-05	-1.41414e-05	-0.000276263	-5.13209e-05
519	0.000196659	-9.26573e-05	0.000134693	-6.37529e-05	-0.000168998	-9.44056e-06
520	0.000164258	-0.000131818	0.00013143	-0.000261383	-7.18337e-05	-9.12976e-06
521	2.78166e-05	7.43978e-05	7.22222e-05	-0.000392618	2.86325e-05	-1.74825e-05
522	-6.64336e-06	0.000103924	-0.000141375	-0.000475874	7.38151e-05	4.77855e-05
523	6.67832e-05	0.000226496	-0.000168454	-0.000409324	7.19503e-05	0.000124048
524	-6.82207e-05	9.56876e-05	-0.000186597	-0.000159713	-6.21989e-05	0.000137801
525	-8.66356e-06	9.26573e-05	-0.000117016	3.62082e-05	-9.83683e-05	0.000129837
526	7.77001e-07	0.000130536	8.01865e-05	0.00031993	-7.61072e-05	8.62471e-06
527	0.000365035	0.000217871	0.000310295	0.000689744	0.000172572	0.000160606
528	0.000348951	0.000254507	0.000366472	0.000645882	0.000149728	0.000189549
529	0.000139433	0.000162432	0.000235509	0.000547358	-2.47475e-05	0.000190443
530	-0.000246698	-7.03574e-05	-0.000136247	-0.000101166	-0.000294833	-0.000119231
531	-0.000487646	-0.00019899	-0.000229565	-0.000374281	-0.000310761	-0.000245571
532	-0.000506488	-0.000348368	-0.000373621	-0.000814103	-0.00039763	-0.000415579
533	-0.00039934	-0.000252292	-0.000184149	-0.000663248	-0.000299068	-0.00027906
534	-0.000182595	-0.000259324	-0.000112199	-0.000442463	-0.000309285	-0.000214841
535	-4.51437e-05	-0.000100194	8.96659e-05	-0.000186946	5.63326e-06	-0.000131197
536	0.000150194	-8.46154e-05	6.49184e-05	-7.10956e-06	6.92308e-05	-0.000334732
537	9.27739e-05	5.78866e-05	0.000150583	8.76068e-05	0.000287257	-0.000141997
538	0.000153263	0.000212432	0.000179526	0.000278127	0.000293085	4.32012e-05
539	-6.35587e-05	0.000156449	0.000192813	0.000193201	0.00016993	0.000139277
540	-0.000168065	-0.00010742	-7.4359e-05	4.39005e-05	4.93784e-05	-6.05672e-05
541	-0.000305167	-0.000212626	-0.000161228	-7.39316e-05	-6.69386e-05	-5.78866e-05
542	-0.000124514	-0.000164297	-6.60451e-05	-8.4188e-05	-0.00011589	2.37374e-05
543	7.06294e-05	7.33489e-05	0.000149806	0.000136402	-7.86325e-05	0.000169697
544	0.000263015	8.0303e-05	0.00028683	0.000226146	-7.22222e-05	0.000161267
545	0.000225524	0.000118803	0.000158897	0.000250039	0.00013042	0.000126496
546	0.000210373	1.82207e-05	2.91375e-06	0.000156993	7.96426e-06	-3.2906e-05
547	1.02953e-05	-6.37529e-05	-0.0001385	0.00010101	7.14841e-06	-8.97436e-05
548	-0.000128904	-0.00010202	-0.000183644	4.89899e-05	-0.000119114	-8.99767e-05
549	-0.000219891	-0.000112626	-0.00012467	-6.0101e-05	-0.000107576	-6.29371e-05
550	-8.0575e-05	-8.19736e-05	-0.000229176	-0.000100622	3.86169e-05	4.29681e-05
551	-2.19891e-05	5.52059e-05	-0.000153807	-0.000186208	5.40404e-05	0.000172494
552	2.59518e-05	8.53924e-05	-0.000116239	-0.000172999	6.23543e-05	0.000214297
553	-4.00932e-05	6.61228e-05	-8.38772e-05	-0.000250233	-6.56566e-05	4.32401e-05
554	4.39005e-06	-3.23232e-05	-5.82751e-06	-1.58508e-05	-1.26651e-05	-7.04351e-05
555	-2.81274e-05	3.97436e-05	-7.57964e-05	2.0979e-06	1.20047e-05	-0.000154779
556	-8.58197e-05	-4.23465e-06	8.41103e-05	5.24476e-05	-2.30769e-05	-0.000137063
557	-8.24398e-05	-0.000137646	-8.53535e-05	-4.44444e-05	-0.000118803	-0.000284693
558	-7.5913e-05	-0.000236247	4.49883e-05	-0.000118454	-7.53302e-05	-0.000136519
559	0.000221251	-0.00017467	0.000137762	5.71096e-06	8.30225e-05	-0.000130925
560	0.000163753	-0.000123465	0.000206371	-9.70474e-05	0.000209907	-4.21911e-05
561	0.000182207	-4.64646e-05	3.47708e-05	-3.25175e-05	0.00019798	-0.000153846
562	-6.20824e-05	-3.06527e-05	-0.000215695	-8.03807e-05	5.78089e-05	-7.58741e-05
563	-0.000132479	-4.65035e-05	-0.000308081	1.85703e-05	-5.9596e-05	-0.000102098
564	-0.000100622	0.000105672	-0.000184421	0.000264258	-2.60295e-06	2.98757e-05
565	-0.00010035	9.75524e-05	-0.000108236	8.12743e-05	2.4359e-05	-2.22999e-05
566	3.06915e-05	0.00026216	0.000349767	9.36286e-05	0.000236131	0.000332129
567	0.000147397	0.000301088	0.000467521	4.85625e-06	0.000331158	0.000463364
568	0.000316395	0.000332401	0.000727778	9.84071e-05	0.000398329	0.000534848
569	0.000509713	0.000257226	0.000530381	7.31935e-05	0.000230225	0.000213947
570	0.000309713	9.60761e-05	0.00031554	-0.000158003	6.79876e-06	-3.04584e-05
571	0.000336441	0.000162704	8.81119e-05	5.67211e-06	2.50583e-05	-5.74981e-06
572	3.7568e-05	0.000148873	-0.000147358	1.32479e-05	-0.000113131	-2.331e-05
573	-0.000137335	-0.000110451	-0.000411655	7.67288e-05	-0.000323893	-0.000227156
574	-0.000263015	-0.000190987	-0.000457498	9.21911e-05	-0.000370241	-0.000318998
575	-0.000203768	-0.000262471	-0.00046554	7.44755e-05	-0.000271251	-0.000247203
576	-0.000115074	3.66356e-05	4.03263e-05	0.000219192	4.13364e-05	0.000170707
577	-0.000269425	6.11111e-05	1.1655e-07	0.000106061	9.58819e-05	0.000217599
578	-0.000343201	2.42036e-05	6.17716e-05	4.61927e-05	5.83528e-05	0.000116939
579	-0.000257887	-0.000134033	-0.000204274	-0.000117211	-3.02253e-05	-4.24631e-05
580	-0.000165152	-0.000168609	-0.000167016	-0.000190831	-8.46542e-05	7.14841e-06
581	-4.5066e-06	-2.47086e-05	-1.38306e-05	-0.000122378	-2.85936e-05	0.00016589
582	-6.99689e-05	-3.62859e-05	-2.83605e-06	-0.00011892	-0.000115657	4.78632e-05
583	-5.88967e-05	-0.000272766	-0.000110995	-0.000138928	-0.000279021	-0.000199456
584	-1.28594e-05	-0.000295532	-0.00010878	-7.36985e-05	-0.000279371	-0.000302991
585	0.000236636	-0.000150855	-1.6317e-05	2.10179e-05	-0.000133256	-0.000130692
586	4.30847e-05	-3.73737e-05	0.000134305	1.86869e-05	-3.26729e-05	-3.64802e-05
587	-0.000162704	-0.000119075	1.27428e-05	-0.000124709	4.8951e-06	-8.44211e-05
588	-0.000322183	-0.000137257	7.22611e-06	-0.000241026	3.26729e-05	-0.000188151
589	-0.00021892	-1.48796e-05	2.28438e-05	-0.000147164	8.56255e-05	-0.000176146
590	-0.000254623	9.39005e-05	6.93473e-05	-4.03263e-05	7.75447e-05	-5.25253e-05
591	-0.000211655	0.000198291	0.000218065	0.000142696	0.000115229	9.21911e-05
592	-5.41958e-05	0.000174747	0.000220435	0.000193901	0.000175719	0.000282984
593	0.000244172	0.000267366	0.000224398	0.000295882	0.000295221	0.000307148
594	0.000338267	0.000179099	9.16472e-05	0.000290715	0.000184538	0.000263831
595	0.000410917	0.000173349	6.52292e-05	0.000261927	0.000228671	0.000252214
596	0.000276224	-4.92618e-05	-1.30925e-05	8.45377e-05	-4.98057e-05	9.46387e-05
597	0.000251709	-0.000116589	-6.23155e-05	-2.18337e-05	-0.000123737	3.28283e-05
598	9.86014e-05	-0.000150583	-7.10567e-05	-0.000159518	-0.000226263	-0.000172378
599	5.87801e-05	-0.000102176	2.58741e-05	-3.92385e-05	-0.000118881	-9.95726e-05
600	-0.000152214	-0.000245688	2.96037e-05	-3.57809e-05	-0.000122766	-0.000126457
601	-0.000144755	-0.000138151	9.12199e-05	9.66589e-05	-0.000145688	4.47941e-05
602	-0.000173737	-8.16628e-05	-0.000120785	-8.37607e-05	-0.000158664	4.85625e-06
603	-0.000190365	0.000210878	-9.5338e-05	6.37918e-05	2.07459e-05	8.69464e-05
604	-0.000264336	0.000158586	-0.000104934	-0.000131935	-1.44134e-05	4.66589e-05
605	-0.000306216	0.000182673	-7.07071e-06	-0.000130186	7.65346e-05	-8.43823e-05
606	-8.37218e-05	0.000146154	3.108e-06	-0.000353497	-4.16861e-05	-0.00029087
607	-0.000104468	8.37218e-05	-0.000156022	-0.000235664	-6.75991e-06	-0.000388811
608	-1.36364e-05	8.90054e-05	8.54701e-06	-0.00020676	6.9697e-05	-0.000248563
609	3.1352e-05	-3.37218e-05	-4.00544e-05	-4.79021e-05	0.000175758	-5.34965e-05
610	9.47941e-05	-0.000210101	-5.338e-05	6.554e-05	0.000108702	-2.89044e-05
611	0.00014561	-0.000312782	-0.000203807	6.01787e-05	1.75214e-05	-9.12587e-05
612	9.36674e-05	-0.000409635	-0.000268726	-3.96659e-05	-8.65579e-05	-0.000175758
613	4.44833e-05	-0.000244134	-0.000249728	-0.000144444	-0.000127078	-7.91764e-05
614	0.000119775	-4.89122e-05	-2.71562e-05	-9.56876e-05	-0.000114375	0.000111772
615	0.000239083	0.000206799	0.000139938	6.89977e-05	-9.08702e-05	0.000190715
616	0.000378555	0.00038481	0.000324864	0.000175253	2.64569e-05	0.000213598
617	0.000163947	0.000216628	0.000125058	0.000249883	-0.000139588	0.000164646
618	-0.000101282	0.000214802	0.000200699	0.000220746	-0.000135703	0.00020338
619	-0.000229876	1.1655e-06	-6.09946e-06	0.00018209	-0.0001054	0.000145377
620	-0.000277817	-0.000158625	-8.24009e-05	9.70862e-05	-2.7195e-07	-1.62782e-05
621	-9.43279e-05	-0.000179759	-0.000120319	-4.79021e-05	0.000162821	1.74825e-05
622	3.11189e-05	-0.000107576	-5.86636e-06	-6.45299e-05	0.000178011	-2.04351e-05
623	0.000175719	0.000213869	4.31235e-05	-0.000103458	9.17638e-05	4.0404e-06
624	0.000194289	0.000153691	3.01476e-05	3.03419e-05	-6.80653e-05	-0.000168454
625	0.000208081	0.000158974	3.8345e-05	3.60917e-05	-0.000149845	-0.000159169
626	0.000228632	7.82828e-05	7.02409e-05	0.000139782	-3.97436e-05	-7.19114e-05
627	0.000103652	6.52681e-06	-5.74981e-06	0.000143046	8.66356e-06	2.05128e-05
628	-0.000130497	-5.50117e-05	-3.4965e-06	8.39938e-05	7.1756e-05	-1.9425e-06
629	-0.000188423	-0.000150389	-3.446e-05	4.30458e-05	0.000100155	5.11267e-05
630	-0.000130109	-3.62859e-05	-8.62471e-06	-9.78244e-05	0.00010202	0.000135781
631	0.000111461	0.000181274	8.89277e-05	-0.000124631	0.000126496	0.000512238
632	0.00017432	0.000246037	0.000171173	-6.6317e-05	0.000251981	0.000446154
633	6.6589e-05	0.000224825	0.000137995	-0.000104235	7.82051e-05	0.000153846
634	-8.25175e-05	1.51515e-05	4.33566e-05	-2.77001e-05	-3.9899e-05	-0.000395455
635	-0.000171523	-8.97436e-05	-7.84382e-05	-0.000229953	-0.000175796	-0.000521212
636	-2.16395e-05	-4.54157e-05	-0.000122533	-0.000173543	8.59751e-05	-0.000385276
637	9.28516e-06	1.17327e-05	-4.25408e-05	-6.60451e-05	0.000325097	-0.000177817
638	-4.77078e-05	-4.9728e-06	-0.000117599	5.67988e-05	0.000118531	-0.0001277
639	-0.000150311	-6.49573e-05	-0.000171523	5.53613e-05	-0.00011958	-6.37529e-05
640	8.84227e-05	9.59207e-05	-0.000136247	-3.3411e-06	-0.000217172	0.000124242
641	0.000278438	0.000113792	5.06993e-05	-3.61305e-05	-5.44289e-05	0.000399068
642	0.000298757	-6.26651e-05	7.26884e-05	6.56177e-05	6.07615e-05	0.000326379
643	7.72727e-05	-0.000276845	-1.74048e-05	2.00855e-05	-0.000230225	8.79565e-05
644	-0.00014122	-0.000295338	1.06061e-05	3.06915e-06	-0.000260179	-0.00012533
645	-0.00032129	-0.000189705	2.07459e-05	-0.000214219	-0.000255944	-0.000115113
646	-0.000331352	-0.000131235	2.64569e-05	-0.000293007	0.000104545	-9.70862e-05
647	-0.000518609	-0.000102525	-5.86636e-06	-0.000214646	5.16317e-05	-0.000112782
648	-0.000360295	-8.50039e-05	3.76845e-05	-3.40715e-05	-3.39161e-05	-7.54856e-05
649	-0.000451593	1.93473e-05	6.31702e-05	-8.04584e-05	-0.000107537	-3.11966e-05
650	2.47086e-05	0.000154934	0.000266162	6.90365e-05	0.000121717	0.000159829
651	1.10334e-05	0.000153419	0.000311966	8.02642e-05	0.000211267	0.000165385
652	0.000211616	3.46931e-05	0.000253613	0.000382129	0.000167521	0.000194833
653	5.94017e-05	2.99145e-06	6.42968e-05	0.000342852	-3.61305e-06	0.000170008
654	3.51981e-05	-7.8749e-05	-0.000107537	0.000180148	-3.885e-06	3.37995e-06
655	-2.22611e-05	3.69464e-05	-0.000226845	0.000140676	7.1756e-05	-5.90909e-05
656	1.6317e-06	-8.90443e-05	-0.000579215	-0.000134848	0.000125058	-0.000281119
657	-5.74204e-05	1.69386e-05	-0.000642774	-6.68609e-05	-1.47242e-05	-0.000255245
658	0.000176107	-2.92541e-05	-0.000606915	-0.000178011	-4.37063e-05	-0.000348796
659	7.49029e-05	0.000104429	-0.000346853	-0.000125913	-4.99611e-05	-0.000262005
660	0.000221173	0.0001223	-4.23854e-05	0.000124476	7.99145e-05	-0.000204468
661	-0.000150622	5.33411e-05	6.01787e-05	7.80886e-05	-6.14608e-05	-0.000273699
662	6.06449e-05	1.40637e-05	0.000350777	0.000322261	1.65113e-05	-0.000219775
663	-0.000115423	3.1857e-05	0.000501981	0.000159013	5.03885e-05	-9.63481e-05
664	4.39782e-05	-0.000153613	0.000536558	8.45765e-05	0.000152914	1.4763e-06
665	-1.28205e-05	-0.000184577	0.000381779	8.16239e-05	0.000103924	0.000111616
666	-2.17949e-05	-0.000284343	3.6519e-05	-0.000276923	-2.78166e-05	0.000114297
667	-3.57032e-05	-9.19192e-05	4.8951e-05	-0.000325447	-7.56022e-05	0.000240793
668	-0.000204002	-0.000156838	-0.000137723	-0.000695455	-0.000231507	3.93551e-05
669	-0.000109091	-0.000134887	-1.04895e-06	-0.000335159	-6.78322e-05	0.000186713
670	-0.000207343	-0.000159635	-0.00013648	-0.000169775	-0.000213598	4.44833e-05
671	-0.000149378	-1.54235e-05	-0.000136558	5.96348e-05	-0.000116744	3.50039e-05
672	7.05905e-05	4.09868e-05	-0.000133061	3.25563e-05	-0.000209013	-3.62082e-05
673	0.00012296	0.00022568	-6.21601e-06	7.76612e-05	-2.42813e-05	0.000128943
674	0.000352914	8.77622e-05	1.93862e-05	0.000103302	-0.000156643	0.00015979
675	0.000413326	0.000140326	-9.95338e-05	0.000210567	-0.000381352	4.72416e-05
676	0.00044965	0.000182556	-0.000140016	1.84149e-05	-0.000512277	-7.49806e-06
677	0.000232012	0.000273271	-1.82984e-05	4.54934e-05	-0.000377195	-6.13831e-05
678	-7.66123e-05	0.00012129	6.75214e-05	-5.49728e-05	-0.000222494	-0.000125913
679	-0.000100622	-6.6589e-05	9.18026e-05	0.00016453	2.68842e-05	9.40171e-06
680	-8.26729e-05	-0.000132828	5.59441e-06	9.38228e-05	1.7094e-06	-2.05905e-05
681	-3.48485e-05	-4.17638e-05	6.45688e-05	0.000141142	0.000407343	5.74204e-05
682	-0.000113364	-0.000140521	5.43901e-06	-5.35742e-05	0.000278205	3.24786e-05
683	-0.000183294	2.20668e-05	0.000122378	0.000105983	0.000476496	0.000187374
684	-8.64025e-05	-0.000111344	4.77467e-05	-5.15152e-05	0.000148407	0.000165229
685	9.66589e-05	3.07692e-05	9.51826e-05	-4.99611e-05	8.92774e-05	0.000103186
686	6.83372e-05	3.43434e-05	3.85392e-05	-0.00030272	-6.75991e-06	-3.84615e-06
687	-0.000126884	-6.70552e-05	7.13675e-05	-0.000128127	1.1655e-07	-4.33566e-05
688	-9.16084e-05	-9.65423e-05	0.000168182	2.9526e-05	0.000105478	2.15229e-05
689	9.5066e-05	-0.000204779	0.000132673	0.000177817	0.000165967	0.000286325
690	0.000385897	-7.61072e-05	9.39782e-05	0.000200427	0.00018108	0.000315929
691	0.00027669	-9.3784e-05	-3.96659e-05	0.000207265	8.89666e-05	0.000267249
692	0.000135004	-4.00544e-05	-0.000138423	0.000241531	-0.000170008	-1.22378e-05
693	-9.50272e-05	3.48485e-05	-0.000143201	0.000109285	-0.000223155	-0.000177506
694	-0.00011554	-8.01865e-05	-0.000210839	-6.74825e-05	-0.000264258	-0.000311655
695	-5.92075e-05	-0.000105944	-0.000179138	-0.000231235	-0.000194444	-0.000360995
696	-0.000243667	-0.000125097	-0.000254779	-0.000357071	-0.000261461	-0.000424631
697	-0.000199961	-1.59285e-05	-0.000143434	-0.000149611	-9.45998e-05	-0.000299378
698	-9.50272e-05	0.000251282	9.13364e-05	9.19192e-05	0.000119425	2.57964e-05
699	9.41725e-05	0.00022704	0.000103652	0.00023174	0.00024087	0.000251399
700	9.95338e-05	0.000174126	6.75602e-05	0.000183294	0.000135392	0.000292308
701	4.04817e-05	-9.98446e-06	-1.3986e-06	0.000107964	2.11344e-05	0.000214336
702	0.000223543	5.57887e-05	0.000122922	8.71018e-05	6.23543e-05	5.94406e-05
703	9.29293e-05	-2.0202e-06	0.000202176	-3.9899e-05	7.57187e-05	-0.000145688
704	8.60917e-05	-0.000214452	4.83294e-05	2.31935e-05	0.0001331	-0.000215657
705	-5.15929e-05	-0.000298174	-3.65967e-05	2.05905e-05	9.67754e-05	-0.000146737
706	-0.000115462	-0.000301476	-0.000353225	-2.33877e-05	-0.000169037	-0.000224786
707	-0.000126729	-2.16395e-05	-0.00024697	4.28904e-05	-0.000107731	-0.000113831
708	-0.000130614	0.000264685	-0.000143901	0.000192929	-8.64025e-05	0.00013951
709	-5.03497e-05	0.000439821	-1.13442e-05	0.000279681	0.000109713	0.000287141
710	-0.000119852	0.000299378	5.83528e-05	8.16628e-05	2.4864e-05	0.00022432
711	-0.00015979	0.000120163	0.000103963	1.24709e-05	7.43978e-05	0.000156216
712	-9.07925e-05	0.000194988	0.000330458	2.59518e-05	0.000195532	0.000199378
713	-0.000190715	0.000111927	0.000334848	-4.47164e-05	0.00020303	0.000101554
714	-0.000231119	-4.5338e-05	4.32012e-05	-0.000147708	0.000136713	-0.000167016
715	-0.000351243	-0.000455361	-0.000219308	-0.000415229	-4.52991e-05	-0.000468881
716	-0.000101826	-0.000443162	-0.000456138	-0.000384227	-0.000206605	-0.000621523
717	0.000147708	-0.000228866	-0.000140326	-6.04118e-05	-4.55322e-05	-0.000336597
718	0.000621057	0.000388967	0.000219658	0.000370163	0.000378361	0.000255128
719	0.000757226	0.000570629	0.0004608	0.000522766	0.000532129	0.000526418
720	0.000706799	0.000504002	0.000399145	0.000290987	0.000461655	0.00053174
721	0.000412626	0.000365851	0.000210528	0.000261344	0.000240404	0.000479526
722	0.000151049	0.00036049	9.86402e-05	5.38462e-05	0.000162587	0.000479254
723	3.58974e-05	0.000304779	-2.85159e-05	-4.84071e-05	3.69852e-05	0.000356022
724	-0.000206216	-5.37296e-05	-0.000290598	-0.00027603	-0.000216395	-1.57731e-05
725	-0.000335043	-0.000374359	-0.000352758	-0.000354856	-0.000386519	-0.000204118
726	-0.00033345	-0.000500855	-0.000296465	-0.000295377	-0.000513598	-0.000301865
727	-0.000112354	-0.000451671	3.78011e-05	-7.26496e-05	-0.000333061	-0.000141919
728	0.000216356	-0.00020035	0.000384305	0.000158508	-7.96426e-06	0.000119658
729	0.000219814	-0.000195027	0.000466939	0.000174087	0.000116706	6.49573e-05
730	0.00015777	-9.29293e-05	0.000191492	3.108e-05	4.86791e-05	-2.68065e-05
731	-3.33333e-05	-0.00013108	-9.48329e-05	-0.000145221	-0.000129021	-0.000349223
732	-0.000113092	4.18026e-05	-0.000266628	-0.000330264	-0.000119464	-0.000355439
733	-2.07459e-05	1.27817e-05	-0.000187918	-0.000228594	-0.000175486	-0.000385509
734	-0.000138695	-8.51204e-05	-0.000225641	-0.00013481	-0.000259518	-0.000246193
735	-9.91064e-05	-5.76923e-05	-0.000169658	-5.09324e-05	-0.000410567	-0.000129215
736	-0.000109946	-0.000111733	-3.51981e-05	-2.00078e-05	-0.000239705	-4.18803e-05
737	7.65734e-05	5.36131e-05	0.00030843	0.000122067	8.32168e-05	0.000110023
738	0.000130148	0.000127117	0.000405556	0.000212121	0.000277078	0.000305594
739	-5.08936e-05	0.000252137	0.000194289	4.24631e-05	0.000321756	0.000282673
740	-0.000176496	0.000145532	-0.000345183	-0.00017972	5.81585e-05	0.000154196
741	-4.29681e-05	8.25952e-05	-0.000384033	-9.65035e-05	0.000208586	0.000119852
742	0.000124786	0.000170862	-0.000283023	-2.54856e-05	0.000209052	0.00023683
743	0.000206682	0.00014188	-9.77467e-05	0.000160567	0.000234538	0.000224087
744	-0.000102914	-2.75058e-05	-0.00021251	-2.36985e-06	-2.01632e-05	-4.41725e-05
745	-0.000120746	-0.000109169	-0.000114452	-4.662e-06	-0.000167483	-0.000322339
746	2.14841e-05	1.99689e-05	0.000330225	0.000269658	0.000133916	-0.000201127
747	0.000165967	0.0001277	0.00065575	0.000327545	0.000270591	-8.60528e-05
748	0.000192968	0.000191647	0.000697047	0.000321445	0.000343085	0.0001831
749	-2.06682e-05	4.25796e-05	0.000229837	-2.43201e-05	0.000231041	1.90365e-06
750	2.05905e-06	4.80963e-05	4.7669e-05	6.48407e-05	0.000150466	5.19037e-05
751	4.33566e-05	-9.28516e-05	1.72883e-05	0.000233411	0.000165967	9.82129e-05
752	-4.26962e-05	-0.000165268	-3.37218e-05	0.000183722	-0.0001446	0.000124553
753	-0.000204079	-0.000362121	-0.0002831	5.71096e-06	-0.000250894	1.51515e-06
754	-0.000500699	-0.000521212	-0.000586713	-0.000243434	-0.000551748	-0.000342347
755	-0.000299262	-0.000353807	-0.000385781	-6.57343e-05	-0.000406488	-0.000267172
756	-0.00012094	-9.07537e-05	-7.38151e-05	6.80264e-05	-0.000155128	-6.28205e-05
757	0.000168726	0.000186636	0.000217988	8.50427e-05	0.000204507	0.000198718
758	0.000283877	0.000276418	0.000266939	4.77855e-05	0.000390987	0.000282595
759	0.000275758	0.000293434	0.000183217	0.000109751	0.000356682	0.000166472
760	0.00029526	0.000371134	0.000188967	0.000109674	0.000256022	0.000190016
761	0.000122805	0.000201127	7.14841e-06	-0.000139122	-3.54701e-05	8.00311e-06
762	6.96193e-05	7.88267e-05	-5.94406e-06	-0.000336519	-0.00026418	-2.98368e-05
763	-5.30692e-05	-0.000215462	-0.000221406	-0.000391259	-0.000315307	-0.000194872
764	-0.000160062	-8.08081e-05	-0.000282012	-0.000172222	-0.000229876	-0.000159713
765	-0.000130342	-5.55167e-05	-0.000357148	-8.93939e-05	-5.55556e-05	-5.67211e-05
766	-0.000190948	5.03885e-05	-0.000231779	-4.96892e-05	5.5439e-05	9.20746e-05
767	-0.000124242	-1.62005e-05	-7.14452e-05	5.20591e-05	0.000181896	0.000136131
768	-0.0001	-3.55089e-05	9.12587e-05	0.000130109	0.000192696	0.000142269
769	1.20435e-05	-5.63326e-05	0.000166861	0.00025711	2.47475e-05	4.14918e-05
770	7.62238e-05	-8.02642e-05	0.000187024	0.000104895	-0.000123582	5.27972e-05
771	1.88034e-05	-7.38151e-05	0.000100855	7.49806e-06	-0.000317521	-0.000173116
772	-0.000106138	-5.15929e-05	0.000232362	1.26651e-05	-0.000211577	-0.000173621
773	-0.000174631	-0.000158858	2.73116e-05	1.04118e-05	-0.000163636	-0.000311422
774	-0.000163209	-8.93551e-06	-3.02642e-05	0.000138539	3.14685e-06	-0.000220901
775	-0.000106876	1.80264e-05	-0.000259946	-2.97203e-05	0.000112238	-0.000199573
776	-8.33333e-05	9.94561e-05	-8.17405e-05	-5.29915e-05	0.000240831	-4.59596e-05
777	-5.14375e-05	4.88345e-05	-1.61616e-05	-0.000170435	0.000313714	4.4289e-05
778	-1.77933e-05	-5.88578e-05	-2.26496e-05	-0.000274359	0.00021857	4.91453e-05
779	3.3411e-05	-0.000176884	-0.000112859	-0.000306605	0.000107498	-2.42813e-05
780	9.49106e-05	-0.000258702	-9.16472e-05	-0.000147902	-5.94406e-06	2.50194e-05
781	6.32479e-05	-0.000118726	1.7094e-06	0.000136636	4.41725e-05	4.23854e-05
782	-0.000124242	-0.000134887	5.44289e-05	0.000225874	-3.55866e-05	5.54002e-05
783	-7.69231e-05	-9.04817e-05	-1.97747e-05	0.000159984	-0.000143823	5.39627e-05
784	2.93318e-05	8.76457e-05	0.000102836	0.000226923	-0.000179448	0.000162743
785	0.000172999	0.000270124	0.000165501	0.000173854	-3.97047e-05	0.000281896
786	0.000146232	0.000319619	0.000243395	0.000124981	9.06371e-05	0.000272766
787	0.000149106	0.000145532	5.27195e-05	-9.61927e-05	5.65657e-05	0.000135859
788	0.000187374	0.000162898	-7.0474e-05	-0.0001338	2.25719e-05	4.62315e-06
789	6.38695e-05	-7.45921e-06	-0.000145998	-0.000121639	3.82284e-05	-9.9223e-05
790	-4.05206e-05	2.43201e-05	7.57576e-06	5.15152e-05	3.06138e-05	-0.000106799
791	-0.000283061	-0.000111305	-0.000106954	1.70163e-05	-8.31002e-05	-0.000183877
792	-0.000231974	-6.11888e-05	-0.000128749	-4.18803e-05	-0.00014798	-0.000165423
793	-0.000133955	-3.58586e-05	-0.000198096	-3.19347e-05	-0.000127545	-3.06915e-05
794	3.14297e-05	7.16395e-05	4.60373e-05	-3.14685e-05	-0.000117444	4.63092e-05
795	0.000147514	0.000103574	0.000158236	-7.29604e-05	2.38151e-05	7.01632e-05
796	9.42502e-05	2.10645e-05	0.000136853	-0.000203489	-2.30536e-05	-5.51437e-05
797	0.000133683	3.15229e-05	7.19969e-05	-0.000154452	3.19347e-06	-5.91997e-05
798	1.11888e-05	4.97902e-05	-2.3007e-05	-0.000108951	-0.000173007	-0.000102727
799	6.52681e-06	7.90443e-05	-5.47086e-05	-0.000105221	-0.00022289	-0.000140606
800	1.8648e-06	0.000108298	-8.64103e-05	-0.000101492	-0.000272774	-0.000178485

## Sheet: curvaquerc_spectro_deriv1
nm	Quercetina 1,5	Quercetina2,5	Quercetina3,5	Quercetina4,5	Quercetina5,5	Quercetina6,5
200	0.0120502	0.0207254	0.0310209	0.0381623	0.0453579	0.049239
203	0.006359	0.0106076	0.0158692	0.0199563	0.0239901	0.0263236
206	0.00323201	0.00413939	0.00596896	0.00938442	0.0122016	0.0140469
209	-0.000403885	-0.00194852	-0.00216395	-0.00218489	-0.00175085	-0.000626768
212	-0.00122339	-0.00354215	-0.00439705	-0.0054066	-0.0060439	-0.00612257
215	-0.00101088	-0.00264491	-0.00379794	-0.0044319	-0.00549223	-0.00616989
218	-0.000804779	-0.00194775	-0.00280058	-0.00319992	-0.00401589	-0.0045533
221	-0.00106764	-0.00163625	-0.00230738	-0.00320808	-0.00359371	-0.00391352
224	-0.000860878	-0.00178349	-0.00220796	-0.00319048	-0.00387871	-0.00422051
227	-0.000814996	-0.00116791	-0.00215482	-0.00288217	-0.00361096	-0.0038486
230	-0.00110004	-0.00142879	-0.00235528	-0.00302778	-0.00393563	-0.00394918
233	-0.000656527	-0.0014993	-0.00220563	-0.00337576	-0.00437762	-0.00435054
236	-0.000454312	-0.000466589	-0.00114911	-0.00175956	-0.00236869	-0.00249658
239	-0.00037533	-0.000203846	-0.000312354	-0.000105905	-9.52991e-05	-0.00045035
242	0.000266006	0.000329798	0.000113714	0.000499417	0.000393901	0.000343862
245	0.000392308	0.000497203	0.000249029	0.000619697	0.000493124	0.000780497
248	0.000353186	0.000799223	0.00114235	0.00140404	0.00180808	0.00199553
251	0.000759402	0.00138345	0.00231752	0.00300319	0.00357688	0.00425443
254	0.00134876	0.00229157	0.00328866	0.00407824	0.00499002	0.00581628
257	0.00175929	0.00271434	0.00351006	0.00490952	0.00565905	0.00637366
260	0.0013878	0.00217335	0.00285097	0.00375618	0.00427634	0.00484301
263	0.000588345	0.000840909	0.00122556	0.00140936	0.00180932	0.00169895
266	-2.62238e-05	-0.000141026	-0.000270163	-0.000116977	-0.00030303	-0.000507731
269	-0.000204468	-1.69775e-05	-0.000349301	-0.000555439	-0.000719969	-0.000727894
272	-0.0012352	-0.00163279	-0.00223217	-0.00275322	-0.00324643	-0.00387113
275	-0.00191111	-0.00314852	-0.00430412	-0.00536383	-0.00619169	-0.00735163
278	-0.00162483	-0.00293772	-0.00412308	-0.00529507	-0.00673252	-0.00751243
281	-0.00189903	-0.00322343	-0.00407125	-0.00490544	-0.00666127	-0.00727735
284	-0.00127242	-0.00201255	-0.00281733	-0.004065	-0.00466061	-0.00531441
287	-0.000889977	-0.00115311	-0.00203057	-0.00256103	-0.00304491	-0.00353559
290	-0.000477545	-0.00089223	-0.00127914	-0.00166966	-0.00209417	-0.00251204
293	-0.000195765	-0.000186674	-0.000449262	-0.000629176	-0.000910723	-0.00157712
296	-0.000435625	-0.000285315	-0.000913403	-0.000774825	-0.00110423	-0.000936169
299	-0.000108392	-0.000176729	-0.000167405	-0.000332012	-0.000433139	-0.000100272
302	-0.000308081	-0.000318221	-0.000235198	-0.0004892	-0.000437218	-0.000771678
305	-0.000115579	-0.000247591	-0.00076014	-0.001035	-0.000800894	-0.000894211
308	-0.000187801	-0.00041181	-0.000425097	-0.000443823	-0.00119371	-0.00110478
311	-0.000313131	-0.000544017	-0.00071488	-0.000724592	-0.000979876	-0.00129949
314	-0.000563326	-0.000516939	-0.000872533	-0.000829371	-0.000782712	-0.00101721
317	-0.00016756	-0.00050878	-0.00036216	-0.000434654	-0.000671795	-0.000609946
320	-9.60761e-05	-0.000114491	9.11422e-05	-0.000313248	-4.80186e-05	-0.000110101
323	0.000299262	0.000402836	0.000584343	0.000666239	0.000687335	0.00075979
326	0.000317677	0.000194988	0.000421911	0.000633994	0.000423776	0.000754701
329	-0.000332751	0.000123116	0.000272145	0.000154002	0.000592347	0.000290054
332	0.000257848	0.000236325	0.000387141	0.000739044	0.00064021	0.000812199
335	0.000546931	0.000596931	0.000435004	0.000686713	0.000613015	0.00123916
338	9.93395e-05	0.000489161	0.000913792	0.000999417	0.00120039	0.00108244
341	0.000580381	0.000374087	0.000725602	0.000908353	0.00120614	0.00120074
344	0.000381624	0.000817677	0.000443279	0.000413986	0.000813248	0.00119021
347	0.000192502	0.000249417	0.000607537	0.000953535	0.000884654	0.00106018
350	-0.000388928	0.000167327	0.000311461	0.000673621	0.000580264	0.000510218
353	0.000439355	0.000715462	0.000389899	0.000694678	0.000673543	0.000809713
356	0.000120085	-0.000381935	-0.000100233	-0.000127117	1.88811e-05	0.00026756
359	0.000377545	0.000487723	0.000739627	0.000549495	0.000448057	0.000509363
362	4.46775e-06	0.000506954	0.000512393	0.000598252	0.000522339	0.000420396
365	-0.000218143	-0.000238889	-0.000406294	-0.00023411	-0.000373038	-0.000199417
368	0.00036589	0.000269153	1.01787e-05	9.80963e-05	4.47164e-05	-7.42036e-05
371	4.54545e-06	-0.000258353	0.000115773	-0.000239161	5.53225e-05	-0.000104973
374	0.000458897	0.000312238	0.000159207	0.000336791	0.000378322	0.00057028
377	3.45765e-06	0.000452681	0.000361267	0.000443357	0.00062366	0.000647514
380	-0.000322805	0.000351671	0.000451204	0.000266006	0.000714996	0.000597358
383	0.000636908	0.000764841	0.000880963	0.0013758	0.00119371	0.00171838
386	0.000630692	0.000732323	0.000932323	0.00137187	0.00147067	0.00210253
389	0.000453652	0.000638656	0.000973776	0.00132067	0.00187964	0.00192051
392	0.000394911	0.000731624	0.00119961	0.001877	0.00231519	0.00273399
395	0.000542385	0.00119281	0.00169091	0.00244662	0.00278827	0.00317937
398	0.00108454	0.00241216	0.00285742	0.00408415	0.00468283	0.00528209
401	0.000884305	0.00165431	0.00258275	0.00331562	0.00411181	0.00455478
404	0.00134794	0.00205878	0.00277012	0.00364359	0.00426352	0.00502506
407	0.00110925	0.00195917	0.00279794	0.00364071	0.00400171	0.00506057
410	0.00142098	0.00221045	0.00275913	0.00383982	0.00467824	0.00499864
413	0.00111919	0.00182984	0.00265004	0.00324192	0.00397055	0.00429037
416	0.00101336	0.00160074	0.00228287	0.00290637	0.00319759	0.00364289
419	0.000564258	0.00135183	0.00169258	0.00252817	0.00273901	0.00309806
422	0.000471251	0.00123664	0.00143543	0.00197552	0.00235734	0.00258395
425	0.000459946	0.000925408	0.00137945	0.00166356	0.00210618	0.00225944
428	0.000515695	0.000615307	0.000961072	0.00105956	0.000980109	0.00121088
431	0.000347863	0.000498174	0.000269192	0.000266084	0.000289782	0.000176573
434	8.63248e-05	-9.12976e-06	9.96892e-05	0.000142929	0.000205983	4.59984e-05
437	-0.000132712	-0.000265385	-0.000323932	-0.000716084	-0.000833916	-0.00111084
440	-0.000671329	-0.00117374	-0.00161616	-0.00180528	-0.0022324	-0.00259219
443	-0.00130311	-0.00169759	-0.00230019	-0.00275179	-0.00330563	-0.00376585
446	-0.00151037	-0.0021535	-0.00311772	-0.00406018	-0.00458784	-0.00545917
449	-0.00143823	-0.00232525	-0.0034223	-0.0046866	-0.0055744	-0.00652319
452	-0.00141469	-0.00308283	-0.00421853	-0.00569883	-0.00705936	-0.00808982
455	-0.00255206	-0.0039488	-0.00556472	-0.00734332	-0.00850233	-0.009946
458	-0.00224592	-0.00367141	-0.0053324	-0.00694211	-0.00803248	-0.0097305
461	-0.00153302	-0.00313928	-0.00463667	-0.00605346	-0.00754814	-0.00855707
464	-0.00170423	-0.00329907	-0.00454378	-0.0057066	-0.00683003	-0.00817389
467	-0.00140389	-0.00258559	-0.00349332	-0.00464347	-0.00560804	-0.00631282
470	-0.00112304	-0.0019272	-0.00248256	-0.0034033	-0.004015	-0.00430179
473	-0.000747708	-0.00119293	-0.00167751	-0.00241935	-0.00274732	-0.0033864
476	-0.00050913	-0.000811538	-0.0011162	-0.00167265	-0.00214013	-0.0023209
479	-0.000162044	-0.000744639	-0.00103889	-0.00115186	-0.00154817	-0.00153497
482	-0.000285431	-0.000404934	-0.000594367	-0.000702797	-0.000904817	-0.00108112
485	-0.000556566	-0.000456876	-0.000742657	-0.000916356	-0.00126185	-0.00117657
488	0.000183139	-0.000353263	-0.00031418	-0.000680497	-0.00056418	-0.000712898
491	0.000275991	-0.000224942	-3.54312e-05	-0.000148951	-9.32401e-06	-0.000325563
494	-1.90365e-05	-0.000177428	-4.662e-07	-6.23932e-05	-0.000479332	-0.0002169
497	-3.9627e-05	1.02176e-05	-0.000250932	-0.000435742	-0.000320319	-0.000200311
500	-0.000411927	-0.000274903	-0.000607265	-0.000564375	-0.000636131	-0.000869114
503	-0.000166628	-0.000594639	-0.000401593	-0.000317444	-0.000688306	-0.000612665
506	-1.26263e-05	-0.000133411	-2.02409e-05	-0.000155128	-0.00013411	0.00026958
509	-0.000311228	-0.000119619	-0.000420862	-0.000377855	-0.000195493	-0.000285548
512	8.43823e-05	0.000153885	1.56177e-05	1.38695e-05	8.50427e-05	-0.000152059
515	-0.000201243	-0.000184771	-0.000318531	-0.000111577	-0.00032871	-0.000414608
518	0.000103225	-0.000135392	-1.28594e-05	-1.41414e-05	-0.000276263	-5.13209e-05
521	2.78166e-05	7.43978e-05	7.22222e-05	-0.000392618	2.86325e-05	-1.74825e-05
524	-6.82207e-05	9.56876e-05	-0.000186597	-0.000159713	-6.21989e-05	0.000137801
527	0.000365035	0.000217871	0.000310295	0.000689744	0.000172572	0.000160606
530	-0.000246698	-7.03574e-05	-0.000136247	-0.000101166	-0.000294833	-0.000119231
533	-0.00039934	-0.000252292	-0.000184149	-0.000663248	-0.000299068	-0.00027906
536	0.000150194	-8.46154e-05	6.49184e-05	-7.10956e-06	6.92308e-05	-0.000334732
539	-6.35587e-05	0.000156449	0.000192813	0.000193201	0.00016993	0.000139277
542	-0.000124514	-0.000164297	-6.60451e-05	-8.4188e-05	-0.00011589	2.37374e-05
545	0.000225524	0.000118803	0.000158897	0.000250039	0.00013042	0.000126496
548	-0.000128904	-0.00010202	-0.000183644	4.89899e-05	-0.000119114	-8.99767e-05
551	-2.19891e-05	5.52059e-05	-0.000153807	-0.000186208	5.40404e-05	0.000172494
554	4.39005e-06	-3.23232e-05	-5.82751e-06	-1.58508e-05	-1.26651e-05	-7.04351e-05
557	-8.24398e-05	-0.000137646	-8.53535e-05	-4.44444e-05	-0.000118803	-0.000284693
560	0.000163753	-0.000123465	0.000206371	-9.70474e-05	0.000209907	-4.21911e-05
563	-0.000132479	-4.65035e-05	-0.000308081	1.85703e-05	-5.9596e-05	-0.000102098
566	3.06915e-05	0.00026216	0.000349767	9.36286e-05	0.000236131	0.000332129
569	0.000509713	0.000257226	0.000530381	7.31935e-05	0.000230225	0.000213947
572	3.7568e-05	0.000148873	-0.000147358	1.32479e-05	-0.000113131	-2.331e-05
575	-0.000203768	-0.000262471	-0.00046554	7.44755e-05	-0.000271251	-0.000247203
578	-0.000343201	2.42036e-05	6.17716e-05	4.61927e-05	5.83528e-05	0.000116939
581	-4.5066e-06	-2.47086e-05	-1.38306e-05	-0.000122378	-2.85936e-05	0.00016589
584	-1.28594e-05	-0.000295532	-0.00010878	-7.36985e-05	-0.000279371	-0.000302991
587	-0.000162704	-0.000119075	1.27428e-05	-0.000124709	4.8951e-06	-8.44211e-05
590	-0.000254623	9.39005e-05	6.93473e-05	-4.03263e-05	7.75447e-05	-5.25253e-05
593	0.000244172	0.000267366	0.000224398	0.000295882	0.000295221	0.000307148
596	0.000276224	-4.92618e-05	-1.30925e-05	8.45377e-05	-4.98057e-05	9.46387e-05
599	5.87801e-05	-0.000102176	2.58741e-05	-3.92385e-05	-0.000118881	-9.95726e-05
602	-0.000173737	-8.16628e-05	-0.000120785	-8.37607e-05	-0.000158664	4.85625e-06
605	-0.000306216	0.000182673	-7.07071e-06	-0.000130186	7.65346e-05	-8.43823e-05
608	-1.36364e-05	8.90054e-05	8.54701e-06	-0.00020676	6.9697e-05	-0.000248563
611	0.00014561	-0.000312782	-0.000203807	6.01787e-05	1.75214e-05	-9.12587e-05
614	0.000119775	-4.89122e-05	-2.71562e-05	-9.56876e-05	-0.000114375	0.000111772
617	0.000163947	0.000216628	0.000125058	0.000249883	-0.000139588	0.000164646
620	-0.000277817	-0.000158625	-8.24009e-05	9.70862e-05	-2.7195e-07	-1.62782e-05
623	0.000175719	0.000213869	4.31235e-05	-0.000103458	9.17638e-05	4.0404e-06
626	0.000228632	7.82828e-05	7.02409e-05	0.000139782	-3.97436e-05	-7.19114e-05
629	-0.000188423	-0.000150389	-3.446e-05	4.30458e-05	0.000100155	5.11267e-05
632	0.00017432	0.000246037	0.000171173	-6.6317e-05	0.000251981	0.000446154
635	-0.000171523	-8.97436e-05	-7.84382e-05	-0.000229953	-0.000175796	-0.000521212
638	-4.77078e-05	-4.9728e-06	-0.000117599	5.67988e-05	0.000118531	-0.0001277
641	0.000278438	0.000113792	5.06993e-05	-3.61305e-05	-5.44289e-05	0.000399068
644	-0.00014122	-0.000295338	1.06061e-05	3.06915e-06	-0.000260179	-0.00012533
647	-0.000518609	-0.000102525	-5.86636e-06	-0.000214646	5.16317e-05	-0.000112782
650	2.47086e-05	0.000154934	0.000266162	6.90365e-05	0.000121717	0.000159829
653	5.94017e-05	2.99145e-06	6.42968e-05	0.000342852	-3.61305e-06	0.000170008
656	1.6317e-06	-8.90443e-05	-0.000579215	-0.000134848	0.000125058	-0.000281119
659	7.49029e-05	0.000104429	-0.000346853	-0.000125913	-4.99611e-05	-0.000262005
662	6.06449e-05	1.40637e-05	0.000350777	0.000322261	1.65113e-05	-0.000219775
665	-1.28205e-05	-0.000184577	0.000381779	8.16239e-05	0.000103924	0.000111616
668	-0.000204002	-0.000156838	-0.000137723	-0.000695455	-0.000231507	3.93551e-05
671	-0.000149378	-1.54235e-05	-0.000136558	5.96348e-05	-0.000116744	3.50039e-05
674	0.000352914	8.77622e-05	1.93862e-05	0.000103302	-0.000156643	0.00015979
677	0.000232012	0.000273271	-1.82984e-05	4.54934e-05	-0.000377195	-6.13831e-05
680	-8.26729e-05	-0.000132828	5.59441e-06	9.38228e-05	1.7094e-06	-2.05905e-05
683	-0.000183294	2.20668e-05	0.000122378	0.000105983	0.000476496	0.000187374
686	6.83372e-05	3.43434e-05	3.85392e-05	-0.00030272	-6.75991e-06	-3.84615e-06
689	9.5066e-05	-0.000204779	0.000132673	0.000177817	0.000165967	0.000286325
692	0.000135004	-4.00544e-05	-0.000138423	0.000241531	-0.000170008	-1.22378e-05
695	-5.92075e-05	-0.000105944	-0.000179138	-0.000231235	-0.000194444	-0.000360995
698	-9.50272e-05	0.000251282	9.13364e-05	9.19192e-05	0.000119425	2.57964e-05
701	4.04817e-05	-9.98446e-06	-1.3986e-06	0.000107964	2.11344e-05	0.000214336
704	8.60917e-05	-0.000214452	4.83294e-05	2.31935e-05	0.0001331	-0.000215657
707	-0.000126729	-2.16395e-05	-0.00024697	4.28904e-05	-0.000107731	-0.000113831
710	-0.000119852	0.000299378	5.83528e-05	8.16628e-05	2.4864e-05	0.00022432
713	-0.000190715	0.000111927	0.000334848	-4.47164e-05	0.00020303	0.000101554
716	-0.000101826	-0.000443162	-0.000456138	-0.000384227	-0.000206605	-0.000621523
719	0.000757226	0.000570629	0.0004608	0.000522766	0.000532129	0.000526418
722	0.000151049	0.00036049	9.86402e-05	5.38462e-05	0.000162587	0.000479254
725	-0.000335043	-0.000374359	-0.000352758	-0.000354856	-0.000386519	-0.000204118
728	0.000216356	-0.00020035	0.000384305	0.000158508	-7.96426e-06	0.000119658
731	-3.33333e-05	-0.00013108	-9.48329e-05	-0.000145221	-0.000129021	-0.000349223
734	-0.000138695	-8.51204e-05	-0.000225641	-0.00013481	-0.000259518	-0.000246193
737	7.65734e-05	5.36131e-05	0.00030843	0.000122067	8.32168e-05	0.000110023
740	-0.000176496	0.000145532	-0.000345183	-0.00017972	5.81585e-05	0.000154196
743	0.000206682	0.00014188	-9.77467e-05	0.000160567	0.000234538	0.000224087
746	2.14841e-05	1.99689e-05	0.000330225	0.000269658	0.000133916	-0.000201127
749	-2.06682e-05	4.25796e-05	0.000229837	-2.43201e-05	0.000231041	1.90365e-06
752	-4.26962e-05	-0.000165268	-3.37218e-05	0.000183722	-0.0001446	0.000124553
755	-0.000299262	-0.000353807	-0.000385781	-6.57343e-05	-0.000406488	-0.000267172
758	0.000283877	0.000276418	0.000266939	4.77855e-05	0.000390987	0.000282595
761	0.000122805	0.000201127	7.14841e-06	-0.000139122	-3.54701e-05	8.00311e-06
764	-0.000160062	-8.08081e-05	-0.000282012	-0.000172222	-0.000229876	-0.000159713
767	-0.000124242	-1.62005e-05	-7.14452e-05	5.20591e-05	0.000181896	0.000136131
770	7.62238e-05	-8.02642e-05	0.000187024	0.000104895	-0.000123582	5.27972e-05
773	-0.000174631	-0.000158858	2.73116e-05	1.04118e-05	-0.000163636	-0.000311422
776	-8.33333e-05	9.94561e-05	-8.17405e-05	-5.29915e-05	0.000240831	-4.59596e-05
779	3.3411e-05	-0.000176884	-0.000112859	-0.000306605	0.000107498	-2.42813e-05
782	-0.000124242	-0.000134887	5.44289e-05	0.000225874	-3.55866e-05	5.54002e-05
785	0.000172999	0.000270124	0.000165501	0.000173854	-3.97047e-05	0.000281896
788	0.000187374	0.000162898	-7.0474e-05	-0.0001338	2.25719e-05	4.62315e-06
791	-0.000283061	-0.000111305	-0.000106954	1.70163e-05	-8.31002e-05	-0.000183877
794	3.14297e-05	7.16395e-05	4.60373e-05	-3.14685e-05	-0.000117444	4.63092e-05
797	0.000133683	3.15229e-05	7.19969e-05	-0.000154452	3.19347e-06	-5.91997e-05
800	1.8648e-06	0.000108298	-8.64103e-05	-0.000101492	-0.000272774	-0.000178485

## Sheet: curvaquerc_spectro_deriv2
nm	Quercetina 1,5	Quercetina2,5	Quercetina3,5	Quercetina4,5	Quercetina5,5	Quercetina6,5
201	0.0103757	0.017516	0.0262095	0.0326771	0.0391094	0.0427366
204	0.00524268	0.00846803	0.0126616	0.0162995	0.0198244	0.0219886
207	0.00131869	0.001423	0.00223605	0.00437498	0.0060716	0.00795322
210	-0.000784577	-0.00258034	-0.00331383	-0.00405699	-0.00409953	-0.00316643
213	-0.00105171	-0.00301488	-0.00422176	-0.00501053	-0.00593302	-0.00636993
216	-0.00126123	-0.00252253	-0.00371655	-0.00414969	-0.00504452	-0.0059195
219	-0.000665657	-0.0019049	-0.00256333	-0.00326768	-0.00382498	-0.00421232
222	-0.000837879	-0.00153586	-0.00208092	-0.00285256	-0.00338019	-0.00374782
225	-0.000783528	-0.00148368	-0.00215715	-0.00298497	-0.00364666	-0.0040298
228	-0.000772106	-0.00139083	-0.00236706	-0.00292358	-0.00380497	-0.00389639
231	-0.00091927	-0.00127335	-0.00244468	-0.00316317	-0.00420528	-0.0041716
234	-0.000593124	-0.00104448	-0.00176426	-0.00280897	-0.00374037	-0.0037798
237	-0.000487141	-0.000251904	-0.000958974	-0.00153504	-0.00157277	-0.0018742
240	-0.000165423	4.86791e-05	-0.000324553	0.000302137	6.83761e-05	-1.96581e-05
243	0.000259091	0.000287723	0.000155633	0.000604196	0.000342036	0.000565618
246	0.00059223	0.000518998	0.000484421	0.000496503	0.000746853	0.00096014
249	0.000495571	0.00082265	0.00141585	0.00209608	0.00222284	0.00272537
252	0.00113322	0.00172638	0.00269487	0.00358796	0.00421212	0.00504553
255	0.00162339	0.00265043	0.0035068	0.00430793	0.00534654	0.00624468
258	0.00132393	0.0024242	0.00314141	0.00451476	0.00536566	0.00581313
261	0.00104542	0.00158761	0.00246946	0.00288112	0.00341752	0.00378982
264	0.000358275	0.000500272	0.000807576	0.000879837	0.00113248	0.000932906
267	-1.26651e-05	-2.24553e-05	-0.000137218	-0.000334654	-0.000378205	-0.000516239
270	-0.00039864	-0.000395804	-0.000582751	-0.0010608	-0.00142335	-0.00146873
273	-0.001365	-0.00201523	-0.00286601	-0.00386791	-0.00419359	-0.00499355
276	-0.00180614	-0.00312269	-0.00458252	-0.005923	-0.0069514	-0.00810769
279	-0.00177141	-0.00286185	-0.00405897	-0.00512727	-0.00655365	-0.00749864
282	-0.00172366	-0.00295416	-0.00387051	-0.00485552	-0.00620381	-0.00690256
285	-0.00109848	-0.0017533	-0.00269514	-0.00367242	-0.00418411	-0.00481884
288	-0.000397164	-0.000761888	-0.0013122	-0.00193912	-0.00218893	-0.0025777
291	-0.000741414	-0.000985703	-0.00130493	-0.00161709	-0.00211049	-0.00242754
294	-0.000527273	-0.000414452	-0.000683139	-0.00089596	-0.000997319	-0.00147001
297	-3.24786e-05	-3.08469e-05	-0.000396581	-0.000478361	-0.000546775	-0.000384848
300	-0.000310645	-0.000435159	-0.000385392	-0.000533761	-0.000543046	-0.000544949
303	-0.000378594	-0.000358547	-0.000365462	-0.000698291	-0.000688384	-0.000894833
306	0.00015843	8.62471e-05	-0.000479215	-0.000887374	-0.000825641	-0.000918881
309	-0.000682012	-0.000662471	-0.000760839	-0.000787723	-0.00134075	-0.00133201
312	-0.000483489	-0.000681974	-0.000918881	-0.000818609	-0.000971523	-0.0011913
315	-0.000364336	-0.000276224	-0.000459207	-0.00044627	-0.000494328	-0.000636441
318	-0.000183023	-0.000265734	-0.000126107	-0.000168881	-0.000469037	-0.000322455
321	0.000326146	0.000204662	0.000380963	0.000401282	0.000317871	0.000413092
324	0.000196542	0.000388267	0.00058648	0.000777855	0.000612238	0.00076826
327	-0.000163131	0.000156294	0.000262549	0.0003777	0.000427467	0.000337257
330	-0.00015202	-0.00011317	6.13831e-05	5.5439e-05	0.000464608	0.000164297
333	0.000133217	5.08936e-05	0.000138384	0.000397475	0.000650078	0.000769891
336	0.000199922	0.000428322	0.000584615	0.000893124	0.000910606	0.00130047
339	-0.000161888	-6.13831e-06	0.000514103	0.000561538	0.00107343	0.000728205
342	0.00029021	0.000264452	0.000479176	0.000775097	0.000856682	0.000987024
345	3.31779e-05	0.000808819	0.000383178	0.000502137	0.000702681	0.00122727
348	9.23854e-05	0.000350039	0.000651476	0.000811849	0.000873543	0.000766628
351	5.14375e-05	0.000319114	0.000627467	0.000844716	0.000763986	0.000757226
354	0.00013174	0.000288889	-7.4087e-05	0.000154235	0.000610761	0.000579021
357	-0.00010303	-0.000147591	-8.41492e-05	-7.29604e-05	3.68298e-05	8.108e-05
360	-0.000201787	8.4188e-05	0.000721717	0.00047568	0.000352836	0.000411383
363	0.000151865	0.000410567	0.000492463	0.000600816	0.00045641	0.000445338
366	-0.000188462	-0.000468609	-0.000578749	-0.000298718	-0.000749728	-0.000461655
369	-5.12044e-05	8.93551e-06	0.000100117	-0.000213559	2.25719e-05	-0.000148291
372	-7.38151e-07	4.39782e-05	4.05206e-05	3.11577e-05	9.09479e-05	-4.67754e-05
375	0.000148174	0.000106993	7.14064e-05	0.000369736	0.00013244	0.000454545
378	-0.000278632	0.000427739	0.000496154	0.000270979	0.000636713	0.000524126
381	0.000210684	0.000655128	0.000593823	0.000722261	0.000789938	0.00108256
384	0.000881896	0.00072028	0.00101985	0.00127475	0.00134417	0.0020711
387	0.000860256	0.000960101	0.00138842	0.00161915	0.0020237	0.00260311
390	0.000243706	0.000625913	0.00116958	0.00141853	0.00201434	0.00216597
393	0.000634071	0.00105758	0.0016251	0.00212603	0.00260567	0.00300276
396	0.000702758	0.00150521	0.00183287	0.00270066	0.00306818	0.00353465
399	0.00125769	0.0023202	0.00281997	0.00393182	0.00463687	0.00515381
402	0.000800855	0.00176589	0.0025338	0.00331142	0.00419394	0.0046763
405	0.00138221	0.00197436	0.00305645	0.00368753	0.00417451	0.00501154
408	0.00134161	0.00229577	0.00278155	0.00381511	0.00420085	0.00516422
411	0.0011979	0.00190303	0.0025711	0.00364005	0.00445412	0.00471581
414	0.000927584	0.00167607	0.00242409	0.00310645	0.00376737	0.00403932
417	0.001142	0.00156915	0.00222036	0.00269301	0.00293081	0.0035103
420	0.000546814	0.00149915	0.0017251	0.0025636	0.0027866	0.00304611
423	0.000442502	0.00118897	0.00149169	0.00198897	0.00234254	0.00258866
426	0.000598601	0.00070272	0.0011765	0.00129161	0.00168376	0.00182183
429	0.000144522	0.00036519	0.000528632	0.000576379	0.000496931	0.000613598
432	0.000491958	0.000409441	0.000273854	0.000410062	0.000396931	0.00029627
435	-0.000282906	-0.000187685	-0.000147863	-0.000294483	-0.000172999	-0.000449611
438	-0.000102448	-0.000399728	-0.000573427	-0.000948252	-0.00118407	-0.00150427
441	-0.000699611	-0.00131064	-0.00177133	-0.00200338	-0.0024791	-0.00283613
444	-0.00161103	-0.00189044	-0.00262603	-0.00326946	-0.00384899	-0.00439786
447	-0.00142848	-0.00209969	-0.00321908	-0.00421593	-0.00485625	-0.00578026
450	-0.00136744	-0.00275284	-0.00366418	-0.00499639	-0.0060204	-0.00700012
453	-0.00184448	-0.00329658	-0.00469491	-0.00635105	-0.00770653	-0.00887148
456	-0.00255796	-0.00398329	-0.00566818	-0.00739037	-0.00845509	-0.0100642
459	-0.002112	-0.00362319	-0.00513601	-0.0067197	-0.0079789	-0.0094756
462	-0.00129771	-0.00294821	-0.00444421	-0.00571111	-0.00718314	-0.00816189
465	-0.00170183	-0.00311488	-0.00423664	-0.00542587	-0.00648046	-0.00769305
468	-0.00134736	-0.00247156	-0.00330824	-0.00431931	-0.00512044	-0.00574169
471	-0.00097906	-0.00158901	-0.00205917	-0.00304172	-0.00351566	-0.00376503
474	-0.000657537	-0.00103881	-0.00154856	-0.00214996	-0.00249215	-0.00313679
477	-0.000485004	-0.000949689	-0.00117552	-0.00158019	-0.00209452	-0.00218228
480	-0.00012467	-0.000532556	-0.000742152	-0.000848834	-0.00117475	-0.00123423
483	-0.000271251	-0.000228322	-0.000572844	-0.000702681	-0.00104701	-0.00103139
486	-0.000518065	-0.000614491	-0.000674903	-0.00101426	-0.00106845	-0.00113512
489	0.000295998	-0.000237685	-0.000228904	-0.000436869	-0.00032467	-0.000360761
492	0.000231546	-0.000137257	0.000159207	1.06838e-05	-6.85315e-05	-0.00035338
495	-7.4087e-05	-6.90754e-05	-0.000255672	-0.000184693	-0.000510179	-0.000290326
498	-0.000115579	-0.000253225	-0.000304002	-0.000566084	-0.000359635	-0.000303613
501	-0.000368881	-0.000295843	-0.00053749	-0.000445066	-0.00072735	-0.00083951
504	-0.000211383	-0.000499845	-0.000388772	-0.000391725	-0.000645416	-0.00052397
507	-6.30148e-05	-0.000110878	-0.000141803	-0.00014627	2.7972e-05	0.00019728
510	-1.72106e-05	-5.28361e-05	-0.000182712	-0.000242152	-0.000220707	-0.000183023
513	2.1251e-05	-4.86402e-05	-0.000241686	-0.000132323	3.28671e-05	-0.00034934
516	-0.000319814	-8.39549e-05	-9.42113e-05	2.46698e-05	-0.000352137	-0.000276457
519	0.000196659	-9.26573e-05	0.000134693	-6.37529e-05	-0.000168998	-9.44056e-06
522	-6.64336e-06	0.000103924	-0.000141375	-0.000475874	7.38151e-05	4.77855e-05
525	-8.66356e-06	9.26573e-05	-0.000117016	3.62082e-05	-9.83683e-05	0.000129837
528	0.000348951	0.000254507	0.000366472	0.000645882	0.000149728	0.000189549
531	-0.000487646	-0.00019899	-0.000229565	-0.000374281	-0.000310761	-0.000245571
534	-0.000182595	-0.000259324	-0.000112199	-0.000442463	-0.000309285	-0.000214841
537	9.27739e-05	5.78866e-05	0.000150583	8.76068e-05	0.000287257	-0.000141997
540	-0.000168065	-0.00010742	-7.4359e-05	4.39005e-05	4.93784e-05	-6.05672e-05
543	7.06294e-05	7.33489e-05	0.000149806	0.000136402	-7.86325e-05	0.000169697
546	0.000210373	1.82207e-05	2.91375e-06	0.000156993	7.96426e-06	-3.2906e-05
549	-0.000219891	-0.000112626	-0.00012467	-6.0101e-05	-0.000107576	-6.29371e-05
552	2.59518e-05	8.53924e-05	-0.000116239	-0.000172999	6.23543e-05	0.000214297
555	-2.81274e-05	3.97436e-05	-7.57964e-05	2.0979e-06	1.20047e-05	-0.000154779
558	-7.5913e-05	-0.000236247	4.49883e-05	-0.000118454	-7.53302e-05	-0.000136519
561	0.000182207	-4.64646e-05	3.47708e-05	-3.25175e-05	0.00019798	-0.000153846
564	-0.000100622	0.000105672	-0.000184421	0.000264258	-2.60295e-06	2.98757e-05
567	0.000147397	0.000301088	0.000467521	4.85625e-06	0.000331158	0.000463364
570	0.000309713	9.60761e-05	0.00031554	-0.000158003	6.79876e-06	-3.04584e-05
573	-0.000137335	-0.000110451	-0.000411655	7.67288e-05	-0.000323893	-0.000227156
576	-0.000115074	3.66356e-05	4.03263e-05	0.000219192	4.13364e-05	0.000170707
579	-0.000257887	-0.000134033	-0.000204274	-0.000117211	-3.02253e-05	-4.24631e-05
582	-6.99689e-05	-3.62859e-05	-2.83605e-06	-0.00011892	-0.000115657	4.78632e-05
585	0.000236636	-0.000150855	-1.6317e-05	2.10179e-05	-0.000133256	-0.000130692
588	-0.000322183	-0.000137257	7.22611e-06	-0.000241026	3.26729e-05	-0.000188151
591	-0.000211655	0.000198291	0.000218065	0.000142696	0.000115229	9.21911e-05
594	0.000338267	0.000179099	9.16472e-05	0.000290715	0.000184538	0.000263831
597	0.000251709	-0.000116589	-6.23155e-05	-2.18337e-05	-0.000123737	3.28283e-05
600	-0.000152214	-0.000245688	2.96037e-05	-3.57809e-05	-0.000122766	-0.000126457
603	-0.000190365	0.000210878	-9.5338e-05	6.37918e-05	2.07459e-05	8.69464e-05
606	-8.37218e-05	0.000146154	3.108e-06	-0.000353497	-4.16861e-05	-0.00029087
609	3.1352e-05	-3.37218e-05	-4.00544e-05	-4.79021e-05	0.000175758	-5.34965e-05
612	9.36674e-05	-0.000409635	-0.000268726	-3.96659e-05	-8.65579e-05	-0.000175758
615	0.000239083	0.000206799	0.000139938	6.89977e-05	-9.08702e-05	0.000190715
618	-0.000101282	0.000214802	0.000200699	0.000220746	-0.000135703	0.00020338
621	-9.43279e-05	-0.000179759	-0.000120319	-4.79021e-05	0.000162821	1.74825e-05
624	0.000194289	0.000153691	3.01476e-05	3.03419e-05	-6.80653e-05	-0.000168454
627	0.000103652	6.52681e-06	-5.74981e-06	0.000143046	8.66356e-06	2.05128e-05
630	-0.000130109	-3.62859e-05	-8.62471e-06	-9.78244e-05	0.00010202	0.000135781
633	6.6589e-05	0.000224825	0.000137995	-0.000104235	7.82051e-05	0.000153846
636	-2.16395e-05	-4.54157e-05	-0.000122533	-0.000173543	8.59751e-05	-0.000385276
639	-0.000150311	-6.49573e-05	-0.000171523	5.53613e-05	-0.00011958	-6.37529e-05
642	0.000298757	-6.26651e-05	7.26884e-05	6.56177e-05	6.07615e-05	0.000326379
645	-0.00032129	-0.000189705	2.07459e-05	-0.000214219	-0.000255944	-0.000115113
648	-0.000360295	-8.50039e-05	3.76845e-05	-3.40715e-05	-3.39161e-05	-7.54856e-05
651	1.10334e-05	0.000153419	0.000311966	8.02642e-05	0.000211267	0.000165385
654	3.51981e-05	-7.8749e-05	-0.000107537	0.000180148	-3.885e-06	3.37995e-06
657	-5.74204e-05	1.69386e-05	-0.000642774	-6.68609e-05	-1.47242e-05	-0.000255245
660	0.000221173	0.0001223	-4.23854e-05	0.000124476	7.99145e-05	-0.000204468
663	-0.000115423	3.1857e-05	0.000501981	0.000159013	5.03885e-05	-9.63481e-05
666	-2.17949e-05	-0.000284343	3.6519e-05	-0.000276923	-2.78166e-05	0.000114297
669	-0.000109091	-0.000134887	-1.04895e-06	-0.000335159	-6.78322e-05	0.000186713
672	7.05905e-05	4.09868e-05	-0.000133061	3.25563e-05	-0.000209013	-3.62082e-05
675	0.000413326	0.000140326	-9.95338e-05	0.000210567	-0.000381352	4.72416e-05
678	-7.66123e-05	0.00012129	6.75214e-05	-5.49728e-05	-0.000222494	-0.000125913
681	-3.48485e-05	-4.17638e-05	6.45688e-05	0.000141142	0.000407343	5.74204e-05
684	-8.64025e-05	-0.000111344	4.77467e-05	-5.15152e-05	0.000148407	0.000165229
687	-0.000126884	-6.70552e-05	7.13675e-05	-0.000128127	1.1655e-07	-4.33566e-05
690	0.000385897	-7.61072e-05	9.39782e-05	0.000200427	0.00018108	0.000315929
693	-9.50272e-05	3.48485e-05	-0.000143201	0.000109285	-0.000223155	-0.000177506
696	-0.000243667	-0.000125097	-0.000254779	-0.000357071	-0.000261461	-0.000424631
699	9.41725e-05	0.00022704	0.000103652	0.00023174	0.00024087	0.000251399
702	0.000223543	5.57887e-05	0.000122922	8.71018e-05	6.23543e-05	5.94406e-05
705	-5.15929e-05	-0.000298174	-3.65967e-05	2.05905e-05	9.67754e-05	-0.000146737
708	-0.000130614	0.000264685	-0.000143901	0.000192929	-8.64025e-05	0.00013951
711	-0.00015979	0.000120163	0.000103963	1.24709e-05	7.43978e-05	0.000156216
714	-0.000231119	-4.5338e-05	4.32012e-05	-0.000147708	0.000136713	-0.000167016
717	0.000147708	-0.000228866	-0.000140326	-6.04118e-05	-4.55322e-05	-0.000336597
720	0.000706799	0.000504002	0.000399145	0.000290987	0.000461655	0.00053174
723	3.58974e-05	0.000304779	-2.85159e-05	-4.84071e-05	3.69852e-05	0.000356022
726	-0.00033345	-0.000500855	-0.000296465	-0.000295377	-0.000513598	-0.000301865
729	0.000219814	-0.000195027	0.000466939	0.000174087	0.000116706	6.49573e-05
732	-0.000113092	4.18026e-05	-0.000266628	-0.000330264	-0.000119464	-0.000355439
735	-9.91064e-05	-5.76923e-05	-0.000169658	-5.09324e-05	-0.000410567	-0.000129215
738	0.000130148	0.000127117	0.000405556	0.000212121	0.000277078	0.000305594
741	-4.29681e-05	8.25952e-05	-0.000384033	-9.65035e-05	0.000208586	0.000119852
744	-0.000102914	-2.75058e-05	-0.00021251	-2.36985e-06	-2.01632e-05	-4.41725e-05
747	0.000165967	0.0001277	0.00065575	0.000327545	0.000270591	-8.60528e-05
750	2.05905e-06	4.80963e-05	4.7669e-05	6.48407e-05	0.000150466	5.19037e-05
753	-0.000204079	-0.000362121	-0.0002831	5.71096e-06	-0.000250894	1.51515e-06
756	-0.00012094	-9.07537e-05	-7.38151e-05	6.80264e-05	-0.000155128	-6.28205e-05
759	0.000275758	0.000293434	0.000183217	0.000109751	0.000356682	0.000166472
762	6.96193e-05	7.88267e-05	-5.94406e-06	-0.000336519	-0.00026418	-2.98368e-05
765	-0.000130342	-5.55167e-05	-0.000357148	-8.93939e-05	-5.55556e-05	-5.67211e-05
768	-0.0001	-3.55089e-05	9.12587e-05	0.000130109	0.000192696	0.000142269
771	1.88034e-05	-7.38151e-05	0.000100855	7.49806e-06	-0.000317521	-0.000173116
774	-0.000163209	-8.93551e-06	-3.02642e-05	0.000138539	3.14685e-06	-0.000220901
777	-5.14375e-05	4.88345e-05	-1.61616e-05	-0.000170435	0.000313714	4.4289e-05
780	9.49106e-05	-0.000258702	-9.16472e-05	-0.000147902	-5.94406e-06	2.50194e-05
783	-7.69231e-05	-9.04817e-05	-1.97747e-05	0.000159984	-0.000143823	5.39627e-05
786	0.000146232	0.000319619	0.000243395	0.000124981	9.06371e-05	0.000272766
789	6.38695e-05	-7.45921e-06	-0.000145998	-0.000121639	3.82284e-05	-9.9223e-05
792	-0.000231974	-6.11888e-05	-0.000128749	-4.18803e-05	-0.00014798	-0.000165423
795	0.000147514	0.000103574	0.000158236	-7.29604e-05	2.38151e-05	7.01632e-05
798	1.11888e-05	4.97902e-05	-2.3007e-05	-0.000108951	-0.000173007	-0.000102727

## Sheet: curvaquerc_spectro_deriv3
nm	Quercetina 1,5	Quercetina2,5	Quercetina3,5	Quercetina4,5	Quercetina5,5	Quercetina6,5
202	0.00870126	0.0143067	0.021398	0.0271919	0.0328609	0.0362341
205	0.00465621	0.00671723	0.00962347	0.0134829	0.0170264	0.0188109
208	0.000305322	-0.000490249	-0.000387063	0.000672611	0.00174883	0.00327071
211	-0.00115163	-0.00334635	-0.00419254	-0.00530206	-0.00578671	-0.00514573
214	-0.00106298	-0.00283329	-0.00407669	-0.00482125	-0.00593936	-0.00653928
217	-0.00115128	-0.00218582	-0.00323042	-0.00355637	-0.00437459	-0.00521325
220	-0.000725874	-0.00159285	-0.00223454	-0.003246	-0.00355148	-0.00384522
223	-0.00078411	-0.00163862	-0.00204946	-0.00294545	-0.00363263	-0.00399002
226	-0.000963675	-0.00131134	-0.00213178	-0.00290369	-0.0035716	-0.00403807
229	-0.000920591	-0.00157444	-0.00227762	-0.0029453	-0.00374728	-0.00398345
232	-0.000567988	-0.00138803	-0.00233357	-0.00327366	-0.00430287	-0.00437121
235	-0.000599184	-0.000714413	-0.00144724	-0.0020244	-0.00296581	-0.00306263
238	-0.000646931	-0.000318182	-0.00068411	-0.000843085	-0.000723737	-0.00113667
241	0.000184149	0.000343629	-8.43823e-05	0.00050237	0.000282712	0.000180303
244	0.000417211	0.000552564	0.000306566	0.000799262	0.000456682	0.000725835
247	0.000568648	0.000746387	0.000877156	0.000807187	0.00126453	0.00135975
250	0.000658159	0.00113613	0.0018397	0.00262774	0.00285085	0.00348306
253	0.0012634	0.00202409	0.00298508	0.00400198	0.00465901	0.00555319
256	0.00181888	0.00274499	0.0035608	0.00478877	0.00561503	0.00654149
259	0.00128108	0.0023263	0.00286709	0.00429903	0.00489938	0.00542871
262	0.000921989	0.00128353	0.00185878	0.00234184	0.00263314	0.00285625
265	0.000204934	0.000228011	0.00026655	0.000542269	0.000430225	0.000276573
268	-0.00013819	-8.36441e-05	-0.000249068	-0.00051352	-0.000427156	-0.000552059
271	-0.000831663	-0.00118197	-0.00144277	-0.00195462	-0.0023939	-0.00278015
274	-0.00156251	-0.00245781	-0.00345726	-0.00456387	-0.00511818	-0.00601577
277	-0.00145019	-0.00276445	-0.00410785	-0.00544406	-0.0068094	-0.00767475
280	-0.00175843	-0.00304258	-0.00397929	-0.00484293	-0.00652203	-0.00743652
283	-0.00126472	-0.00244918	-0.00329231	-0.00450478	-0.00537766	-0.0060934
286	-0.00107036	-0.00147483	-0.00253784	-0.00321779	-0.00379281	-0.00435322
289	-0.000279526	-0.000627739	-0.00110105	-0.00171068	-0.00191515	-0.00243139
292	-0.000355789	-0.000546892	-0.000918415	-0.00116216	-0.00142836	-0.00215921
295	-0.000389588	-0.000394406	-0.000904545	-0.000851088	-0.00099157	-0.00121857
298	0.000415268	0.00021927	0.000215385	8.29837e-05	2.89821e-05	0.000318298
301	-0.000259285	-0.0004277	-0.000300194	-0.000393667	-0.000389744	-0.000670591
304	-0.000416511	-0.000562315	-0.00086181	-0.00108912	-0.000886713	-0.00106263
307	0.000175253	-0.000208003	-0.000460684	-0.000742774	-0.00103582	-0.00116869
310	-0.000425369	-0.000621445	-0.000646775	-0.000938151	-0.00120051	-0.00152646
313	-0.000506255	-0.000606993	-0.00087533	-0.00094697	-0.000895688	-0.0011711
316	-0.000218803	-0.000273232	-0.000310334	-0.000332906	-0.000410684	-0.00045202
319	-0.000271484	-0.000109557	-6.68609e-05	-0.000262976	-0.000139044	-0.000114491
322	0.000539705	0.000520901	0.000532129	0.000752214	0.000611033	0.000811849
325	0.000544056	0.000502991	0.00059425	0.00092129	0.00043749	0.000931935
328	-0.000227273	0.000366861	0.0003446	0.000385315	0.000528982	0.000351748
331	0.000303263	9.37063e-05	0.000368959	0.000509907	0.000531663	0.000590482
334	0.000432867	0.000302914	0.00028446	0.000362199	0.000575447	0.000990326
337	-1.77156e-05	0.000428089	0.000722028	0.000995377	0.00105917	0.00119075
340	0.000156799	5.58275e-05	0.000368143	0.000553069	0.0011035	0.000833178
343	0.000411228	0.000423854	0.000417832	0.000457615	0.000763559	0.00103998
346	0.000267366	0.000328632	0.000527389	0.000705245	0.000687529	0.00122584
349	-0.000236208	0.000143434	0.000239005	0.000550039	0.000506371	0.000398757
352	0.000123388	0.000643551	0.000381663	0.000793862	0.000580264	0.000738656
355	-5.28361e-05	-3.60917e-05	-0.000226845	-0.00023073	0.000246814	0.000391336
358	0.000494522	0.000383411	0.000533023	0.000247164	0.000441919	0.000394211
361	-2.7195e-07	3.8345e-05	0.000709674	0.00048007	0.000588151	0.000429021
364	1.44911e-05	7.61461e-05	2.75058e-05	0.000144367	0.000268376	0.00019934
367	1.98524e-05	-9.64258e-05	-0.000471212	-0.000137646	-0.000431857	-0.000455711
370	-0.000129254	-0.000228516	0.000203458	-0.000269852	-2.2533e-06	-0.000213364
373	0.000440443	0.000455167	0.000233372	0.000426457	0.000395688	0.000312432
376	5.40793e-05	0.000192968	5.33411e-05	0.000337646	0.000281507	0.000358897
379	-0.000600117	8.9122e-05	0.000269891	-6.52681e-05	0.000555322	0.000217405
382	0.000370552	0.000698485	0.000607032	0.00125831	0.000898796	0.00132211
385	0.00065439	0.00074899	0.000872844	0.00143061	0.00130361	0.00198504
388	0.00077871	0.000837024	0.00129223	0.00153015	0.00213632	0.00231663
391	0.000439239	0.000577467	0.00121908	0.00159825	0.00224297	0.00253015
394	0.000908586	0.00116488	0.00184145	0.0023399	0.00281527	0.00317257
397	0.000879371	0.00174557	0.00200998	0.00280544	0.00327242	0.00363353
400	0.0011049	0.00217094	0.00278741	0.00376298	0.00443469	0.00481111
403	0.000981896	0.00176356	0.00259258	0.00320377	0.00411935	0.00476737
406	0.00117152	0.00201647	0.0029657	0.00380835	0.004154	0.00510357
409	0.00138349	0.00213528	0.00268061	0.00377661	0.00436954	0.00508213
412	0.00111783	0.00185602	0.00250039	0.00335653	0.0042007	0.00439009
415	0.00103796	0.00172902	0.00260105	0.00313155	0.00362424	0.00396107
418	0.00103753	0.00163601	0.00204503	0.00277036	0.00287906	0.00344507
421	0.000398524	0.00132269	0.00150455	0.00214751	0.00251721	0.00269565
424	0.000407615	0.000920513	0.00127762	0.00187214	0.00219903	0.00243423
427	0.000578594	0.000658936	0.00119926	0.00111282	0.00136589	0.00155008
430	0.000237956	0.000451943	0.000348912	0.000420785	0.00027735	0.000308936
433	0.000265035	0.000197902	0.000175952	0.000315734	0.000341142	0.000226185
436	-4.68143e-05	-0.000120785	-7.82051e-05	-0.000433139	-0.000340598	-0.000658314
439	-0.000538928	-0.000798485	-0.00120901	-0.00149239	-0.00186154	-0.00217863
442	-0.00091488	-0.00159596	-0.0019932	-0.002277	-0.00279678	-0.00321562
445	-0.00167451	-0.00205462	-0.00299518	-0.00376519	-0.0043143	-0.00501577
448	-0.00134138	-0.00221235	-0.00326449	-0.00443924	-0.00507047	-0.00611434
451	-0.00138182	-0.00285995	-0.00389957	-0.00532055	-0.00659588	-0.00755625
454	-0.00236779	-0.00374771	-0.0052378	-0.00695831	-0.00830528	-0.00952723
457	-0.00225194	-0.00367152	-0.00540559	-0.00712471	-0.00813873	-0.00979079
460	-0.00186235	-0.00342665	-0.0049479	-0.00636632	-0.00779829	-0.0091174
463	-0.00157949	-0.00322382	-0.00450416	-0.00571908	-0.00706841	-0.00825315
466	-0.00145299	-0.00273489	-0.0038033	-0.00507821	-0.00597292	-0.00693217
469	-0.00129157	-0.00238784	-0.00307514	-0.00397249	-0.00467106	-0.00510206
472	-0.000894872	-0.00131573	-0.0018345	-0.00263512	-0.00305101	-0.00344448
475	-0.000564996	-0.000885004	-0.00123901	-0.001812	-0.00238706	-0.00275944
478	-0.000185936	-0.000808508	-0.00110152	-0.00141022	-0.00168784	-0.0018427
481	-0.0002669	-0.000511111	-0.000718648	-0.000820047	-0.00111216	-0.00121562
484	-0.000438462	-0.000312199	-0.000532556	-0.000731857	-0.00108749	-0.000901904
487	-0.000267754	-0.000551593	-0.000652681	-0.00104048	-0.000981235	-0.00117638
490	0.000361616	-0.000161189	-0.000107653	-0.000161927	-1.62782e-05	-0.000304662
493	0.000196115	-0.000161461	8.93551e-05	5.08936e-05	-0.000305051	-0.000218143
496	-8.43434e-05	-6.49573e-05	-0.000124747	-0.000356682	-0.000456488	-0.000100233
499	-0.00037634	-0.000259402	-0.000557265	-0.000631002	-0.000365579	-0.000623543
502	-0.00018819	-0.000310995	-0.000320591	-0.000203691	-0.000766317	-0.000751399
505	-0.000121018	-0.000281197	-0.000316084	-0.000363248	-0.000363947	-0.000132362
508	-0.000274553	-0.000304973	-0.000364064	-0.000337102	-0.000189666	-5.01166e-05
511	0.000110917	9.41336e-05	-2.44367e-05	-7.76612e-05	-3.4965e-06	-0.000182284
514	-0.000145998	-7.01243e-05	-0.000279759	-0.000135859	-0.000166511	-0.000444056
517	-8.77622e-05	-0.000143473	-9.21134e-05	8.63248e-05	-0.000331702	-0.000169619
520	0.000164258	-0.000131818	0.00013143	-0.000261383	-7.18337e-05	-9.12976e-06
523	6.67832e-05	0.000226496	-0.000168454	-0.000409324	7.19503e-05	0.000124048
526	7.77001e-07	0.000130536	8.01865e-05	0.00031993	-7.61072e-05	8.62471e-06
529	0.000139433	0.000162432	0.000235509	0.000547358	-2.47475e-05	0.000190443
532	-0.000506488	-0.000348368	-0.000373621	-0.000814103	-0.00039763	-0.000415579
535	-4.51437e-05	-0.000100194	8.96659e-05	-0.000186946	5.63326e-06	-0.000131197
538	0.000153263	0.000212432	0.000179526	0.000278127	0.000293085	4.32012e-05
541	-0.000305167	-0.000212626	-0.000161228	-7.39316e-05	-6.69386e-05	-5.78866e-05
544	0.000263015	8.0303e-05	0.00028683	0.000226146	-7.22222e-05	0.000161267
547	1.02953e-05	-6.37529e-05	-0.0001385	0.00010101	7.14841e-06	-8.97436e-05
550	-8.0575e-05	-8.19736e-05	-0.000229176	-0.000100622	3.86169e-05	4.29681e-05
553	-4.00932e-05	6.61228e-05	-8.38772e-05	-0.000250233	-6.56566e-05	4.32401e-05
556	-8.58197e-05	-4.23465e-06	8.41103e-05	5.24476e-05	-2.30769e-05	-0.000137063
559	0.000221251	-0.00017467	0.000137762	5.71096e-06	8.30225e-05	-0.000130925
562	-6.20824e-05	-3.06527e-05	-0.000215695	-8.03807e-05	5.78089e-05	-7.58741e-05
565	-0.00010035	9.75524e-05	-0.000108236	8.12743e-05	2.4359e-05	-2.22999e-05
568	0.000316395	0.000332401	0.000727778	9.84071e-05	0.000398329	0.000534848
571	0.000336441	0.000162704	8.81119e-05	5.67211e-06	2.50583e-05	-5.74981e-06
574	-0.000263015	-0.000190987	-0.000457498	9.21911e-05	-0.000370241	-0.000318998
577	-0.000269425	6.11111e-05	1.1655e-07	0.000106061	9.58819e-05	0.000217599
580	-0.000165152	-0.000168609	-0.000167016	-0.000190831	-8.46542e-05	7.14841e-06
583	-5.88967e-05	-0.000272766	-0.000110995	-0.000138928	-0.000279021	-0.000199456
586	4.30847e-05	-3.73737e-05	0.000134305	1.86869e-05	-3.26729e-05	-3.64802e-05
589	-0.00021892	-1.48796e-05	2.28438e-05	-0.000147164	8.56255e-05	-0.000176146
592	-5.41958e-05	0.000174747	0.000220435	0.000193901	0.000175719	0.000282984
595	0.000410917	0.000173349	6.52292e-05	0.000261927	0.000228671	0.000252214
598	9.86014e-05	-0.000150583	-7.10567e-05	-0.000159518	-0.000226263	-0.000172378
601	-0.000144755	-0.000138151	9.12199e-05	9.66589e-05	-0.000145688	4.47941e-05
604	-0.000264336	0.000158586	-0.000104934	-0.000131935	-1.44134e-05	4.66589e-05
607	-0.000104468	8.37218e-05	-0.000156022	-0.000235664	-6.75991e-06	-0.000388811
610	9.47941e-05	-0.000210101	-5.338e-05	6.554e-05	0.000108702	-2.89044e-05
613	4.44833e-05	-0.000244134	-0.000249728	-0.000144444	-0.000127078	-7.91764e-05
616	0.000378555	0.00038481	0.000324864	0.000175253	2.64569e-05	0.000213598
619	-0.000229876	1.1655e-06	-6.09946e-06	0.00018209	-0.0001054	0.000145377
622	3.11189e-05	-0.000107576	-5.86636e-06	-6.45299e-05	0.000178011	-2.04351e-05
625	0.000208081	0.000158974	3.8345e-05	3.60917e-05	-0.000149845	-0.000159169
628	-0.000130497	-5.50117e-05	-3.4965e-06	8.39938e-05	7.1756e-05	-1.9425e-06
631	0.000111461	0.000181274	8.89277e-05	-0.000124631	0.000126496	0.000512238
634	-8.25175e-05	1.51515e-05	4.33566e-05	-2.77001e-05	-3.9899e-05	-0.000395455
637	9.28516e-06	1.17327e-05	-4.25408e-05	-6.60451e-05	0.000325097	-0.000177817
640	8.84227e-05	9.59207e-05	-0.000136247	-3.3411e-06	-0.000217172	0.000124242
643	7.72727e-05	-0.000276845	-1.74048e-05	2.00855e-05	-0.000230225	8.79565e-05
646	-0.000331352	-0.000131235	2.64569e-05	-0.000293007	0.000104545	-9.70862e-05
649	-0.000451593	1.93473e-05	6.31702e-05	-8.04584e-05	-0.000107537	-3.11966e-05
652	0.000211616	3.46931e-05	0.000253613	0.000382129	0.000167521	0.000194833
655	-2.22611e-05	3.69464e-05	-0.000226845	0.000140676	7.1756e-05	-5.90909e-05
658	0.000176107	-2.92541e-05	-0.000606915	-0.000178011	-4.37063e-05	-0.000348796
661	-0.000150622	5.33411e-05	6.01787e-05	7.80886e-05	-6.14608e-05	-0.000273699
664	4.39782e-05	-0.000153613	0.000536558	8.45765e-05	0.000152914	1.4763e-06
667	-3.57032e-05	-9.19192e-05	4.8951e-05	-0.000325447	-7.56022e-05	0.000240793
670	-0.000207343	-0.000159635	-0.00013648	-0.000169775	-0.000213598	4.44833e-05
673	0.00012296	0.00022568	-6.21601e-06	7.76612e-05	-2.42813e-05	0.000128943
676	0.00044965	0.000182556	-0.000140016	1.84149e-05	-0.000512277	-7.49806e-06
679	-0.000100622	-6.6589e-05	9.18026e-05	0.00016453	2.68842e-05	9.40171e-06
682	-0.000113364	-0.000140521	5.43901e-06	-5.35742e-05	0.000278205	3.24786e-05
685	9.66589e-05	3.07692e-05	9.51826e-05	-4.99611e-05	8.92774e-05	0.000103186
688	-9.16084e-05	-9.65423e-05	0.000168182	2.9526e-05	0.000105478	2.15229e-05
691	0.00027669	-9.3784e-05	-3.96659e-05	0.000207265	8.89666e-05	0.000267249
694	-0.00011554	-8.01865e-05	-0.000210839	-6.74825e-05	-0.000264258	-0.000311655
697	-0.000199961	-1.59285e-05	-0.000143434	-0.000149611	-9.45998e-05	-0.000299378
700	9.95338e-05	0.000174126	6.75602e-05	0.000183294	0.000135392	0.000292308
703	9.29293e-05	-2.0202e-06	0.000202176	-3.9899e-05	7.57187e-05	-0.000145688
706	-0.000115462	-0.000301476	-0.000353225	-2.33877e-05	-0.000169037	-0.000224786
709	-5.03497e-05	0.000439821	-1.13442e-05	0.000279681	0.000109713	0.000287141
712	-9.07925e-05	0.000194988	0.000330458	2.59518e-05	0.000195532	0.000199378
715	-0.000351243	-0.000455361	-0.000219308	-0.000415229	-4.52991e-05	-0.000468881
718	0.000621057	0.000388967	0.000219658	0.000370163	0.000378361	0.000255128
721	0.000412626	0.000365851	0.000210528	0.000261344	0.000240404	0.000479526
724	-0.000206216	-5.37296e-05	-0.000290598	-0.00027603	-0.000216395	-1.57731e-05
727	-0.000112354	-0.000451671	3.78011e-05	-7.26496e-05	-0.000333061	-0.000141919
730	0.00015777	-9.29293e-05	0.000191492	3.108e-05	4.86791e-05	-2.68065e-05
733	-2.07459e-05	1.27817e-05	-0.000187918	-0.000228594	-0.000175486	-0.000385509
736	-0.000109946	-0.000111733	-3.51981e-05	-2.00078e-05	-0.000239705	-4.18803e-05
739	-5.08936e-05	0.000252137	0.000194289	4.24631e-05	0.000321756	0.000282673
742	0.000124786	0.000170862	-0.000283023	-2.54856e-05	0.000209052	0.00023683
745	-0.000120746	-0.000109169	-0.000114452	-4.662e-06	-0.000167483	-0.000322339
748	0.000192968	0.000191647	0.000697047	0.000321445	0.000343085	0.0001831
751	4.33566e-05	-9.28516e-05	1.72883e-05	0.000233411	0.000165967	9.82129e-05
754	-0.000500699	-0.000521212	-0.000586713	-0.000243434	-0.000551748	-0.000342347
757	0.000168726	0.000186636	0.000217988	8.50427e-05	0.000204507	0.000198718
760	0.00029526	0.000371134	0.000188967	0.000109674	0.000256022	0.000190016
763	-5.30692e-05	-0.000215462	-0.000221406	-0.000391259	-0.000315307	-0.000194872
766	-0.000190948	5.03885e-05	-0.000231779	-4.96892e-05	5.5439e-05	9.20746e-05
769	1.20435e-05	-5.63326e-05	0.000166861	0.00025711	2.47475e-05	4.14918e-05
772	-0.000106138	-5.15929e-05	0.000232362	1.26651e-05	-0.000211577	-0.000173621
775	-0.000106876	1.80264e-05	-0.000259946	-2.97203e-05	0.000112238	-0.000199573
778	-1.77933e-05	-5.88578e-05	-2.26496e-05	-0.000274359	0.00021857	4.91453e-05
781	6.32479e-05	-0.000118726	1.7094e-06	0.000136636	4.41725e-05	4.23854e-05
784	2.93318e-05	8.76457e-05	0.000102836	0.000226923	-0.000179448	0.000162743
787	0.000149106	0.000145532	5.27195e-05	-9.61927e-05	5.65657e-05	0.000135859
790	-4.05206e-05	2.43201e-05	7.57576e-06	5.15152e-05	3.06138e-05	-0.000106799
793	-0.000133955	-3.58586e-05	-0.000198096	-3.19347e-05	-0.000127545	-3.06915e-05
796	9.42502e-05	2.10645e-05	0.000136853	-0.000203489	-2.30536e-05	-5.51437e-05
799	6.52681e-06	7.90443e-05	-5.47086e-05	-0.000105221	-0.00022289	-0.000140606
