# Supplementary material for: Clinical and Microbiological Evaluation of Brazilian Red Propolis Containing-Dentifrice in Orthodontic Patients: A Randomized Clinical Trial
Source: Evid Based Complement Alternat Med. 2020 Jan 21;2020:8532701. doi: 10.1155/2020/8532701 (PMC6996680; doi:10.1155/2020/8532701)
Supplement: Supplementary Materials — The chromatography graphs. [file 8532701.f1.zip › 8532701.f1/propolis_24102019.xlsx]

## Sheet: propolis
	Propolis 1 A	Propolis 1 Branco	Propolis 0,75 A	Propolis 0,75 B	Propolis 0,5 A	Propolis 0,5 Branco	Propolis 0,25 A	Propolis 0,25 Branco	Propolis 0,125 A	propolis 0,125 branco	nm	Propolis 1	Propolis 0,75	Propolis 0,5	Propolis 0,25	Propolis 0,125
200	0.5211	0.4908	0.4951	0.4436	0.4312	0.3947	0.4026	0.3552	0.3092	0.3085	200	0.0303	0.0515	0.0365	0.0474	0.0007
201	0.626	0.6027	0.5852	0.5592	0.5287	0.5094	0.4818	0.4624	0.4068	0.4022	201	0.0233	0.026	0.0193	0.0194	0.0046
202	0.7749	0.7636	0.7372	0.7021	0.6627	0.6531	0.6427	0.6073	0.56	0.5498	202	0.0113	0.0351	0.0096	0.0354	0.0102
203	0.8999	0.8988	0.8628	0.8468	0.8091	0.7935	0.7687	0.7605	0.6942	0.7083	203	0.0011	0.016	0.0156	0.0082	-0.0141
204	1.0673	1.0625	1.0076	0.974	0.9442	0.9329	0.9016	0.8931	0.8264	0.8434	204	0.0048	0.0336	0.0113	0.0085	-0.017
205	1.1729	1.171	1.1422	1.1035	1.081	1.063	1.0305	1.0008	0.9684	0.97	205	0.0019	0.0387	0.018	0.0297	-0.0016
206	1.2641	1.2726	1.2216	1.2026	1.1763	1.1461	1.119	1.1003	1.0698	1.059	206	-0.0085	0.019	0.0302	0.0187	0.0108
207	1.3286	1.3187	1.2878	1.2471	1.2382	1.2189	1.1741	1.1629	1.1246	1.1302	207	0.0099	0.0407	0.0193	0.0112	-0.0056
208	1.3268	1.3384	1.3048	1.2876	1.2599	1.219	1.2111	1.1951	1.1534	1.1519	208	-0.0116	0.0172	0.0409	0.016	0.0015
209	1.3734	1.3814	1.36	1.3225	1.2929	1.2737	1.2482	1.2396	1.189	1.2167	209	-0.008	0.0375	0.0192	0.0086	-0.0277
210	1.4106	1.4044	1.3844	1.3405	1.3188	1.3081	1.2771	1.2713	1.2259	1.2155	210	0.0062	0.0439	0.0107	0.0058	0.0104
211	1.3984	1.4125	1.3642	1.3442	1.3184	1.3038	1.2759	1.2832	1.2303	1.2299	211	-0.0141	0.02	0.0146	-0.0073	0.0004
212	1.4305	1.4345	1.379	1.3578	1.3409	1.3462	1.316	1.2962	1.2643	1.2719	212	-0.004	0.0212	-0.0053	0.0198	-0.0076
213	1.3968	1.4041	1.3671	1.3421	1.3279	1.3058	1.2994	1.2813	1.2491	1.2528	213	-0.0073	0.025	0.0221	0.0181	-0.0037
214	1.3951	1.4271	1.3753	1.354	1.3206	1.3094	1.3039	1.2879	1.2579	1.2638	214	-0.032	0.0213	0.0112	0.016	-0.0059
215	1.3819	1.3906	1.3742	1.358	1.3383	1.299	1.284	1.2726	1.2495	1.2545	215	-0.0087	0.0162	0.0393	0.0114	-0.005
216	1.386	1.3729	1.3351	1.3166	1.3144	1.2976	1.2701	1.2828	1.2369	1.25	216	0.0131	0.0185	0.0168	-0.0127	-0.0131
217	1.3701	1.3847	1.3435	1.3255	1.3125	1.2988	1.2934	1.2721	1.2353	1.2495	217	-0.0146	0.018	0.0137	0.0213	-0.0142
218	1.3568	1.3552	1.322	1.3149	1.3085	1.2888	1.2653	1.2733	1.2321	1.2435	218	0.0016	0.0071	0.0197	-0.008	-0.0114
219	1.3604	1.3692	1.346	1.3251	1.3131	1.2985	1.2888	1.2741	1.2277	1.2382	219	-0.0088	0.0209	0.0146	0.0147	-0.0105
220	1.3695	1.3814	1.3447	1.3293	1.3201	1.3067	1.2837	1.2803	1.2372	1.2698	220	-0.0119	0.0154	0.0134	0.0034	-0.0326
221	1.3691	1.3775	1.3444	1.3379	1.3216	1.3161	1.2942	1.2933	1.2397	1.2607	221	-0.0084	0.0065	0.0055	0.0009	-0.021
222	1.3793	1.3971	1.3528	1.3428	1.3298	1.3168	1.3068	1.309	1.2547	1.2654	222	-0.0178	0.01	0.013	-0.0022	-0.0107
223	1.3839	1.3854	1.3545	1.3438	1.3325	1.3258	1.3106	1.3122	1.2547	1.2605	223	-0.0015	0.0107	0.0067	-0.0016	-0.0058
224	1.3802	1.3946	1.3664	1.359	1.3393	1.3274	1.3109	1.3203	1.2492	1.2741	224	-0.0144	0.0074	0.0119	-0.0094	-0.0249
225	1.387	1.4008	1.3621	1.3563	1.3362	1.3377	1.3084	1.318	1.2506	1.2742	225	-0.0138	0.0058	-0.0015	-0.0096	-0.0236
226	1.3831	1.3927	1.3576	1.3602	1.3388	1.3353	1.3161	1.3183	1.2563	1.2667	226	-0.0096	-0.0026	0.0035	-0.0022	-0.0104
227	1.3915	1.4078	1.3655	1.3646	1.342	1.3395	1.3193	1.3267	1.2476	1.266	227	-0.0163	0.0009	0.0025	-0.0074	-0.0184
228	1.4019	1.4179	1.3864	1.3905	1.3623	1.3604	1.3443	1.3425	1.2539	1.2882	228	-0.016	-0.0041	0.0019	0.0018	-0.0343
229	1.4895	1.4989	1.4664	1.4683	1.4421	1.4453	1.425	1.4358	1.3224	1.3505	229	-0.0094	-0.0019	-0.0032	-0.0108	-0.0281
230	1.5361	1.5566	1.5212	1.5232	1.4913	1.5005	1.475	1.4791	1.3489	1.3893	230	-0.0205	-0.002	-0.0092	-0.0041	-0.0404
231	1.5342	1.5493	1.5054	1.504	1.4897	1.4822	1.4679	1.4877	1.3266	1.373	231	-0.0151	0.0014	0.0075	-0.0198	-0.0464
232	1.5595	1.5459	1.5389	1.5122	1.4932	1.5107	1.4731	1.4764	1.3198	1.3636	232	0.0136	0.0267	-0.0175	-0.0033	-0.0438
233	1.4958	1.5213	1.4765	1.4707	1.4543	1.4605	1.436	1.4414	1.277	1.3316	233	-0.0255	0.0058	-0.0062	-0.0054	-0.0546
234	1.4977	1.5282	1.4782	1.4934	1.4621	1.4727	1.449	1.4527	1.2636	1.3186	234	-0.0305	-0.0152	-0.0106	-0.0037	-0.055
235	1.5115	1.5168	1.4996	1.5041	1.494	1.4779	1.4612	1.4629	1.2522	1.2949	235	-0.0053	-0.0045	0.0161	-0.0017	-0.0427
236	1.5188	1.5197	1.4957	1.4921	1.4893	1.484	1.4749	1.4642	1.2298	1.2743	236	-0.0009	0.0036	0.0053	0.0107	-0.0445
237	1.5189	1.5498	1.508	1.5029	1.4931	1.4948	1.4755	1.4869	1.2091	1.2548	237	-0.0309	0.0051	-0.0017	-0.0114	-0.0457
238	1.5147	1.5252	1.4933	1.4996	1.4811	1.4817	1.4588	1.4722	1.1821	1.2208	238	-0.0105	-0.0063	-0.0006	-0.0134	-0.0387
239	1.4984	1.517	1.4838	1.4875	1.4654	1.466	1.4389	1.4448	1.1514	1.1869	239	-0.0186	-0.0037	-0.0006	-0.0059	-0.0355
240	1.472	1.4826	1.4569	1.4565	1.4338	1.4475	1.418	1.4128	1.1128	1.1342	240	-0.0106	0.0004	-0.0137	0.0052	-0.0214
241	1.4604	1.4727	1.4463	1.4452	1.4345	1.439	1.4026	1.4044	1.0883	1.1015	241	-0.0123	0.0011	-0.0045	-0.0018	-0.0132
242	1.5036	1.5184	1.4886	1.4997	1.4748	1.4837	1.4366	1.4425	1.0861	1.0877	242	-0.0148	-0.0111	-0.0089	-0.0059	-0.0016
243	1.5604	1.5815	1.542	1.5416	1.5306	1.5446	1.495	1.4839	1.0872	1.0795	243	-0.0211	0.0004	-0.014	0.0111	0.0077
244	1.536	1.5581	1.5385	1.5522	1.523	1.5201	1.4702	1.4694	1.0639	1.0441	244	-0.0221	-0.0137	0.0029	0.0008	0.0198
245	1.4577	1.4669	1.4466	1.4369	1.4325	1.429	1.3804	1.3712	1.0139	0.9835	245	-0.0092	0.0097	0.0035	0.0092	0.0304
246	1.4273	1.4403	1.4217	1.4223	1.4025	1.4114	1.3517	1.3429	0.9896	0.9503	246	-0.013	-0.0006	-0.0089	0.0088	0.0393
247	1.4947	1.4983	1.4843	1.4814	1.4716	1.4733	1.4132	1.3914	1.0038	0.9571	247	-0.0036	0.0029	-0.0017	0.0218	0.0467
248	1.5531	1.5546	1.5354	1.5311	1.5217	1.5235	1.4534	1.4307	1.0129	0.959	248	-0.0015	0.0043	-0.0018	0.0227	0.0539
249	1.5356	1.5373	1.514	1.5088	1.5121	1.5013	1.4399	1.4108	1.0029	0.9456	249	-0.0017	0.0052	0.0108	0.0291	0.0573
250	1.4814	1.482	1.4662	1.4699	1.4458	1.4551	1.3978	1.3622	0.9807	0.922	250	-0.0006	-0.0037	-0.0093	0.0356	0.0587
251	1.4109	1.4191	1.3969	1.4069	1.3898	1.3926	1.3249	1.3046	0.9518	0.8936	251	-0.0082	-0.01	-0.0028	0.0203	0.0582
252	1.4466	1.4493	1.4296	1.4253	1.4166	1.4117	1.35	1.3243	0.9539	0.8937	252	-0.0027	0.0043	0.0049	0.0257	0.0602
253	1.459	1.4661	1.4518	1.4558	1.4357	1.4314	1.3802	1.342	0.954	0.8937	253	-0.0071	-0.004	0.0043	0.0382	0.0603
254	1.3969	1.4163	1.3875	1.3868	1.3757	1.3733	1.3088	1.2872	0.9257	0.8708	254	-0.0194	0.0007	0.0024	0.0216	0.0549
255	1.3591	1.3672	1.3513	1.3524	1.3407	1.3405	1.277	1.2617	0.9095	0.8611	255	-0.0081	-0.0011	0.0002	0.0153	0.0484
256	1.3393	1.3456	1.3291	1.3157	1.3157	1.3084	1.2532	1.2319	0.8977	0.857	256	-0.0063	0.0134	0.0073	0.0213	0.0407
257	1.3236	1.3221	1.3094	1.3125	1.3037	1.2965	1.2331	1.2207	0.8868	0.8542	257	0.0015	-0.0031	0.0072	0.0124	0.0326
258	1.2844	1.2972	1.2846	1.2807	1.2657	1.2739	1.2175	1.1968	0.8765	0.851	258	-0.0128	0.0039	-0.0082	0.0207	0.0255
259	1.3096	1.3113	1.3039	1.2982	1.2963	1.2916	1.2315	1.2234	0.8827	0.8659	259	-0.0017	0.0057	0.0047	0.0081	0.0168
260	1.395	1.3983	1.3831	1.381	1.3709	1.3736	1.299	1.2903	0.9119	0.9022	260	-0.0033	0.0021	-0.0027	0.0087	0.0097
261	1.3949	1.3961	1.3728	1.3798	1.3646	1.3696	1.3064	1.2941	0.9107	0.9109	261	-0.0012	-0.007	-0.005	0.0123	-0.0002
262	1.3424	1.344	1.3393	1.325	1.3158	1.3114	1.2464	1.2476	0.891	0.9022	262	-0.0016	0.0143	0.0044	-0.0012	-0.0112
263	1.316	1.3237	1.3064	1.2993	1.302	1.3004	1.2339	1.2377	0.8859	0.9075	263	-0.0077	0.0071	0.0016	-0.0038	-0.0216
264	1.2841	1.2938	1.2708	1.2754	1.2608	1.2562	1.218	1.2111	0.8672	0.9007	264	-0.0097	-0.0046	0.0046	0.0069	-0.0335
265	1.2457	1.2468	1.238	1.2421	1.2198	1.2281	1.1779	1.1753	0.8521	0.8945	265	-0.0011	-0.0041	-0.0083	0.0026	-0.0424
266	1.2517	1.2717	1.2486	1.2523	1.2439	1.2407	1.1843	1.1906	0.8612	0.9132	266	-0.02	-0.0037	0.0032	-0.0063	-0.052
267	1.2815	1.2769	1.2723	1.2618	1.2504	1.2531	1.2011	1.2029	0.8625	0.9259	267	0.0046	0.0105	-0.0027	-0.0018	-0.0634
268	1.2657	1.2564	1.2545	1.2602	1.2418	1.2428	1.1831	1.1957	0.8553	0.9278	268	0.0093	-0.0057	-0.001	-0.0126	-0.0725
269	1.2398	1.2406	1.2296	1.2292	1.211	1.2158	1.1725	1.1746	0.8502	0.9296	269	-0.0008	0.0004	-0.0048	-0.0021	-0.0794
270	1.1851	1.1996	1.1654	1.176	1.1719	1.1569	1.1182	1.1259	0.8271	0.9112	270	-0.0145	-0.0106	0.015	-0.0077	-0.0841
271	1.2252	1.2309	1.2112	1.2051	1.2025	1.2037	1.1558	1.1633	0.8522	0.9417	271	-0.0057	0.0061	-0.0012	-0.0075	-0.0895
272	1.2776	1.2684	1.2647	1.2608	1.2419	1.2474	1.1846	1.1977	0.8677	0.9718	272	0.0092	0.0039	-0.0055	-0.0131	-0.1041
273	1.2552	1.2539	1.2402	1.2415	1.2292	1.2305	1.1814	1.2153	0.865	0.9727	273	0.0013	-0.0013	-0.0013	-0.0339	-0.1077
274	1.2288	1.2406	1.2266	1.209	1.201	1.2221	1.1601	1.177	0.857	0.9644	274	-0.0118	0.0176	-0.0211	-0.0169	-0.1074
275	1.1929	1.2005	1.1918	1.183	1.1896	1.1726	1.132	1.1445	0.8442	0.9549	275	-0.0076	0.0088	0.017	-0.0125	-0.1107
276	1.1982	1.2031	1.1827	1.176	1.1786	1.1801	1.1331	1.1454	0.8485	0.9628	276	-0.0049	0.0067	-0.0015	-0.0123	-0.1143
277	1.216	1.2182	1.1975	1.1841	1.174	1.1785	1.1311	1.1469	0.8521	0.9753	277	-0.0022	0.0134	-0.0045	-0.0158	-0.1232
278	1.1843	1.207	1.1851	1.1821	1.1727	1.1648	1.1291	1.1488	0.8478	0.9688	278	-0.0227	0.003	0.0079	-0.0197	-0.121
279	1.1678	1.1888	1.1597	1.1604	1.148	1.1703	1.1152	1.1414	0.8432	0.9654	279	-0.021	-0.0007	-0.0223	-0.0262	-0.1222
280	1.1573	1.1645	1.1496	1.1536	1.132	1.1362	1.095	1.1138	0.8363	0.9528	280	-0.0072	-0.004	-0.0042	-0.0188	-0.1165
281	1.1741	1.1727	1.1573	1.1419	1.1342	1.1359	1.1037	1.1082	0.8324	0.9591	281	0.0014	0.0154	-0.0017	-0.0045	-0.1267
282	1.1874	1.2146	1.1749	1.1811	1.171	1.167	1.1223	1.1546	0.8453	0.9758	282	-0.0272	-0.0062	0.004	-0.0323	-0.1305
283	1.1973	1.2071	1.2102	1.1858	1.1848	1.1894	1.1324	1.1631	0.8431	0.9711	283	-0.0098	0.0244	-0.0046	-0.0307	-0.128
284	1.1741	1.1838	1.1722	1.1752	1.1545	1.158	1.1096	1.1377	0.8306	0.9554	284	-0.0097	-0.003	-0.0035	-0.0281	-0.1248
285	1.1674	1.1831	1.1553	1.1636	1.1664	1.1709	1.1065	1.1379	0.8229	0.9481	285	-0.0157	-0.0083	-0.0045	-0.0314	-0.1252
286	1.1955	1.208	1.1815	1.1891	1.1746	1.1728	1.1293	1.14	0.826	0.9575	286	-0.0125	-0.0076	0.0018	-0.0107	-0.1315
287	1.2094	1.2187	1.2128	1.2025	1.1923	1.1984	1.1598	1.161	0.8267	0.9623	287	-0.0093	0.0103	-0.0061	-0.0012	-0.1356
288	1.1892	1.2033	1.1781	1.1915	1.1692	1.1693	1.1185	1.1508	0.8054	0.9408	288	-0.0141	-0.0134	-0.0001	-0.0323	-0.1354
289	1.1596	1.1569	1.1405	1.1452	1.1398	1.1471	1.0758	1.1108	0.7699	0.9015	289	0.0027	-0.0047	-0.0073	-0.035	-0.1316
290	1.1665	1.1795	1.1577	1.1491	1.1529	1.1458	1.0772	1.1068	0.7551	0.8916	290	-0.013	0.0086	0.0071	-0.0296	-0.1365
291	1.1881	1.2029	1.1804	1.1786	1.1631	1.1728	1.0845	1.1224	0.7415	0.8807	291	-0.0148	0.0018	-0.0097	-0.0379	-0.1392
292	1.1664	1.1722	1.1632	1.1676	1.1556	1.1589	1.0607	1.0916	0.7083	0.8494	292	-0.0058	-0.0044	-0.0033	-0.0309	-0.1411
293	1.1412	1.1478	1.1424	1.1388	1.1422	1.1349	1.0263	1.0691	0.684	0.8205	293	-0.0066	0.0036	0.0073	-0.0428	-0.1365
294	1.1571	1.173	1.1469	1.1353	1.1434	1.131	1.0417	1.0559	0.6652	0.8013	294	-0.0159	0.0116	0.0124	-0.0142	-0.1361
295	1.1539	1.1618	1.1456	1.1636	1.1449	1.1324	1.0109	1.0588	0.6466	0.7844	295	-0.0079	-0.018	0.0125	-0.0479	-0.1378
296	1.1717	1.1523	1.1543	1.1484	1.1289	1.1336	0.9927	1.0442	0.6309	0.7614	296	0.0194	0.0059	-0.0047	-0.0515	-0.1305
297	1.1855	1.1837	1.1815	1.1709	1.1684	1.1636	1.0093	1.0604	0.6338	0.7635	297	0.0018	0.0106	0.0048	-0.0511	-0.1297
298	1.187	1.2088	1.1937	1.1979	1.1761	1.1683	1.0196	1.0622	0.6221	0.7507	298	-0.0218	-0.0042	0.0078	-0.0426	-0.1286
299	1.1806	1.203	1.2039	1.1953	1.1644	1.1733	1.006	1.0437	0.6155	0.7391	299	-0.0224	0.0086	-0.0089	-0.0377	-0.1236
300	1.1762	1.1901	1.1788	1.1965	1.1641	1.161	0.9992	1.0354	0.6165	0.7291	300	-0.0139	-0.0177	0.0031	-0.0362	-0.1126
301	1.1713	1.1762	1.1801	1.1572	1.1672	1.1546	0.9852	1.0183	0.6083	0.7138	301	-0.0049	0.0229	0.0126	-0.0331	-0.1055
302	1.2005	1.2058	1.1942	1.1891	1.1748	1.1785	1.0038	1.0364	0.6154	0.715	302	-0.0053	0.0051	-0.0037	-0.0326	-0.0996
303	1.1949	1.2025	1.1867	1.1806	1.1915	1.1706	1.0031	1.0267	0.6129	0.7071	303	-0.0076	0.0061	0.0209	-0.0236	-0.0942
304	1.1908	1.1872	1.1858	1.1816	1.1581	1.1683	0.9953	1.0206	0.6102	0.6949	304	0.0036	0.0042	-0.0102	-0.0253	-0.0847
305	1.1774	1.1736	1.1706	1.1576	1.1462	1.152	0.9922	1.0021	0.6027	0.6821	305	0.0038	0.013	-0.0058	-0.0099	-0.0794
306	1.1789	1.1899	1.1657	1.1606	1.1545	1.1579	0.9854	0.9997	0.6061	0.6786	306	-0.011	0.0051	-0.0034	-0.0143	-0.0725
307	1.1675	1.1677	1.1519	1.1482	1.1524	1.1301	0.9751	0.9831	0.5989	0.6611	307	-0.0002	0.0037	0.0223	-0.008	-0.0622
308	1.1515	1.1521	1.1392	1.139	1.1324	1.1296	0.9671	0.9665	0.5895	0.6451	308	-0.0006	0.0002	0.0028	0.0006	-0.0556
309	1.1729	1.1672	1.157	1.152	1.1475	1.1533	0.9829	0.9742	0.5945	0.6423	309	0.0057	0.005	-0.0058	0.0087	-0.0478
310	1.1822	1.1904	1.175	1.1721	1.1619	1.1479	0.9868	0.9785	0.5955	0.6379	310	-0.0082	0.0029	0.014	0.0083	-0.0424
311	1.1838	1.1943	1.1753	1.1852	1.1599	1.1555	0.9807	0.9678	0.5928	0.6267	311	-0.0105	-0.0099	0.0044	0.0129	-0.0339
312	1.1918	1.1943	1.1811	1.1827	1.1667	1.1588	0.9822	0.9611	0.5887	0.617	312	-0.0025	-0.0016	0.0079	0.0211	-0.0283
313	1.1636	1.1708	1.1674	1.1556	1.1317	1.1469	0.9624	0.9408	0.5807	0.5995	313	-0.0072	0.0118	-0.0152	0.0216	-0.0188
314	1.1288	1.1334	1.1249	1.123	1.1096	1.1102	0.9414	0.9172	0.5699	0.5804	314	-0.0046	0.0019	-0.0006	0.0242	-0.0105
315	1.1863	1.1727	1.1658	1.1661	1.1434	1.143	0.9743	0.9323	0.5803	0.5889	315	0.0136	-0.0003	0.0004	0.042	-0.0086
316	1.1885	1.2085	1.1752	1.1841	1.1658	1.1697	0.9706	0.9359	0.5756	0.5815	316	-0.02	-0.0089	-0.0039	0.0347	-0.0059
317	1.175	1.1702	1.1619	1.1479	1.1389	1.1425	0.9528	0.9132	0.5607	0.5632	317	0.0048	0.014	-0.0036	0.0396	-0.0025
318	1.1456	1.1655	1.1395	1.1285	1.1201	1.1143	0.936	0.9021	0.5568	0.5554	318	-0.0199	0.011	0.0058	0.0339	0.0014
319	1.1572	1.1477	1.134	1.1365	1.1125	1.1089	0.9306	0.8962	0.5526	0.5491	319	0.0095	-0.0025	0.0036	0.0344	0.0035
320	1.1744	1.1773	1.1638	1.1634	1.1447	1.1463	0.947	0.9059	0.5594	0.5499	320	-0.0029	0.0004	-0.0016	0.0411	0.0095
321	1.1666	1.173	1.1568	1.1459	1.1338	1.1359	0.9367	0.8918	0.5471	0.5393	321	-0.0064	0.0109	-0.0021	0.0449	0.0078
322	1.1296	1.1281	1.1231	1.1252	1.1026	1.0956	0.9144	0.8751	0.5382	0.526	322	0.0015	-0.0021	0.007	0.0393	0.0122
323	1.1074	1.0994	1.0887	1.0855	1.0755	1.0651	0.8823	0.8468	0.5203	0.5041	323	0.008	0.0032	0.0104	0.0355	0.0162
324	1.1356	1.1326	1.1177	1.1154	1.0925	1.0966	0.886	0.8503	0.5168	0.5015	324	0.003	0.0023	-0.0041	0.0357	0.0153
325	1.1402	1.1385	1.1267	1.1295	1.128	1.0933	0.885	0.8463	0.5078	0.4927	325	0.0017	-0.0028	0.0347	0.0387	0.0151
326	1.1589	1.1581	1.1337	1.1356	1.1228	1.1091	0.8869	0.8462	0.5085	0.4961	326	0.0008	-0.0019	0.0137	0.0407	0.0124
327	1.1727	1.1568	1.1525	1.1395	1.1198	1.1097	0.8756	0.8379	0.4998	0.4797	327	0.0159	0.013	0.0101	0.0377	0.0201
328	1.1504	1.1536	1.1347	1.1284	1.136	1.1082	0.867	0.8278	0.492	0.4731	328	-0.0032	0.0063	0.0278	0.0392	0.0189
329	1.1374	1.1624	1.1406	1.1484	1.1028	1.0975	0.8591	0.8194	0.4861	0.4679	329	-0.025	-0.0078	0.0053	0.0397	0.0182
330	1.1605	1.1782	1.1422	1.1208	1.0948	1.0895	0.8507	0.8089	0.478	0.4542	330	-0.0177	0.0214	0.0053	0.0418	0.0238
331	1.137	1.1353	1.1307	1.1277	1.0852	1.0802	0.8409	0.7991	0.474	0.4479	331	0.0017	0.003	0.005	0.0418	0.0261
332	1.1279	1.1307	1.1165	1.1086	1.0851	1.0722	0.8246	0.7926	0.4651	0.4442	332	-0.0028	0.0079	0.0129	0.032	0.0209
333	1.1285	1.1316	1.1226	1.1146	1.0743	1.0712	0.8222	0.7852	0.4632	0.4359	333	-0.0031	0.008	0.0031	0.037	0.0273
334	1.1549	1.1446	1.143	1.1331	1.1	1.0863	0.8277	0.7901	0.4623	0.4347	334	0.0103	0.0099	0.0137	0.0376	0.0276
335	1.15	1.1547	1.1372	1.1285	1.0924	1.0933	0.8233	0.7839	0.4525	0.4258	335	-0.0047	0.0087	-0.0009	0.0394	0.0267
336	1.1509	1.1734	1.1445	1.1402	1.0955	1.0943	0.8222	0.7846	0.4559	0.4247	336	-0.0225	0.0043	0.0012	0.0376	0.0312
337	1.1494	1.1611	1.1472	1.134	1.1001	1.0877	0.814	0.7762	0.4536	0.4196	337	-0.0117	0.0132	0.0124	0.0378	0.034
338	1.1513	1.1648	1.1384	1.1267	1.092	1.0912	0.8055	0.7636	0.4461	0.4085	338	-0.0135	0.0117	0.0008	0.0419	0.0376
339	1.1531	1.1604	1.1444	1.1434	1.0917	1.087	0.7924	0.7507	0.4346	0.3991	339	-0.0073	0.001	0.0047	0.0417	0.0355
340	1.1529	1.1531	1.1486	1.141	1.0771	1.0769	0.7757	0.7316	0.4199	0.3812	340	-0.0002	0.0076	0.0002	0.0441	0.0387
341	1.1486	1.1587	1.1404	1.1368	1.0691	1.0688	0.759	0.714	0.413	0.3749	341	-0.0101	0.0036	0.0003	0.045	0.0381
342	1.1523	1.1569	1.135	1.1249	1.0681	1.0599	0.7429	0.6956	0.3977	0.3596	342	-0.0046	0.0101	0.0082	0.0473	0.0381
343	1.1398	1.1493	1.1152	1.1187	1.0493	1.0415	0.7226	0.6739	0.3905	0.345	343	-0.0095	-0.0035	0.0078	0.0487	0.0455
344	1.1267	1.1385	1.1039	1.102	1.0221	1.0151	0.7032	0.6533	0.3759	0.3318	344	-0.0118	0.0019	0.007	0.0499	0.0441
345	1.1346	1.1532	1.1188	1.1146	1.0294	1.0264	0.7004	0.6471	0.373	0.325	345	-0.0186	0.0042	0.003	0.0533	0.048
346	1.1768	1.1655	1.1487	1.1341	1.0411	1.0299	0.7002	0.6448	0.3733	0.3259	346	0.0113	0.0146	0.0112	0.0554	0.0474
347	1.1659	1.1733	1.1484	1.1449	1.0489	1.0312	0.6936	0.6347	0.3663	0.3149	347	-0.0074	0.0035	0.0177	0.0589	0.0514
348	1.156	1.1612	1.1304	1.131	1.031	1.0157	0.6821	0.6194	0.3576	0.3067	348	-0.0052	-0.0006	0.0153	0.0627	0.0509
349	1.1459	1.164	1.1246	1.1145	1.0166	1.0005	0.6752	0.61	0.358	0.2987	349	-0.0181	0.0101	0.0161	0.0652	0.0593
350	1.1513	1.1542	1.1193	1.112	1.0104	0.9955	0.6697	0.6012	0.3548	0.2912	350	-0.0029	0.0073	0.0149	0.0685	0.0636
351	1.144	1.1561	1.128	1.1175	1.0076	0.9876	0.6616	0.5904	0.3511	0.2761	351	-0.0121	0.0105	0.02	0.0712	0.075
352	1.1448	1.1434	1.1121	1.1014	1.0046	0.9715	0.6574	0.5804	0.3446	0.2834	352	0.0014	0.0107	0.0331	0.077	0.0612
353	1.1159	1.1198	1.0928	1.0816	0.9843	0.9558	0.6496	0.568	0.3415	0.2763	353	-0.0039	0.0112	0.0285	0.0816	0.0652
354	1.1395	1.1331	1.1077	1.0975	0.9957	0.9547	0.6554	0.5706	0.3397	0.2755	354	0.0064	0.0102	0.041	0.0848	0.0642
355	1.1233	1.1396	1.1043	1.0831	0.9862	0.9446	0.6488	0.5585	0.3404	0.2613	355	-0.0163	0.0212	0.0416	0.0903	0.0791
356	1.1272	1.1227	1.0894	1.0726	0.9899	0.9313	0.6458	0.5485	0.3405	0.2527	356	0.0045	0.0168	0.0586	0.0973	0.0878
357	1.1129	1.1199	1.0772	1.0836	0.9779	0.9229	0.6435	0.5418	0.3445	0.2553	357	-0.007	-0.0064	0.055	0.1017	0.0892
358	1.1424	1.1499	1.1138	1.0878	1.0044	0.9383	0.6522	0.5363	0.3442	0.2458	358	-0.0075	0.026	0.0661	0.1159	0.0984
359	1.1542	1.1406	1.1215	1.1	0.9994	0.9389	0.6569	0.5382	0.344	0.2552	359	0.0136	0.0215	0.0605	0.1187	0.0888
360	1.0944	1.1016	1.0872	1.0674	0.9727	0.8962	0.6378	0.5117	0.3363	0.2411	360	-0.0072	0.0198	0.0765	0.1261	0.0952
361	1.0994	1.0937	1.0718	1.0575	0.9691	0.9011	0.641	0.5109	0.3357	0.2405	361	0.0057	0.0143	0.068	0.1301	0.0952
362	1.1648	1.1507	1.1268	1.1003	1.0167	0.926	0.662	0.5201	0.3531	0.2414	362	0.0141	0.0265	0.0907	0.1419	0.1117
363	1.1864	1.1801	1.1638	1.1267	1.036	0.9378	0.6658	0.514	0.3402	0.2281	363	0.0063	0.0371	0.0982	0.1518	0.1121
364	1.1617	1.1591	1.1471	1.1062	1.0219	0.9131	0.6599	0.5016	0.3446	0.2236	364	0.0026	0.0409	0.1088	0.1583	0.121
365	1.1623	1.1442	1.1294	1.092	1.0194	0.9036	0.6563	0.4905	0.3434	0.2186	365	0.0181	0.0374	0.1158	0.1658	0.1248
366	1.1594	1.1418	1.1253	1.0766	1.0144	0.8902	0.659	0.4871	0.3475	0.2185	366	0.0176	0.0487	0.1242	0.1719	0.129
367	1.1703	1.1432	1.1268	1.0787	1.0136	0.8822	0.6575	0.4767	0.3464	0.2131	367	0.0271	0.0481	0.1314	0.1808	0.1333
368	1.1633	1.1492	1.1335	1.0816	1.0234	0.8779	0.6608	0.4706	0.3453	0.2111	368	0.0141	0.0519	0.1455	0.1902	0.1342
369	1.1647	1.1391	1.1405	1.0747	1.0271	0.8729	0.6669	0.4694	0.3523	0.2134	369	0.0256	0.0658	0.1542	0.1975	0.1389
370	1.1415	1.1244	1.1236	1.0441	1.0082	0.8485	0.6543	0.4522	0.3421	0.199	370	0.0171	0.0795	0.1597	0.2021	0.1431
371	1.1543	1.1326	1.1313	1.0541	1.0198	0.8508	0.6633	0.4511	0.3495	0.1988	371	0.0217	0.0772	0.169	0.2122	0.1507
372	1.1575	1.1523	1.1272	1.0464	1.0207	0.841	0.6619	0.4443	0.3472	0.1913	372	0.0052	0.0808	0.1797	0.2176	0.1559
373	1.1451	1.1298	1.1289	1.0377	1.016	0.8298	0.6608	0.4347	0.3422	0.1899	373	0.0153	0.0912	0.1862	0.2261	0.1523
374	1.1509	1.1224	1.1277	1.042	1.0196	0.8268	0.6697	0.4379	0.3558	0.1994	374	0.0285	0.0857	0.1928	0.2318	0.1564
375	1.1332	1.0978	1.1147	1.0127	1.0067	0.8046	0.658	0.4248	0.3491	0.1852	375	0.0354	0.102	0.2021	0.2332	0.1639
376	1.1015	1.081	1.0835	0.9784	0.9807	0.7807	0.6447	0.406	0.3372	0.172	376	0.0205	0.1051	0.2	0.2387	0.1652
377	1.1192	1.0826	1.1014	0.9901	0.99	0.7784	0.6505	0.4052	0.3406	0.1716	377	0.0366	0.1113	0.2116	0.2453	0.169
378	1.1715	1.1282	1.1412	1.024	1.0261	0.7908	0.665	0.3991	0.3418	0.1722	378	0.0433	0.1172	0.2353	0.2659	0.1696
379	1.1684	1.1276	1.143	1.0168	1.0305	0.7843	0.6663	0.3989	0.345	0.1729	379	0.0408	0.1262	0.2462	0.2674	0.1721
380	1.1448	1.1048	1.1243	0.9905	1.0133	0.7664	0.6595	0.3894	0.343	0.1584	380	0.04	0.1338	0.2469	0.2701	0.1846
381	1.1533	1.1017	1.1311	0.9844	1.0177	0.7562	0.659	0.3796	0.346	0.1655	381	0.0516	0.1467	0.2615	0.2794	0.1805
382	1.1407	1.085	1.1238	0.9657	1.0078	0.738	0.651	0.3673	0.3402	0.1544	382	0.0557	0.1581	0.2698	0.2837	0.1858
383	1.1276	1.0706	1.0924	0.9476	0.991	0.7218	0.6449	0.3598	0.3354	0.1525	383	0.057	0.1448	0.2692	0.2851	0.1829
384	1.1443	1.0767	1.1172	0.9525	1.0014	0.7173	0.6485	0.3594	0.3381	0.1432	384	0.0676	0.1647	0.2841	0.2891	0.1949
385	1.1447	1.0755	1.1133	0.9432	1.0019	0.7105	0.6508	0.355	0.3353	0.1492	385	0.0692	0.1701	0.2914	0.2958	0.1861
386	1.1361	1.0571	1.0977	0.9261	0.9908	0.6929	0.6426	0.3448	0.3324	0.1422	386	0.079	0.1716	0.2979	0.2978	0.1902
387	1.1346	1.0636	1.1119	0.9225	0.9992	0.6905	0.6479	0.3424	0.3409	0.1443	387	0.071	0.1894	0.3087	0.3055	0.1966
388	1.1454	1.054	1.1158	0.9104	0.9944	0.6745	0.6393	0.3272	0.3255	0.1304	388	0.0914	0.2054	0.3199	0.3121	0.1951
389	1.1273	1.0295	1.1048	0.889	0.9834	0.6533	0.6268	0.3188	0.3279	0.1272	389	0.0978	0.2158	0.3301	0.308	0.2007
390	1.1152	1.0082	1.0835	0.871	0.9661	0.6421	0.6243	0.3181	0.3234	0.1254	390	0.107	0.2125	0.324	0.3062	0.198
391	1.1087	1.0029	1.0724	0.8578	0.9651	0.6267	0.6156	0.3036	0.3188	0.1236	391	0.1058	0.2146	0.3384	0.312	0.1952
392	1.1351	1.0206	1.1109	0.8634	0.9864	0.6242	0.6218	0.3029	0.3224	0.1217	392	0.1145	0.2475	0.3622	0.3189	0.2007
393	1.1199	0.994	1.0957	0.8397	0.9643	0.6068	0.6113	0.294	0.3138	0.1156	393	0.1259	0.256	0.3575	0.3173	0.1982
394	1.1401	0.9989	1.1013	0.8341	0.9697	0.598	0.61	0.2879	0.3152	0.1169	394	0.1412	0.2672	0.3717	0.3221	0.1983
395	1.1575	0.9992	1.1137	0.8293	0.9733	0.5874	0.6054	0.2774	0.3122	0.108	395	0.1583	0.2844	0.3859	0.328	0.2042
396	1.1351	0.9838	1.1014	0.8074	0.9645	0.5727	0.5981	0.2693	0.3033	0.1055	396	0.1513	0.294	0.3918	0.3288	0.1978
397	1.1278	0.9569	1.0922	0.7903	0.9513	0.558	0.5904	0.2647	0.2997	0.0975	397	0.1709	0.3019	0.3933	0.3257	0.2022
398	1.132	0.9513	1.0862	0.7777	0.9476	0.546	0.5861	0.2525	0.2971	0.1034	398	0.1807	0.3085	0.4016	0.3336	0.1937
399	1.1312	0.9413	1.0946	0.7627	0.9393	0.5332	0.5777	0.248	0.2949	0.0919	399	0.1899	0.3319	0.4061	0.3297	0.203
400	1.1339	0.9236	1.0903	0.75	0.9406	0.5246	0.5747	0.2444	0.2948	0.0979	400	0.2103	0.3403	0.416	0.3303	0.1969
401	1.1176	0.904	1.0708	0.7274	0.9162	0.5052	0.5612	0.2345	0.2866	0.0914	401	0.2136	0.3434	0.411	0.3267	0.1952
402	1.1046	0.8816	1.0611	0.7093	0.9096	0.4916	0.5528	0.228	0.2825	0.0887	402	0.223	0.3518	0.418	0.3248	0.1938
403	1.0893	0.8615	1.0485	0.6896	0.8999	0.4769	0.5437	0.2215	0.277	0.0855	403	0.2278	0.3589	0.423	0.3222	0.1915
404	1.0959	0.8489	1.0558	0.6767	0.8926	0.466	0.5388	0.2171	0.2764	0.0789	404	0.247	0.3791	0.4266	0.3217	0.1975
405	1.1201	0.8397	1.0551	0.6637	0.8928	0.4512	0.5319	0.2087	0.2708	0.0755	405	0.2804	0.3914	0.4416	0.3232	0.1953
406	1.1285	0.8313	1.0675	0.6539	0.8907	0.4468	0.53	0.207	0.2718	0.0787	406	0.2972	0.4136	0.4439	0.323	0.1931
407	1.1103	0.8054	1.0472	0.6301	0.8764	0.4236	0.5158	0.1925	0.2607	0.0721	407	0.3049	0.4171	0.4528	0.3233	0.1886
408	1.1113	0.7851	1.0382	0.6146	0.8631	0.4164	0.5116	0.1899	0.2592	0.071	408	0.3262	0.4236	0.4467	0.3217	0.1882
409	1.0914	0.7604	1.0249	0.5913	0.8459	0.4008	0.4995	0.1804	0.2534	0.0678	409	0.331	0.4336	0.4451	0.3191	0.1856
410	1.0854	0.746	1.0216	0.5799	0.8425	0.3929	0.4956	0.1792	0.2523	0.0701	410	0.3394	0.4417	0.4496	0.3164	0.1822
411	1.0986	0.7293	1.0183	0.5627	0.8352	0.3781	0.482	0.1698	0.2423	0.0594	411	0.3693	0.4556	0.4571	0.3122	0.1829
412	1.089	0.7114	1.0169	0.5479	0.8276	0.3678	0.4799	0.1644	0.2403	0.0638	412	0.3776	0.469	0.4598	0.3155	0.1765
413	1.0713	0.6866	0.9956	0.5263	0.8097	0.3556	0.4668	0.1619	0.2285	0.0609	413	0.3847	0.4693	0.4541	0.3049	0.1676
414	1.0727	0.6668	0.9879	0.5107	0.7998	0.3439	0.4616	0.1547	0.2348	0.0558	414	0.4059	0.4772	0.4559	0.3069	0.179
415	1.0701	0.6448	0.9781	0.4932	0.7878	0.3316	0.4503	0.1514	0.2251	0.0509	415	0.4253	0.4849	0.4562	0.2989	0.1742
416	1.0584	0.6216	0.9637	0.4724	0.7735	0.3144	0.4427	0.142	0.2175	0.052	416	0.4368	0.4913	0.4591	0.3007	0.1655
417	1.0501	0.5988	0.9538	0.4541	0.7611	0.3032	0.4334	0.1394	0.2123	0.0455	417	0.4513	0.4997	0.4579	0.294	0.1668
418	1.0375	0.5769	0.9406	0.4363	0.7478	0.292	0.4234	0.1311	0.2102	0.0491	418	0.4606	0.5043	0.4558	0.2923	0.1611
419	1.0358	0.5555	0.9317	0.4192	0.7354	0.2821	0.4146	0.1249	0.2031	0.0428	419	0.4803	0.5125	0.4533	0.2897	0.1603
420	1.031	0.5373	0.9191	0.405	0.7247	0.2701	0.4067	0.1229	0.2013	0.0392	420	0.4937	0.5141	0.4546	0.2838	0.1621
421	1.0348	0.5238	0.9238	0.3928	0.7228	0.2633	0.403	0.1197	0.2039	0.045	421	0.511	0.531	0.4595	0.2833	0.1589
422	1.0392	0.5085	0.9208	0.3803	0.7158	0.2549	0.3959	0.1152	0.1949	0.0406	422	0.5307	0.5405	0.4609	0.2807	0.1543
423	1.0181	0.485	0.9027	0.3626	0.7002	0.2399	0.3897	0.1111	0.1933	0.0395	423	0.5331	0.5401	0.4603	0.2786	0.1538				TEORES CALCULADOS
424	1.0151	0.4675	0.8948	0.35	0.6902	0.2353	0.3815	0.1048	0.1911	0.043	424	0.5476	0.5448	0.4549	0.2767	0.1481	inclinação	intercepto	correlação	1	0.75	0.5	0.25	0.125	inclinação	intercepto	correlação
425	1.014	0.4524	0.8879	0.3357	0.6829	0.2249	0.3761	0.099	0.1841	0.0361	425	0.5616	0.5522	0.458	0.2771	0.148	0.0809447	0.000336844	0.998839	6.93391	6.81778	5.65402	3.41916	1.82425	5.88544	1.83997	0.886195
426	1.0049	0.4341	0.8802	0.3206	0.6719	0.2162	0.3688	0.0946	0.1827	0.0347	426	0.5708	0.5596	0.4557	0.2742	0.148	0.0812093	0.00193177	0.998885	7.00496	6.86705	5.58764	3.35267	1.79866	6.03181	1.7555	0.897181
427	0.9919	0.4124	0.8624	0.3059	0.6577	0.2043	0.3575	0.0925	0.1748	0.0299	427	0.5795	0.5565	0.4534	0.265	0.1449	0.0815834	0.0020904	0.998854	7.07753	6.79561	5.53188	3.22258	1.75047	6.17784	1.63225	0.911268
428	0.9815	0.3967	0.8514	0.2959	0.6473	0.1984	0.3533	0.0925	0.177	0.0304	428	0.5848	0.5555	0.4489	0.2608	0.1466	0.0817451	0.002478	0.998815	7.12363	6.7652	5.46115	3.16009	1.76307	6.23437	1.58158	0.922382
429	0.9656	0.3783	0.8347	0.2797	0.6328	0.1887	0.3466	0.0865	0.1659	0.0316	429	0.5873	0.555	0.4441	0.2601	0.1343	0.0816873	0.00274501	0.998805	7.15601	6.7606	5.40298	3.15049	1.61047	6.38944	1.46165	0.923704
430	0.9549	0.3619	0.8235	0.2674	0.6229	0.1792	0.337	0.0824	0.1639	0.0314	430	0.593	0.5561	0.4437	0.2546	0.1325	0.0815668	0.00420281	0.998758	7.21859	6.7662	5.38819	3.06984	1.57291	6.52322	1.37846	0.92923
431	0.9482	0.3491	0.8134	0.2637	0.6144	0.1788	0.3374	0.0818	0.167	0.0269	431	0.5991	0.5497	0.4356	0.2556	0.1401	0.0814906	0.00534377	0.998759	7.28619	6.67999	5.27983	3.07098	1.65364	6.48969	1.38704	0.945252
432	0.9304	0.3294	0.7958	0.2437	0.5981	0.1635	0.3233	0.0753	0.1572	0.0256	432	0.601	0.5521	0.4346	0.248	0.1316	0.0815365	0.00562679	0.998779	7.30192	6.70219	5.26112	2.97257	1.54499	6.65253	1.26398	0.944436
433	0.9231	0.3221	0.789	0.2379	0.593	0.1645	0.323	0.0768	0.1601	0.0326	433	0.601	0.5511	0.4285	0.2462	0.1275	0.0816311	0.00546744	0.998708	7.29541	6.68412	5.18224	2.94903	1.49493	6.69412	1.20673	0.94737
434	0.9215	0.309	0.7781	0.2257	0.5836	0.1538	0.3161	0.0698	0.1535	0.0255	434	0.6125	0.5524	0.4298	0.2463	0.128	0.0815741	0.00558166	0.998694	7.44009	6.70334	5.20041	2.95092	1.5007	6.83024	1.17321	0.954493
435	0.9062	0.2952	0.7671	0.2168	0.5734	0.1499	0.3083	0.0693	0.1492	0.0271	435	0.611	0.5503	0.4235	0.239	0.1221	0.081376	0.00473313	0.998648	7.45019	6.70427	5.14607	2.87882	1.44228	6.92695	1.08768	0.956625
436	0.8966	0.2875	0.7563	0.2104	0.565	0.1448	0.3055	0.0632	0.1501	0.0273	436	0.6091	0.5459	0.4202	0.2423	0.1228	0.0809331	0.00658173	0.998632	7.44464	6.66375	5.11062	2.91251	1.43598	6.89259	1.09489	0.958345
437	0.8772	0.2674	0.7369	0.202	0.5489	0.1361	0.2956	0.0638	0.1423	0.0238	437	0.6098	0.5349	0.4128	0.2318	0.1185	0.0803761	0.00699082	0.998611	7.49986	6.56799	5.04888	2.79697	1.38734	7.0047	0.982744	0.965763
438	0.8618	0.2581	0.7232	0.1867	0.5375	0.1288	0.2874	0.0603	0.1396	0.0239	438	0.6037	0.5365	0.4087	0.2271	0.1157	0.0797068	0.00669773	0.998578	7.48998	6.64689	5.04351	2.76516	1.36754	7.06296	0.954563	0.963519
439	0.8491	0.2485	0.7112	0.1851	0.5297	0.1253	0.2852	0.0606	0.1358	0.0271	439	0.6006	0.5261	0.4044	0.2246	0.1087	0.0789324	0.00650575	0.99854	7.52662	6.58278	5.04095	2.76305	1.29471	7.12688	0.900011	0.964771
440	0.8364	0.2402	0.7	0.1771	0.518	0.1227	0.2802	0.057	0.1397	0.0236	440	0.5962	0.5229	0.3953	0.2232	0.1161	0.0781527	0.00579304	0.998554	7.55453	6.61662	4.98392	2.78182	1.41143	7.06921	0.958329	0.970432
441	0.8312	0.2293	0.6905	0.1692	0.5102	0.1165	0.2733	0.0576	0.1323	0.018	441	0.6019	0.5213	0.3937	0.2157	0.1143	0.0772348	0.00548554	0.998552	7.72209	6.67852	5.02642	2.72176	1.40888	7.28384	0.887519	0.974619
442	0.8283	0.2259	0.6881	0.166	0.5094	0.1156	0.2749	0.0562	0.1333	0.0215	442	0.6024	0.5221	0.3938	0.2187	0.1118	0.0762941	0.00426542	0.998475	7.83986	6.78735	5.1057	2.81063	1.40947	7.38874	0.911514	0.973644
443	0.8125	0.2176	0.6712	0.1547	0.4952	0.1104	0.2608	0.0509	0.1295	0.0189	443	0.5949	0.5165	0.3848	0.2099	0.1106	0.0751374	0.0027302	0.998416	7.88116	6.83774	5.08495	2.75721	1.43563	7.4584	0.883678	0.975707
444	0.7949	0.207	0.6565	0.1506	0.484	0.1038	0.2569	0.0513	0.1274	0.0243	444	0.5879	0.5059	0.3802	0.2056	0.1031	0.0737286	0.00186678	0.998363	7.94852	6.83634	5.13143	2.76329	1.37305	7.56354	0.839669	0.975294
445	0.7784	0.2008	0.6426	0.1484	0.4723	0.103	0.2534	0.0492	0.1243	0.0209	445	0.5776	0.4942	0.3693	0.2042	0.1034	0.072136	0.00107806	0.998298	7.99215	6.836	5.10455	2.81582	1.41846	7.54151	0.874102	0.978319
446	0.7655	0.1881	0.6284	0.144	0.4626	0.0963	0.2465	0.0452	0.1222	0.0166	446	0.5774	0.4844	0.3663	0.2013	0.1056	0.0703392	0.00103421	0.998265	8.19409	6.87193	5.19292	2.84714	1.48659	7.67015	0.891706	0.982463
447	0.7627	0.1889	0.6242	0.1408	0.4591	0.1009	0.2465	0.0489	0.1197	0.0225	447	0.5738	0.4834	0.3582	0.1976	0.0972	0.0684099	0.00154171	0.998161	8.36514	7.04369	5.21355	2.86593	1.39831	7.9619	0.797324	0.982404
448	0.7521	0.1881	0.6142	0.1325	0.451	0.0948	0.2386	0.0457	0.1177	0.0232	448	0.564	0.4817	0.3562	0.1929	0.0945	0.0663736	0.00168533	0.998103	8.47196	7.23201	5.3412	2.88088	1.39837	8.12929	0.797004	0.979032
449	0.7389	0.1764	0.6017	0.128	0.4388	0.0897	0.2327	0.0447	0.1129	0.0218	449	0.5625	0.4737	0.3491	0.188	0.0911	0.0640929	0.00204931	0.998048	8.74435	7.35886	5.4148	2.90127	1.3894	8.42991	0.736032	0.982552
450	0.7238	0.1753	0.589	0.1242	0.4307	0.091	0.2269	0.0457	0.11	0.0208	450	0.5485	0.4648	0.3397	0.1812	0.0892	0.0616731	0.00268772	0.998081	8.85009	7.49293	5.4645	2.89449	1.40276	8.57757	0.717732	0.982391
451	0.705	0.1661	0.572	0.1197	0.418	0.0858	0.2197	0.0395	0.1046	0.0187	451	0.5389	0.4523	0.3322	0.1802	0.0859	0.0589163	0.00390054	0.998006	9.08066	7.61078	5.5723	2.99237	1.39179	8.79378	0.712845	0.983371
452	0.6924	0.1624	0.561	0.1238	0.4122	0.0881	0.217	0.0473	0.1056	0.0218	452	0.53	0.4372	0.3241	0.1697	0.0838	0.0560725	0.00456679	0.997986	9.3706	7.7156	5.69857	2.94499	1.41305	9.11119	0.645184	0.9863
453	0.6802	0.1575	0.5488	0.1161	0.4009	0.084	0.2095	0.0421	0.0988	0.0193	453	0.5227	0.4327	0.3169	0.1674	0.0795	0.053098	0.00422279	0.997848	9.76453	8.06955	5.88868	3.07313	1.4177	9.55003	0.628952	0.986258
454	0.6685	0.1553	0.539	0.114	0.3926	0.0822	0.2055	0.0421	0.0986	0.0164	454	0.5132	0.425	0.3104	0.1634	0.0822	0.0501408	0.00285843	0.997662	10.1782	8.41912	6.13356	3.20181	1.58237	9.87735	0.717396	0.98766
455	0.6551	0.1556	0.5275	0.1161	0.385	0.0824	0.2031	0.0414	0.0981	0.0192	455	0.4995	0.4114	0.3026	0.1617	0.0789	0.0470882	0.00264709	0.997526	10.5515	8.68059	6.37003	3.37777	1.61936	10.2034	0.763083	0.987463
456	0.6389	0.1532	0.5139	0.1098	0.3752	0.081	0.1982	0.0428	0.0961	0.0187	456	0.4857	0.4041	0.2942	0.1554	0.0774	0.0440691	0.00221936	0.997137	10.971	9.11932	6.62551	3.47592	1.70597	10.652	0.787237	0.986924
457	0.6224	0.1461	0.4987	0.1069	0.3628	0.0778	0.1924	0.0346	0.0888	0.0186	457	0.4763	0.3918	0.285	0.1578	0.0702	0.0410868	0.00269113	0.996766	11.527	9.4704	6.87103	3.77515	1.64308	11.1981	0.778357	0.986841
458	0.6067	0.146	0.4866	0.1077	0.3525	0.078	0.1867	0.0384	0.0884	0.0209	458	0.4607	0.3789	0.2745	0.1483	0.0675	0.038154	0.00242883	0.996213	12.0111	9.86714	7.13087	3.82322	1.70549	11.7337	0.747367	0.987836
459	0.5922	0.1433	0.4749	0.1069	0.3448	0.0779	0.1821	0.0409	0.0916	0.0188	459	0.4489	0.368	0.2669	0.1412	0.0728	0.0352459	0.00246684	0.995821	12.6662	10.3709	7.50252	3.93615	1.9955	12.257	0.859335	0.990658
460	0.5829	0.1431	0.466	0.104	0.3392	0.0776	0.1776	0.0384	0.0861	0.0184	460	0.4398	0.362	0.2616	0.1392	0.0677	0.0323768	0.00401238	0.995453	13.4599	11.0569	7.95593	4.17545	1.96708	13.1654	0.811212	0.98924
461	0.583	0.1432	0.4634	0.1066	0.3378	0.0761	0.1786	0.0384	0.0886	0.0198	461	0.4398	0.3568	0.2617	0.1402	0.0688	0.0323768	0.00401238	0.995453	13.4599	10.8963	7.95902	4.20633	2.00105	13.0517	0.8524	0.990457
462	0.5652	0.1408	0.4493	0.0967	0.3263	0.0725	0.1667	0.0357	0.0821	0.0167	462	0.4244	0.3526	0.2538	0.131	0.0654
463	0.5477	0.1353	0.4336	0.1014	0.3146	0.0718	0.1633	0.0357	0.0773	0.0175	463	0.4124	0.3322	0.2428	0.1276	0.0598
464	0.532	0.1309	0.423	0.0985	0.3059	0.0689	0.1577	0.0391	0.0794	0.0167	464	0.4011	0.3245	0.237	0.1186	0.0627
465	0.5207	0.1331	0.4119	0.0986	0.3005	0.068	0.1581	0.0385	0.0736	0.0187	465	0.3876	0.3133	0.2325	0.1196	0.0549
466	0.5062	0.1262	0.3989	0.0976	0.29	0.0684	0.1501	0.0344	0.0697	0.0158	466	0.38	0.3013	0.2216	0.1157	0.0539
467	0.497	0.1324	0.3918	0.0948	0.2872	0.071	0.1477	0.0393	0.0717	0.0178	467	0.3646	0.297	0.2162	0.1084	0.0539
468	0.4841	0.1296	0.3813	0.0897	0.274	0.0655	0.1429	0.0336	0.0665	0.0185	468	0.3545	0.2916	0.2085	0.1093	0.048
469	0.4758	0.1326	0.3749	0.0934	0.2694	0.0694	0.1449	0.0343	0.0719	0.0167	469	0.3432	0.2815	0.2	0.1106	0.0552
470	0.46	0.13	0.3624	0.0941	0.2612	0.0675	0.1352	0.0338	0.0659	0.0165	470	0.33	0.2683	0.1937	0.1014	0.0494
471	0.4534	0.1278	0.3555	0.0926	0.2592	0.0693	0.1378	0.0351	0.0653	0.015	471	0.3256	0.2629	0.1899	0.1027	0.0503
472	0.443	0.129	0.348	0.0959	0.2541	0.0717	0.1338	0.0348	0.0631	0.0177	472	0.314	0.2521	0.1824	0.099	0.0454
473	0.4297	0.1242	0.3368	0.0919	0.244	0.0685	0.1255	0.0315	0.0615	0.0159	473	0.3055	0.2449	0.1755	0.094	0.0456
474	0.4195	0.1239	0.3314	0.0951	0.2412	0.0697	0.1249	0.0372	0.0576	0.0177	474	0.2956	0.2363	0.1715	0.0877	0.0399
475	0.4133	0.1279	0.3238	0.0937	0.2362	0.0691	0.1223	0.0397	0.0612	0.0235	475	0.2854	0.2301	0.1671	0.0826	0.0377
476	0.4003	0.1217	0.3095	0.0938	0.2277	0.0667	0.1158	0.0374	0.0575	0.0172	476	0.2786	0.2157	0.161	0.0784	0.0403
477	0.3881	0.1217	0.3025	0.09	0.2179	0.0644	0.1143	0.0288	0.047	0.014	477	0.2664	0.2125	0.1535	0.0855	0.033
478	0.3812	0.1243	0.2972	0.0865	0.2157	0.0629	0.111	0.032	0.0529	0.0168	478	0.2569	0.2107	0.1528	0.079	0.0361
479	0.3769	0.1246	0.292	0.0923	0.2091	0.0659	0.1045	0.0339	0.0507	0.0202	479	0.2523	0.1997	0.1432	0.0706	0.0305
480	0.3615	0.1272	0.2835	0.0894	0.2088	0.0665	0.1096	0.0353	0.0527	0.016	480	0.2343	0.1941	0.1423	0.0743	0.0367
481	0.354	0.1207	0.2754	0.0873	0.2	0.0643	0.1039	0.0297	0.0455	0.014	481	0.2333	0.1881	0.1357	0.0742	0.0315
482	0.3435	0.12	0.265	0.0884	0.1949	0.0628	0.0999	0.0332	0.043	0.0125	482	0.2235	0.1766	0.1321	0.0667	0.0305
483	0.3318	0.1194	0.2569	0.0859	0.1881	0.0612	0.0994	0.0304	0.0465	0.0135	483	0.2124	0.171	0.1269	0.069	0.033
484	0.3316	0.1214	0.2541	0.0902	0.1832	0.0652	0.0986	0.033	0.0484	0.0134	484	0.2102	0.1639	0.118	0.0656	0.035
485	0.3342	0.123	0.2563	0.0883	0.1852	0.0634	0.0943	0.0334	0.044	0.0153	485	0.2112	0.168	0.1218	0.0609	0.0287
486	0.3247	0.123	0.2484	0.0792	0.18	0.0668	0.0944	0.0336	0.0437	0.0139	486	0.2017	0.1692	0.1132	0.0608	0.0298
487	0.3108	0.1185	0.2399	0.0841	0.1751	0.0638	0.0895	0.0334	0.0407	0.016	487	0.1923	0.1558	0.1113	0.0561	0.0247
488	0.3084	0.1214	0.2379	0.0869	0.1741	0.0655	0.0924	0.0352	0.0487	0.018	488	0.187	0.151	0.1086	0.0572	0.0307
489	0.3062	0.1231	0.2334	0.0876	0.1711	0.067	0.0896	0.0337	0.0446	0.0144	489	0.1831	0.1458	0.1041	0.0559	0.0302
490	0.295	0.1146	0.2241	0.0852	0.162	0.0625	0.0817	0.0327	0.0398	0.0193	490	0.1804	0.1389	0.0995	0.049	0.0205
491	0.2822	0.1141	0.216	0.0836	0.1566	0.0587	0.0813	0.0324	0.036	0.0161	491	0.1681	0.1324	0.0979	0.0489	0.0199
492	0.2814	0.117	0.2163	0.0847	0.1549	0.0591	0.0801	0.0335	0.0397	0.0177	492	0.1644	0.1316	0.0958	0.0466	0.022
493	0.2813	0.113	0.2138	0.0854	0.1513	0.062	0.0805	0.0319	0.0356	0.0104	493	0.1683	0.1284	0.0893	0.0486	0.0252
494	0.27	0.1138	0.2024	0.0802	0.1427	0.0584	0.0743	0.0279	0.0334	0.0153	494	0.1562	0.1222	0.0843	0.0464	0.0181
495	0.2659	0.1216	0.2041	0.0859	0.1491	0.065	0.0799	0.0341	0.0385	0.0154	495	0.1443	0.1182	0.0841	0.0458	0.0231
496	0.2505	0.1121	0.1911	0.0796	0.1368	0.0572	0.0697	0.0288	0.0312	0.0105	496	0.1384	0.1115	0.0796	0.0409	0.0207
497	0.2459	0.1122	0.1879	0.0751	0.1341	0.0564	0.0677	0.0285	0.033	0.013	497	0.1337	0.1128	0.0777	0.0392	0.02
498	0.2444	0.1135	0.1853	0.0787	0.135	0.0602	0.0691	0.0263	0.0311	0.0128	498	0.1309	0.1066	0.0748	0.0428	0.0183
499	0.2374	0.1043	0.1784	0.0791	0.1287	0.0581	0.0651	0.029	0.0289	0.0163	499	0.1331	0.0993	0.0706	0.0361	0.0126
500	0.2328	0.1109	0.1746	0.0829	0.1256	0.0592	0.0664	0.0317	0.0308	0.0147	500	0.1219	0.0917	0.0664	0.0347	0.0161
501	0.2231	0.1073	0.1681	0.0778	0.1199	0.0571	0.0595	0.0274	0.029	0.0093	501	0.1158	0.0903	0.0628	0.0321	0.0197
502	0.2176	0.1107	0.1616	0.0743	0.1194	0.0572	0.0566	0.0303	0.0246	0.015	502	0.1069	0.0873	0.0622	0.0263	0.0096
503	0.2132	0.1063	0.1635	0.0811	0.1182	0.0597	0.0593	0.0294	0.03	0.0182	503	0.1069	0.0824	0.0585	0.0299	0.0118
504	0.2042	0.1055	0.1546	0.0771	0.1066	0.0562	0.0563	0.028	0.026	0.0135	504	0.0987	0.0775	0.0504	0.0283	0.0125
505	0.2033	0.1053	0.1543	0.0785	0.1143	0.0515	0.0562	0.0282	0.0302	0.0125	505	0.098	0.0758	0.0628	0.028	0.0177
506	0.1953	0.107	0.1481	0.0764	0.1067	0.0572	0.0547	0.0301	0.026	0.0164	506	0.0883	0.0717	0.0495	0.0246	0.0096
507	0.1871	0.104	0.1371	0.0739	0.1005	0.0514	0.0491	0.0254	0.0208	0.0116	507	0.0831	0.0632	0.0491	0.0237	0.0092
508	0.184	0.1012	0.1371	0.0737	0.1003	0.054	0.0517	0.0236	0.0239	0.0163	508	0.0828	0.0634	0.0463	0.0281	0.0076
509	0.1777	0.101	0.1308	0.07	0.0945	0.054	0.0467	0.0268	0.0196	0.0114	509	0.0767	0.0608	0.0405	0.0199	0.0082
510	0.1722	0.1005	0.1302	0.0749	0.0915	0.0512	0.0495	0.0243	0.0206	0.0126	510	0.0717	0.0553	0.0403	0.0252	0.008
511	0.1644	0.0957	0.1241	0.0669	0.0888	0.0446	0.0442	0.0243	0.0194	0.0119	511	0.0687	0.0572	0.0442	0.0199	0.0075
512	0.1618	0.0951	0.1212	0.0688	0.0857	0.0526	0.043	0.026	0.0168	0.0142	512	0.0667	0.0524	0.0331	0.017	0.0026
513	0.1575	0.0934	0.1187	0.0723	0.0871	0.0524	0.0412	0.028	0.0159	0.0172	513	0.0641	0.0464	0.0347	0.0132	-0.0013
514	0.1507	0.0956	0.1144	0.063	0.0812	0.0504	0.0418	0.0271	0.0182	0.0098	514	0.0551	0.0514	0.0308	0.0147	0.0084
515	0.1488	0.0927	0.109	0.0667	0.0773	0.0463	0.039	0.0229	0.019	0.0124	515	0.0561	0.0423	0.031	0.0161	0.0066
516	0.142	0.0938	0.1035	0.0624	0.0731	0.0471	0.0367	0.0251	0.0141	0.0105	516	0.0482	0.0411	0.026	0.0116	0.0036
517	0.1388	0.0944	0.1021	0.0636	0.0726	0.0473	0.0397	0.0248	0.0186	0.0094	517	0.0444	0.0385	0.0253	0.0149	0.0092
518	0.1375	0.0915	0.1004	0.0656	0.0715	0.0486	0.0365	0.0268	0.0204	0.0107	518	0.046	0.0348	0.0229	0.0097	0.0097
519	0.1339	0.0896	0.0953	0.063	0.0701	0.0474	0.0363	0.0218	0.0137	0.0129	519	0.0443	0.0323	0.0227	0.0145	0.0008
520	0.131	0.0896	0.098	0.0638	0.0709	0.0481	0.0373	0.0248	0.0135	0.0142	520	0.0414	0.0342	0.0228	0.0125	-0.0007
521	0.1241	0.087	0.0901	0.0593	0.062	0.0437	0.0322	0.0244	0.0099	0.0092	521	0.0371	0.0308	0.0183	0.0078	0.0007
522	0.1214	0.0858	0.0878	0.0583	0.063	0.0443	0.0295	0.0233	0.0123	0.0131	522	0.0356	0.0295	0.0187	0.0062	-0.0008
523	0.1187	0.0824	0.0849	0.0584	0.063	0.0444	0.0343	0.0229	0.0133	0.0132	523	0.0363	0.0265	0.0186	0.0114	0.0001
524	0.1131	0.0837	0.0784	0.0605	0.0614	0.0442	0.029	0.0228	0.012	0.0112	524	0.0294	0.0179	0.0172	0.0062	0.0008
525	0.1105	0.0833	0.0806	0.0557	0.0547	0.0406	0.0293	0.0187	0.0072	0.0123	525	0.0272	0.0249	0.0141	0.0106	-0.0051
526	0.1094	0.0799	0.0809	0.0557	0.0579	0.0419	0.0235	0.0236	0.0139	0.0133	526	0.0295	0.0252	0.016	-0.0001	0.0006
527	0.1058	0.0792	0.0771	0.0591	0.0567	0.0416	0.0269	0.0182	0.0082	0.0106	527	0.0266	0.018	0.0151	0.0087	-0.0024
528	0.1035	0.0816	0.0747	0.0536	0.0537	0.0405	0.0225	0.021	0.0105	0.0061	528	0.0219	0.0211	0.0132	0.0015	0.0044
529	0.1001	0.0788	0.0713	0.0547	0.0539	0.0401	0.0259	0.021	0.0057	0.0057	529	0.0213	0.0166	0.0138	0.0049	0
530	0.0983	0.0821	0.0718	0.0539	0.0539	0.0427	0.0248	0.0224	0.0111	0.0101	530	0.0162	0.0179	0.0112	0.0024	0.001
531	0.1006	0.0818	0.0698	0.0572	0.0503	0.0417	0.0207	0.0209	0.0106	0.0116	531	0.0188	0.0126	0.0086	-0.0002	-0.001
532	0.0966	0.0806	0.0647	0.0547	0.0479	0.0404	0.0264	0.0244	0.0125	0.0113	532	0.016	0.01	0.0075	0.002	0.0012
533	0.0919	0.0772	0.0653	0.0526	0.0441	0.038	0.0258	0.0222	0.0109	0.0126	533	0.0147	0.0127	0.0061	0.0036	-0.0017
534	0.093	0.0756	0.0638	0.054	0.0485	0.0419	0.0233	0.0208	0.0112	0.011	534	0.0174	0.0098	0.0066	0.0025	0.0002
535	0.0915	0.0805	0.0693	0.0558	0.048	0.0424	0.0257	0.0227	0.0074	0.0111	535	0.011	0.0135	0.0056	0.003	-0.0037
536	0.0875	0.0747	0.0622	0.0488	0.0468	0.0401	0.0208	0.0198	0.0098	0.0116	536	0.0128	0.0134	0.0067	0.001	-0.0018
537	0.086	0.0719	0.058	0.0543	0.0416	0.0353	0.0206	0.02	0.0096	0.0088	537	0.0141	0.0037	0.0063	0.0006	0.0008
538	0.0855	0.073	0.0597	0.0499	0.0448	0.0398	0.0242	0.0194	0.0106	0.0091	538	0.0125	0.0098	0.005	0.0048	0.0015
539	0.082	0.0687	0.0596	0.0508	0.0381	0.0341	0.0195	0.0187	0.0066	0.0064	539	0.0133	0.0088	0.004	0.0008	0.0002
540	0.0782	0.0677	0.0525	0.0434	0.0341	0.0356	0.0195	0.0168	0.0039	0.0091	540	0.0105	0.0091	-0.0015	0.0027	-0.0052
541	0.0773	0.0649	0.0525	0.0468	0.0359	0.0339	0.0164	0.0169	0.0059	0.0069	541	0.0124	0.0057	0.002	-0.0005	-0.001
542	0.0791	0.0713	0.055	0.0474	0.0375	0.0379	0.0197	0.0206	0.008	0.0096	542	0.0078	0.0076	-0.0004	-0.0009	-0.0016
543	0.0818	0.0728	0.0585	0.053	0.0432	0.0413	0.0255	0.0225	0.0097	0.0107	543	0.009	0.0055	0.0019	0.003	-0.001
544	0.0776	0.0599	0.0532	0.0454	0.0394	0.037	0.0162	0.0198	0.0047	0.0094	544	0.0177	0.0078	0.0024	-0.0036	-0.0047
545	0.0753	0.0691	0.0522	0.0485	0.039	0.0306	0.0189	0.0207	0.0091	0.01	545	0.0062	0.0037	0.0084	-0.0018	-0.0009
546	0.0764	0.0671	0.0547	0.0481	0.044	0.0386	0.0226	0.022	0.0088	0.0111	546	0.0093	0.0066	0.0054	0.0006	-0.0023
547	0.0738	0.0647	0.0529	0.0473	0.0373	0.0377	0.0203	0.0229	0.0092	0.014	547	0.0091	0.0056	-0.0004	-0.0026	-0.0048
548	0.0702	0.0623	0.0509	0.0433	0.038	0.0322	0.0154	0.0147	0.0075	0.0112	548	0.0079	0.0076	0.0058	0.0007	-0.0037
549	0.0677	0.0631	0.0459	0.041	0.036	0.0333	0.0163	0.0187	0.0072	0.0094	549	0.0046	0.0049	0.0027	-0.0024	-0.0022
550	0.0711	0.0594	0.0481	0.0425	0.0371	0.0331	0.0197	0.0166	0.0088	0.0069	550	0.0117	0.0056	0.004	0.0031	0.0019
551	0.0665	0.06	0.0473	0.0389	0.0353	0.0285	0.0124	0.0172	0.0077	0.0072	551	0.0065	0.0084	0.0068	-0.0048	0.0005
552	0.0625	0.0576	0.0436	0.0376	0.0362	0.0283	0.0142	0.0112	0.0044	0.0064	552	0.0049	0.006	0.0079	0.003	-0.002
553	0.064	0.0552	0.0447	0.0374	0.0338	0.03	0.0158	0.0157	0.0056	0.0085	553	0.0088	0.0073	0.0038	0.0001	-0.0029
554	0.0645	0.0565	0.0398	0.0369	0.0327	0.0279	0.014	0.0156	0.0038	0.0072	554	0.008	0.0029	0.0048	-0.0016	-0.0034
555	0.0599	0.0522	0.0414	0.0337	0.0303	0.0255	0.0134	0.0114	0.0021	0.0033	555	0.0077	0.0077	0.0048	0.002	-0.0012
556	0.0621	0.0511	0.0405	0.0361	0.033	0.025	0.0146	0.0164	0.003	0.0073	556	0.011	0.0044	0.008	-0.0018	-0.0043
557	0.0613	0.0512	0.037	0.0328	0.0322	0.0269	0.0163	0.0123	0.0062	0.01	557	0.0101	0.0042	0.0053	0.004	-0.0038
558	0.0649	0.0537	0.0438	0.0393	0.0361	0.0313	0.0169	0.0181	0.0107	0.0098	558	0.0112	0.0045	0.0048	-0.0012	0.0009
559	0.0579	0.0417	0.0391	0.0341	0.0312	0.029	0.0156	0.0132	0.0074	0.0053	559	0.0162	0.005	0.0022	0.0024	0.0021
560	0.0573	0.0484	0.0359	0.0308	0.0294	0.0256	0.0161	0.0104	0.005	0.0084	560	0.0089	0.0051	0.0038	0.0057	-0.0034
561	0.0576	0.0463	0.0383	0.0307	0.0323	0.0259	0.0148	0.014	0.0067	0.006	561	0.0113	0.0076	0.0064	0.0008	0.0007
562	0.055	0.0455	0.0357	0.0309	0.028	0.0246	0.0127	0.0093	-0.0004	0.0053	562	0.0095	0.0048	0.0034	0.0034	-0.0057
563	0.0534	0.0416	0.0358	0.0243	0.0248	0.0218	0.0081	0.01	0.0035	0.0052	563	0.0118	0.0115	0.003	-0.0019	-0.0017
564	0.0551	0.0439	0.0364	0.0249	0.0266	0.0241	0.0122	0.0116	0.0057	0.0022	564	0.0112	0.0115	0.0025	0.0006	0.0035
565	0.0494	0.0358	0.0345	0.0243	0.0269	0.021	0.0093	0.0103	0.0001	0.0052	565	0.0136	0.0102	0.0059	-0.001	-0.0051
566	0.0487	0.0355	0.0328	0.0232	0.0231	0.0155	0.0067	0.0087	-0.0028	0.0013	566	0.0132	0.0096	0.0076	-0.002	-0.0041
567	0.0477	0.0374	0.0331	0.0248	0.0244	0.0209	0.009	0.0091	0.0027	0.0034	567	0.0103	0.0083	0.0035	-0.0001	-0.0007
568	0.0523	0.0418	0.0333	0.0272	0.0284	0.0221	0.0145	0.0114	0.0054	0.0036	568	0.0105	0.0061	0.0063	0.0031	0.0018
569	0.0485	0.0389	0.0349	0.0231	0.0274	0.0168	0.011	0.0091	0.0064	-0.004	569	0.0096	0.0118	0.0106	0.0019	0.0104
570	0.049	0.0346	0.0286	0.0201	0.0262	0.0185	0.0108	0.0089	0.0033	0.0039	570	0.0144	0.0085	0.0077	0.0019	-0.0006
571	0.0495	0.0343	0.028	0.024	0.027	0.0203	0.0072	0.0111	0.0047	0.0073	571	0.0152	0.004	0.0067	-0.0039	-0.0026
572	0.0469	0.0334	0.0314	0.0189	0.0228	0.0178	0.0064	0.0088	-0.0017	0.0015	572	0.0135	0.0125	0.005	-0.0024	-0.0032
573	0.0489	0.035	0.0342	0.0211	0.0254	0.0215	0.0113	0.0059	0.0069	0.0059	573	0.0139	0.0131	0.0039	0.0054	0.001
574	0.0488	0.0324	0.0309	0.0217	0.025	0.0219	0.0123	0.0105	0.0044	0.0058	574	0.0164	0.0092	0.0031	0.0018	-0.0014
575	0.0436	0.0287	0.0266	0.0209	0.0183	0.0153	0.0067	0.0072	0.0007	0.0026	575	0.0149	0.0057	0.003	-0.0005	-0.0019
576	0.0435	0.0273	0.0272	0.0136	0.0201	0.0148	0.0074	0.0067	0.0016	0.0026	576	0.0162	0.0136	0.0053	0.0007	-0.001
577	0.049	0.0364	0.0308	0.0221	0.0275	0.0208	0.0105	0.0098	0.004	0.0014	577	0.0126	0.0087	0.0067	0.0007	0.0026
578	0.046	0.0341	0.0309	0.0229	0.0254	0.0208	0.01	0.0136	0.0062	0.0083	578	0.0119	0.008	0.0046	-0.0036	-0.0021
579	0.0416	0.0289	0.0252	0.0183	0.0223	0.0139	0.0042	0.0082	0.0027	0.0008	579	0.0127	0.0069	0.0084	-0.004	0.0019
580	0.0416	0.0279	0.0249	0.016	0.0213	0.0121	0.0034	0.0083	-0.0005	0.0028	580	0.0137	0.0089	0.0092	-0.0049	-0.0033
581	0.0412	0.0284	0.0269	0.0194	0.0214	0.0133	0.0072	0.008	0.0034	0.0049	581	0.0128	0.0075	0.0081	-0.0008	-0.0015
582	0.0406	0.0301	0.0257	0.0184	0.0204	0.0142	0.0085	0.0053	0.0006	0.003	582	0.0105	0.0073	0.0062	0.0032	-0.0024
583	0.04	0.0237	0.0219	0.0143	0.0196	0.0116	0.0073	0.0056	-0.001	0.002	583	0.0163	0.0076	0.008	0.0017	-0.003
584	0.0396	0.0253	0.0252	0.0168	0.0188	0.0137	0.0078	0.0069	0.0016	0.0018	584	0.0143	0.0084	0.0051	0.0009	-0.0002
585	0.0391	0.0235	0.0232	0.0139	0.0175	0.0109	0.0076	0.0035	0.0009	0.002	585	0.0156	0.0093	0.0066	0.0041	-0.0011
586	0.0387	0.0217	0.0236	0.0148	0.0188	0.0112	0.0061	0.0066	0.0002	-0.002	586	0.017	0.0088	0.0076	-0.0005	0.0022
587	0.0356	0.0264	0.0237	0.0157	0.0174	0.0109	0.0097	0.0067	0.0009	0.0032	587	0.0092	0.008	0.0065	0.003	-0.0023
588	0.0349	0.0254	0.0222	0.0154	0.0174	0.0115	0.008	0.0069	0.0023	0.0011	588	0.0095	0.0068	0.0059	0.0011	0.0012
589	0.0399	0.027	0.0258	0.0118	0.0171	0.0142	0.0088	0.0064	0.0038	0.0023	589	0.0129	0.014	0.0029	0.0024	0.0015
590	0.0362	0.0269	0.0225	0.0136	0.019	0.0114	0.0093	0.0079	0.0029	0.0048	590	0.0093	0.0089	0.0076	0.0014	-0.0019
591	0.0403	0.0263	0.0235	0.0168	0.019	0.0149	0.0079	0.0087	0.0007	0.0071	591	0.014	0.0067	0.0041	-0.0008	-0.0064
592	0.0334	0.0222	0.0219	0.0116	0.0173	0.0097	0.0053	0.0048	-0.0004	0	592	0.0112	0.0103	0.0076	0.0005	-0.0004
593	0.0352	0.0218	0.0229	0.0111	0.0192	0.0134	0.0078	0.0074	-0.0021	0.0048	593	0.0134	0.0118	0.0058	0.0004	-0.0069
594	0.035	0.0172	0.0206	0.0052	0.0163	0.0119	0.0091	0.0066	0.0011	0.0026	594	0.0178	0.0154	0.0044	0.0025	-0.0015
595	0.0368	0.0222	0.0221	0.015	0.0181	0.0134	0.0075	0.0033	0	0.0048	595	0.0146	0.0071	0.0047	0.0042	-0.0048
596	0.0351	0.0215	0.0189	0.0103	0.0158	0.0104	0.0039	0.006	0.0012	0.0008	596	0.0136	0.0086	0.0054	-0.0021	0.0004
597	0.0348	0.0155	0.0163	0.011	0.0134	0.007	0.0044	0.0042	-0.0008	-0.0001	597	0.0193	0.0053	0.0064	0.0002	-0.0007
598	0.0318	0.0203	0.0186	0.0064	0.0166	0.0097	0.003	0.0056	0.002	0.0018	598	0.0115	0.0122	0.0069	-0.0026	0.0002
599	0.0335	0.021	0.0218	0.012	0.0171	0.009	0.0075	0.0028	0.0024	0.0037	599	0.0125	0.0098	0.0081	0.0047	-0.0013
600	0.0341	0.0203	0.0186	0.0081	0.0168	0.0099	0.0091	0.0055	0.0015	0.0012	600	0.0138	0.0105	0.0069	0.0036	0.0003
601	0.0294	0.02	0.0201	0.0109	0.013	0.0087	0.0032	0.0019	-0.0041	0.0021	601	0.0094	0.0092	0.0043	0.0013	-0.0062
602	0.0312	0.0157	0.017	0.0086	0.0143	0.0089	0.002	0.0031	-0.0018	0.0003	602	0.0155	0.0084	0.0054	-0.0011	-0.0021
603	0.0301	0.0205	0.0202	0.0128	0.0159	0.0113	0.0072	0.0076	0.0001	0.0033	603	0.0096	0.0074	0.0046	-0.0004	-0.0032
604	0.0332	0.0174	0.0195	0.0127	0.0179	0.0094	0.0101	0.0059	-0.0018	0.007	604	0.0158	0.0068	0.0085	0.0042	-0.0088
605	0.0322	0.0199	0.0171	0.0131	0.018	0.011	0.0078	0.0071	0.001	0.0025	605	0.0123	0.004	0.007	0.0007	-0.0015
606	0.0311	0.0176	0.0187	0.0081	0.0146	0.0072	0.0018	0.0044	0	0.0029	606	0.0135	0.0106	0.0074	-0.0026	-0.0029
607	0.0322	0.0148	0.017	0.0126	0.0164	0.0114	0.004	0.0055	0.0036	0.0038	607	0.0174	0.0044	0.005	-0.0015	-0.0002
608	0.0334	0.0197	0.0197	0.01	0.0169	0.0112	0.008	0.0076	0.0032	0.0026	608	0.0137	0.0097	0.0057	0.0004	0.0006
609	0.0292	0.0165	0.015	0.009	0.0138	0.0076	0.0045	0.0032	-0.0009	0.0015	609	0.0127	0.006	0.0062	0.0013	-0.0024
610	0.0274	0.0124	0.0173	0.0091	0.0135	0.009	0.0041	0.0011	0.0008	-0.0016	610	0.015	0.0082	0.0045	0.003	0.0024
611	0.028	0.0139	0.0146	0.0093	0.0124	0.007	0.0027	0.0047	-0.005	-0.0023	611	0.0141	0.0053	0.0054	-0.002	-0.0027
612	0.0256	0.01	0.0142	0.0082	0.008	0.0074	0.0052	0.004	-0.0009	0.0008	612	0.0156	0.006	0.0006	0.0012	-0.0017
613	0.0291	0.0125	0.0111	0.0077	0.012	0.0067	0.0054	0.0018	-0.0009	-0.0048	613	0.0166	0.0034	0.0053	0.0036	0.0039
614	0.0266	0.0135	0.0124	0.0091	0.0123	0.0079	0.0026	0.0017	-0.0019	0.0024	614	0.0131	0.0033	0.0044	0.0009	-0.0043
615	0.0276	0.0146	0.0144	0.0077	0.0125	0.0061	0.0056	0.0023	0.0012	0.0021	615	0.013	0.0067	0.0064	0.0033	-0.0009
616	0.0324	0.0163	0.0195	0.0119	0.0159	0.0094	0.0069	0.0061	0.004	0.0041	616	0.0161	0.0076	0.0065	0.0008	-0.0001
617	0.0283	0.0158	0.0108	0.008	0.0123	0.006	0.0025	0.0021	-0.0005	0.0029	617	0.0125	0.0028	0.0063	0.0004	-0.0034
618	0.0274	0.0071	0.0138	0.0099	0.0121	0.0047	0.0055	0.0048	-0.0005	0.0017	618	0.0203	0.0039	0.0074	0.0007	-0.0022
619	0.027	0.0155	0.0188	0.0094	0.0143	0.0062	0.0066	0.006	-0.0009	0.003	619	0.0115	0.0094	0.0081	0.0006	-0.0039
620	0.0241	0.0118	0.0081	0.0058	0.0113	0.0044	0.0013	-0.0001	-0.0005	-0.0002	620	0.0123	0.0023	0.0069	0.0014	-0.0003
621	0.0246	0.008	0.0102	0.002	0.0113	0.0051	0.0031	0.0018	-0.0018	0.0008	621	0.0166	0.0082	0.0062	0.0013	-0.0026
622	0.021	0.0112	0.0145	0.008	0.0095	0.0083	0.0036	-0.0005	0.0018	0.0003	622	0.0098	0.0065	0.0012	0.0041	0.0015
623	0.025	0.0096	0.0163	0.006	0.0126	0.0091	0.0053	0.0055	0.002	0.0013	623	0.0154	0.0103	0.0035	-0.0002	0.0007
624	0.0229	0.0116	0.011	0.0058	0.0102	0.0049	0.0037	0.0032	-0.0053	0.0035	624	0.0113	0.0052	0.0053	0.0005	-0.0088
625	0.0236	0.0134	0.0139	0.0043	0.0098	0.0072	0.0031	0.0028	-0.0029	0.0031	625	0.0102	0.0096	0.0026	0.0003	-0.006
626	0.0233	0.0114	0.0086	0.005	0.0088	0.0048	0.0015	0.0027	-0.0006	-0.0002	626	0.0119	0.0036	0.004	-0.0012	-0.0004
627	0.0277	0.0158	0.0137	0.007	0.0157	0.0089	0.0054	0.0049	0.0045	0.0054	627	0.0119	0.0067	0.0068	0.0005	-0.0009
628	0.0243	0.0121	0.011	0.0056	0.0056	0.0053	0	0.0016	0.0004	0.0006	628	0.0122	0.0054	0.0003	-0.0016	-0.0002
629	0.0238	0.0105	0.0112	0.0018	0.0106	0.0056	0.0049	0.0024	-0.003	0.0017	629	0.0133	0.0094	0.005	0.0025	-0.0047
630	0.0236	0.0132	0.0137	0.0043	0.0114	0.0047	0.0033	0.005	-0.0035	0.005	630	0.0104	0.0094	0.0067	-0.0017	-0.0085
631	0.0194	0.0112	0.0084	0.0016	0.0081	0.0043	0	-0.0022	-0.0056	-0.0023	631	0.0082	0.0068	0.0038	0.0022	-0.0033
632	0.0215	0.0103	0.0089	0.0036	0.012	0.0053	0.0056	-0.0006	-0.004	-0.0006	632	0.0112	0.0053	0.0067	0.0062	-0.0034
633	0.0216	0.0078	0.0051	0.0041	0.0072	0.0045	0.0012	-0.0019	-0.002	-0.0043	633	0.0138	0.001	0.0027	0.0031	0.0023
634	0.0205	0.0093	0.0117	0.0055	0.0101	0.006	0.0011	0.0021	-0.0019	0.0004	634	0.0112	0.0062	0.0041	-0.001	-0.0023
635	0.0237	0.013	0.0127	0.006	0.0126	0.0035	0.0032	0.0036	0.0027	0.0032	635	0.0107	0.0067	0.0091	-0.0004	-0.0005
636	0.025	0.014	0.0147	0.0059	0.0154	0.0108	0.0083	0.0047	0.0036	0.0036	636	0.011	0.0088	0.0046	0.0036	0
637	0.0186	0.0059	0.0103	0.0007	0.0076	-0.0007	0.0036	-0.0017	-0.0032	0.0005	637	0.0127	0.0096	0.0083	0.0053	-0.0037
638	0.02	0.0055	0.0066	0.0035	0.004	0.0031	-0.0002	-0.0027	0.0008	-0.0023	638	0.0145	0.0031	0.0009	0.0025	0.0031
639	0.0154	0.0056	0.0073	0.0006	0.0062	0.0035	0.0006	-0.0007	-0.0006	-0.0044	639	0.0098	0.0067	0.0027	0.0013	0.0038
640	0.021	0.0086	0.0113	0.0065	0.0101	0.0061	0.0053	0.0032	0.0015	0.0032	640	0.0124	0.0048	0.004	0.0021	-0.0017
641	0.0167	0.0053	0.0079	0.0045	0.007	0.0043	-0.0008	0	-0.0072	0.0011	641	0.0114	0.0034	0.0027	-0.0008	-0.0083
642	0.019	0.0097	0.0065	0.0004	0.0098	-0.0001	0.0005	0.0021	0.0005	0.0003	642	0.0093	0.0061	0.0099	-0.0016	0.0002
643	0.0215	0.0125	0.0141	0.0045	0.0133	0.0055	0.0053	0.0027	-0.001	0.0013	643	0.009	0.0096	0.0078	0.0026	-0.0023
644	0.0196	0.0097	0.008	0.0034	0.0093	0.0027	-0.0002	0.0009	-0.0039	0.0025	644	0.0099	0.0046	0.0066	-0.0011	-0.0064
645	0.0167	0.0066	0.0081	0.0035	0.0066	0.0018	-0.0058	0.0039	-0.0057	0.0004	645	0.0101	0.0046	0.0048	-0.0097	-0.0061
646	0.0211	0.0089	0.0088	0.0044	0.0091	0.0038	0.0018	0.0028	0.0027	0.0006	646	0.0122	0.0044	0.0053	-0.001	0.0021
647	0.0181	0.0087	0.0056	0.0007	0.0069	-0.0004	-0.0018	-0.001	-0.0029	-0.0013	647	0.0094	0.0049	0.0073	-0.0008	-0.0016
648	0.0157	0.0083	0.0073	0.0039	0.0089	0.0039	0.0001	0.0017	0.0013	0.0022	648	0.0074	0.0034	0.005	-0.0016	-0.0009
649	0.0188	0.0099	0.0109	0.0042	0.0052	0.0057	0.0022	0.0024	0.0007	0.001	649	0.0089	0.0067	-0.0005	-0.0002	-0.0003
650	0.0145	0.0106	0.0076	0.0033	0.0084	0.0046	0.0027	-0.0004	-0.001	-0.0013	650	0.0039	0.0043	0.0038	0.0031	0.0003
651	0.0141	0.0099	0.0097	0.0023	0.0082	-0.0003	-0.001	0.0002	-0.0021	0.0014	651	0.0042	0.0074	0.0085	-0.0012	-0.0035
652	0.0145	0.0083	0.0044	-0.0016	0.0045	0.0032	0.0008	-0.0001	-0.0011	-0.001	652	0.0062	0.006	0.0013	0.0009	-0.0001
653	0.0165	0.0071	0.006	-0.0019	0.0049	0.0003	0.0033	-0.004	-0.0025	0.0023	653	0.0094	0.0079	0.0046	0.0073	-0.0048
654	0.0145	0.01	0.0076	0.006	0.0089	0.002	0.0034	0.0033	-0.0006	-0.0026	654	0.0045	0.0016	0.0069	0.0001	0.002
655	0.015	0.0066	0.0015	0.0027	0.0055	0.0015	0.0007	-0.0024	-0.0046	-0.0009	655	0.0084	-0.0012	0.004	0.0031	-0.0037
656	0.0176	0.0019	0.008	0.0023	0.0087	0.0041	0.0024	-0.0004	0.0023	0.001	656	0.0157	0.0057	0.0046	0.0028	0.0013
657	0.0146	0.0028	0.006	0.0034	0.003	-0.0015	-0.0022	0.0025	0.0004	-0.0021	657	0.0118	0.0026	0.0045	-0.0047	0.0025
658	0.0164	0.0053	0.0076	0.0019	0.0052	0.0047	0.0034	0.0006	-0.0031	0.0003	658	0.0111	0.0057	0.0005	0.0028	-0.0034
659	0.0153	0.0089	0.0066	0.0018	0.0071	0.0006	0.0008	-0.0003	-0.0037	-0.0037	659	0.0064	0.0048	0.0065	0.0011	0
660	0.0157	0.0066	0.0055	0.0031	0.0088	0.0037	0.0028	0.0022	-0.0016	-0.0023	660	0.0091	0.0024	0.0051	0.0006	0.0007
661	0.0177	0.0101	0.0083	0.0037	0.0093	0.0037	0.0051	0.0032	-0.0031	0.0005	661	0.0076	0.0046	0.0056	0.0019	-0.0036
662	0.0167	0.0095	0.0065	-0.0017	0.0051	0.002	-0.0003	-0.0006	-0.002	-0.0025	662	0.0072	0.0082	0.0031	0.0003	0.0005
663	0.0123	0.003	0.006	0.0044	0.0083	0.001	0.0011	0.0029	-0.0021	0.0009	663	0.0093	0.0016	0.0073	-0.0018	-0.003
664	0.0199	0.006	0.0082	0.0006	0.0064	0.003	0.003	0.0019	0.0016	0.0027	664	0.0139	0.0076	0.0034	0.0011	-0.0011
665	0.0126	0.0032	0.0047	-0.001	0.006	0.0042	0.0043	-0.0019	-0.0048	-0.0014	665	0.0094	0.0057	0.0018	0.0062	-0.0034
666	0.0144	0.0066	0.006	0.0001	0.0057	0.0006	0.0011	-0.0008	-0.0027	-0.0025	666	0.0078	0.0059	0.0051	0.0019	-0.0002
667	0.0135	0.003	0.0023	-0.008	0.0054	-0.0024	-0.0001	-0.0017	-0.0034	-0.0004	667	0.0105	0.0103	0.0078	0.0016	-0.003
668	0.0147	0.0078	0.0062	0.0026	0.0055	0.0029	-0.0007	0.0022	-0.0001	0.0015	668	0.0069	0.0036	0.0026	-0.0029	-0.0016
669	0.011	0.0023	0.0038	-0.0008	0.0027	0.0004	-0.0048	-0.0077	-0.0098	-0.002	669	0.0087	0.0046	0.0023	0.0029	-0.0078
670	0.0156	0.0068	0.0052	0.004	0.0061	0.0016	0.003	0	-0.0037	-0.0028	670	0.0088	0.0012	0.0045	0.003	-0.0009
671	0.016	0.009	0.0034	0.0061	0.0103	0.0014	0.0039	0.0018	0.0017	0.0023	671	0.007	-0.0027	0.0089	0.0021	-0.0006
672	0.0159	0.0055	0.0045	0.0046	0.0024	-0.0009	-0.0007	-0.0045	-0.0056	0.0007	672	0.0104	-0.0001	0.0033	0.0038	-0.0063
673	0.0051	0.0061	0.0035	0.0027	0.0012	0.0008	-0.0016	-0.0043	-0.0059	-0.0014	673	-0.001	0.0008	0.0004	0.0027	-0.0045
674	0.0126	0.0032	0.0041	0.0022	0.0047	-0.001	0.0009	-0.0019	0.0003	0.0014	674	0.0094	0.0019	0.0057	0.0028	-0.0011
675	0.0152	-0.0003	0.007	0.003	0.01	0.0062	0.0019	-0.0001	-0.0001	0.0033	675	0.0155	0.004	0.0038	0.002	-0.0034
676	0.015	-0.0003	0.0071	0.0039	0.0069	0.0033	0.0042	0.0034	-0.0019	-0.0014	676	0.0153	0.0032	0.0036	0.0008	-0.0005
677	0.0114	0.0014	0.0035	0.0007	0.0049	0.0005	-0.0003	-0.0043	-0.0039	0.0006	677	0.01	0.0028	0.0044	0.004	-0.0045
678	0.018	0.0095	0.0089	0.0046	0.0096	0.0046	0.0063	0.0036	0.0034	0.0047	678	0.0085	0.0043	0.005	0.0027	-0.0013
679	0.0124	0.0116	0.0066	0.0046	0.008	0.0065	0.0007	0.0054	-0.0024	0.0017	679	0.0008	0.002	0.0015	-0.0047	-0.0041
680	0.0123	0.0038	0.0033	0.002	0.0062	0.0026	0.0035	-0.0013	-0.0022	-0.0021	680	0.0085	0.0013	0.0036	0.0048	-0.0001
681	0.0152	0.0023	0.0059	0.0023	0.0046	0.0069	0.0021	-0.0024	-0.0002	-0.0008	681	0.0129	0.0036	-0.0023	0.0045	0.0006
682	0.0139	0.0086	0.0059	0.0023	0.0018	0.0017	0.0032	0.0019	-0.0001	0.0007	682	0.0053	0.0036	0.0001	0.0013	-0.0008
683	0.0157	0.0064	0.0024	0.0019	0	0.0025	0.0017	-0.003	-0.0006	0.0036	683	0.0093	0.0005	-0.0025	0.0047	-0.0042
684	0.0105	0.0072	0.004	-0.002	0.0038	-0.0008	-0.0035	0.0001	-0.0054	-0.0055	684	0.0033	0.006	0.0046	-0.0036	0.0001
685	0.0119	-0.0006	0.006	-0.0008	0.0057	0.0012	0.001	-0.0013	-0.0052	0.0029	685	0.0125	0.0068	0.0045	0.0023	-0.0081
686	0.0112	0.0102	0.0061	0.0032	0.0073	0.0021	0.0028	0.0025	-0.005	0.0021	686	0.001	0.0029	0.0052	0.0003	-0.0071
687	0.0184	0.0072	0.0096	0.0042	0.0047	0.0074	0.0023	0.0043	0.001	0.0051	687	0.0112	0.0054	-0.0027	-0.002	-0.0041
688	0.0051	0.0049	0.0018	-0.0062	-0.0007	0.0011	-0.0008	0.0019	-0.0023	-0.0006	688	0.0002	0.008	-0.0018	-0.0027	-0.0017
689	0.0149	0.0069	0.0061	0.0038	0.0093	0.0049	0.0046	0.0025	0.0018	0.0005	689	0.008	0.0023	0.0044	0.0021	0.0013
690	0.0132	0.0067	0.0026	0.0001	-0.0002	0.004	-0.0014	-0.0006	-0.002	0.0024	690	0.0065	0.0025	-0.0042	-0.0008	-0.0044
691	0.0101	0.0055	0.0028	-0.0048	0	-0.0005	-0.0013	0.0008	-0.0039	-0.0035	691	0.0046	0.0076	0.0005	-0.0021	-0.0004
692	0.0085	0.0049	0.0019	-0.0004	0.0009	-0.0019	-0.004	-0.0017	-0.0034	-0.0024	692	0.0036	0.0023	0.0028	-0.0023	-0.001
693	0.0141	0.0101	0.0041	-0.0002	0.0054	0.002	0.0006	0.0006	0.0005	0.0004	693	0.004	0.0043	0.0034	0	0.0001
694	0.0131	0.0068	0.0025	0.0021	0.0041	0.0016	-0.0041	0.0006	-0.0013	-0.004	694	0.0063	0.0004	0.0025	-0.0047	0.0027
695	0.0137	0.0044	0.0039	0.0009	0.0007	-0.0002	-0.0006	0.0005	-0.0058	-0.0046	695	0.0093	0.003	0.0009	-0.0011	-0.0012
696	0.0106	0.0056	-0.0004	-0.0013	0.002	0.0026	-0.0023	-0.0036	-0.0038	-0.0026	696	0.005	0.0009	-0.0006	0.0013	-0.0012
697	0.0092	0.0009	0.0021	-0.0004	-0.0018	-0.0031	-0.0035	-0.0018	-0.0061	-0.0054	697	0.0083	0.0025	0.0013	-0.0017	-0.0007
698	0.0102	0.0079	0.004	0.0008	0.006	-0.0021	0.0028	0.0007	-0.0012	0.0016	698	0.0023	0.0032	0.0081	0.0021	-0.0028
699	0.0103	0.0043	0.0048	0.0014	0.001	0.0027	0.0019	-0.0013	-0.006	-0.0046	699	0.006	0.0034	-0.0017	0.0032	-0.0014
700	0.0082	0.0049	0.0026	-0.0021	0.0033	-0.0014	-0.0006	-0.004	-0.0027	-0.0025	700	0.0033	0.0047	0.0047	0.0034	-0.0002
701	0.0066	-0.0007	0.0023	-0.0014	-0.0031	-0.0022	-0.0035	-0.001	-0.0075	-0.0033	701	0.0073	0.0037	-0.0009	-0.0025	-0.0042
702	0.0125	0.0083	0.0011	0.0026	0.0062	0.0022	-0.003	-0.0017	-0.0051	0.0016	702	0.0042	-0.0015	0.004	-0.0013	-0.0067
703	0.0113	0.0059	0.0014	0.0015	0.0062	0.0025	0.0026	0.0008	-0.005	-0.0053	703	0.0054	-0.0001	0.0037	0.0018	0.0003
704	0.0107	0.0056	0.0004	-0.0031	0.003	-0.0018	-0.0029	0.0024	-0.0033	-0.0016	704	0.0051	0.0035	0.0048	-0.0053	-0.0017
705	0.014	0.0082	0.0034	0.0016	0.0074	0.0006	0.0034	0.0042	0.0026	0.0012	705	0.0058	0.0018	0.0068	-0.0008	0.0014
706	0.0115	0.004	0.0062	0.0016	0.0051	0.0006	-0.0013	-0.0014	0.0011	-0.0046	706	0.0075	0.0046	0.0045	0.0001	0.0057
707	0.0096	0.0062	0.0025	0.0016	0.0033	0.0009	0.0011	0.0004	-0.0026	-0.0064	707	0.0034	0.0009	0.0024	0.0007	0.0038
708	0.0132	0.0022	0.0018	0.003	0.0063	0.0008	0.0027	0.0009	0.0014	0.0005	708	0.011	-0.0012	0.0055	0.0018	0.0009
709	0.0118	0.0013	0.0036	0.002	0.0042	0.0021	-0.0021	-0.0012	-0.0001	-0.0013	709	0.0105	0.0016	0.0021	-0.0009	0.0012
710	0.0098	0.0063	-0.001	-0.0017	0.0021	-0.0006	-0.0061	-0.0001	-0.004	-0.0027	710	0.0035	0.0007	0.0027	-0.006	-0.0013
711	0.0099	0.0031	0.0011	-0.0029	0.003	0.0021	0.0012	-0.0039	-0.0026	-0.0003	711	0.0068	0.004	0.0009	0.0051	-0.0023
712	0.0113	0.006	0.006	0.003	0.0067	0.0031	-0.0018	-0.0036	-0.0047	-0.0044	712	0.0053	0.003	0.0036	0.0018	-0.0003
713	0.0049	0.0047	0.0016	0.0005	0.0012	-0.0021	0.0015	0	-0.0055	-0.0033	713	0.0002	0.0011	0.0033	0.0015	-0.0022
714	0.0109	0.007	0.0077	-0.0005	0.0052	0.0024	-0.0002	0.0022	0.0014	0.0005	714	0.0039	0.0082	0.0028	-0.0024	0.0009
715	0.0098	0.0035	0.004	-0.0001	0.0016	-0.0029	-0.0017	0.0006	-0.0011	0	715	0.0063	0.0041	0.0045	-0.0023	-0.0011
716	0.0064	0.0006	0.0024	-0.0011	0.0028	-0.0013	-0.0013	-0.0021	-0.0047	-0.0016	716	0.0058	0.0035	0.0041	0.0008	-0.0031
717	0.0086	0.0052	0.0031	0.0002	0.0013	-0.0001	-0.0001	0.0002	-0.0052	0	717	0.0034	0.0029	0.0014	-0.0003	-0.0052
718	0.009	0.002	0.005	-0.0036	0.0028	-0.0068	0.0015	0.0001	-0.0007	0	718	0.007	0.0086	0.0096	0.0014	-0.0007
719	0.0112	0.0062	0.0019	0.0005	0.0058	0.0024	-0.0029	-0.002	-0.0039	0	719	0.005	0.0014	0.0034	-0.0009	-0.0039
720	0.0121	0.0019	0.0045	0.0024	0.0049	0.0019	0.004	0.0005	-0.0021	-0.0016	720	0.0102	0.0021	0.003	0.0035	-0.0005
721	0.0098	-0.0005	0.0043	0	0.0034	-0.0011	0.0015	-0.0043	-0.0022	-0.0073	721	0.0103	0.0043	0.0045	0.0058	0.0051
722	0.0143	0.0041	0.0063	0.0009	0.0078	0.0025	0.0056	0.0018	-0.0055	0.0001	722	0.0102	0.0054	0.0053	0.0038	-0.0056
723	0.0104	0.0021	0.0032	-0.0032	0.0022	-0.0004	-0.0022	-0.0021	-0.0066	-0.0019	723	0.0083	0.0064	0.0026	-0.0001	-0.0047
724	0.0097	0.0037	0.0048	-0.0037	-0.0007	0.0027	0.0007	0.0002	-0.0014	-0.0006	724	0.006	0.0085	-0.0034	0.0005	-0.0008
725	0.0106	0.0058	0.0031	0.0025	0.0044	0.0001	0.0018	0.0035	-0.002	-0.0003	725	0.0048	0.0006	0.0043	-0.0017	-0.0017
726	0.0082	0.0041	0.0036	-0.0033	0.0017	-0.0047	-0.0022	-0.002	-0.0103	-0.0003	726	0.0041	0.0069	0.0064	-0.0002	-0.01
727	0.0042	0.0015	-0.0019	-0.0022	0.0005	-0.0005	-0.0055	-0.0014	-0.0058	-0.0058	727	0.0027	0.0003	0.001	-0.0041	0
728	0.0083	-0.0003	0.0009	-0.0016	0.003	-0.0035	-0.0039	-0.0032	-0.0035	-0.0018	728	0.0086	0.0025	0.0065	-0.0007	-0.0017
729	0.0126	0.0054	0.0058	0.0019	0.0076	0.0029	0.0035	0.0043	-0.0009	0.0008	729	0.0072	0.0039	0.0047	-0.0008	-0.0017
730	0.0081	-0.0004	0.004	-0.003	0.0032	0.0027	0.0016	-0.0005	-0.0027	-0.0024	730	0.0085	0.007	0.0005	0.0021	-0.0003
731	0.0103	0.0049	0.0055	-0.0004	0.0017	0.0031	0.0033	0.0005	-0.001	0.0026	731	0.0054	0.0059	-0.0014	0.0028	-0.0036
732	0.0108	0.0046	0.0031	0.002	0.0034	-0.0002	-0.0039	0.0005	-0.0072	0.0009	732	0.0062	0.0011	0.0036	-0.0044	-0.0081
733	0.0093	0.0021	0.0021	-0.0045	-0.0001	-0.002	-0.0021	-0.0003	-0.0053	-0.0011	733	0.0072	0.0066	0.0019	-0.0018	-0.0042
734	0.0085	0.0034	0.0044	-0.0013	0.0037	-0.0007	-0.0004	0.0033	0.0009	0.0003	734	0.0051	0.0057	0.0044	-0.0037	0.0006
735	0.009	0.0002	0.0013	-0.0006	0.0014	0.0001	0.0008	-0.0006	-0.0036	0.0029	735	0.0088	0.0019	0.0013	0.0014	-0.0065
736	0.0103	0.0028	0.0006	0.0011	0.0008	0.0012	0.0002	0.0011	-0.0008	0.0016	736	0.0075	-0.0005	-0.0004	-0.0009	-0.0024
737	0.0072	0.0009	0.0016	-0.0022	0.0011	0.0004	-0.0007	0.0013	-0.0009	-0.0026	737	0.0063	0.0038	0.0007	-0.002	0.0017
738	0.0033	0.0026	0.0025	-0.0029	0.0024	-0.0005	-0.002	-0.0024	-0.0038	-0.0036	738	0.0007	0.0054	0.0029	0.0004	-0.0002
739	0.0103	0.0032	0.0028	0.0024	0.0061	-0.0004	0.0025	0.0006	0.0003	0.0002	739	0.0071	0.0004	0.0065	0.0019	0.0001
740	0.0079	-0.0005	0.0002	-0.0025	0.0007	0	-0.0011	-0.0026	-0.0063	-0.0072	740	0.0084	0.0027	0.0007	0.0015	0.0009
741	0.0107	0.0047	0.0021	0.0011	0.0028	-0.0005	-0.0008	-0.0061	-0.0016	0.0011	741	0.006	0.001	0.0033	0.0053	-0.0027
742	0.0094	0.0045	0.0026	-0.0002	0.0037	0.0026	-0.0005	-0.0002	-0.0059	0.0004	742	0.0049	0.0028	0.0011	-0.0003	-0.0063
743	0.0061	0	0.0003	0.0007	0.002	-0.0015	-0.0038	-0.0051	-0.004	-0.0006	743	0.0061	-0.0004	0.0035	0.0013	-0.0034
744	0.007	0.0028	-0.0007	-0.0017	-0.0022	-0.0021	-0.0024	-0.0014	-0.0051	-0.0022	744	0.0042	0.001	-0.0001	-0.001	-0.0029
745	0.0079	0.0024	0.0028	-0.0003	0.0037	0.0009	-0.0044	0.0006	-0.0019	0.0018	745	0.0055	0.0031	0.0028	-0.005	-0.0037
746	0.0094	-0.0006	0.0005	-0.0011	-0.0015	-0.0004	0.0008	-0.0003	-0.005	-0.0021	746	0.01	0.0016	-0.0011	0.0011	-0.0029
747	0.0053	-0.0029	-0.001	-0.0023	-0.0014	-0.0006	-0.0037	-0.0014	-0.0072	0.0002	747	0.0082	0.0013	-0.0008	-0.0023	-0.0074
748	0.0027	0.0017	-0.0002	-0.0032	0.0011	-0.0017	-0.0059	0.0001	-0.0038	-0.0026	748	0.001	0.003	0.0028	-0.006	-0.0012
749	0.0094	-0.0026	-0.0015	-0.0009	0.0029	-0.0001	-0.0066	-0.0029	-0.0041	-0.0008	749	0.012	-0.0006	0.003	-0.0037	-0.0033
750	0.0065	0.0024	0.0044	-0.0048	0.0029	-0.0009	-0.0008	-0.0002	-0.0029	-0.0016	750	0.0041	0.0092	0.0038	-0.0006	-0.0013
751	0.0091	0.0032	0.0006	-0.0001	0.0018	0.0002	-0.0001	-0.0035	-0.0028	-0.0017	751	0.0059	0.0007	0.0016	0.0034	-0.0011
752	0.0054	0.002	0.0002	-0.0032	-0.0023	-0.0009	-0.0012	-0.0007	-0.0045	-0.0037	752	0.0034	0.0034	-0.0014	-0.0005	-0.0008
753	0.0037	0.0001	0.0037	-0.0003	0.001	-0.0006	-0.0029	0.002	-0.0039	0.0013	753	0.0036	0.004	0.0016	-0.0049	-0.0052
754	0.0069	-0.0002	0.0006	-0.0026	0.0015	-0.0022	-0.0014	-0.0005	-0.004	-0.0014	754	0.0071	0.0032	0.0037	-0.0009	-0.0026
755	0.0043	-0.0008	0.0014	0.0008	0.001	-0.0011	-0.0005	-0.0045	-0.0035	-0.0008	755	0.0051	0.0006	0.0021	0.004	-0.0027
756	0.0063	0.0027	0.0009	-0.0036	-0.0016	-0.0041	-0.007	-0.0018	-0.0061	-0.0009	756	0.0036	0.0045	0.0025	-0.0052	-0.0052
757	0.0045	0.0029	0.0037	-0.0003	0.0013	0.0007	-0.0024	-0.0018	-0.0029	0.0009	757	0.0016	0.004	0.0006	-0.0006	-0.0038
758	0.0095	0.0043	0.0034	0.0018	0.003	0.0019	-0.0028	0.0002	-0.0015	0.0028	758	0.0052	0.0016	0.0011	-0.003	-0.0043
759	0.0065	0.0049	0.0014	-0.0005	0.0033	0.0002	-0.0009	-0.0012	0.0003	0.0002	759	0.0016	0.0019	0.0031	0.0003	0.0001
760	0.0065	0.0022	0.0004	-0.0042	0.0025	0.0001	-0.0026	-0.0069	-0.0027	-0.0018	760	0.0043	0.0046	0.0024	0.0043	-0.0009
761	0.0069	0.0035	0.0038	0.002	0.0019	0.002	0.0016	0.0018	-0.0009	0.0025	761	0.0034	0.0018	-0.0001	-0.0002	-0.0034
762	0.0079	0.0011	0.0015	-0.0012	0.0007	0.0023	-0.0012	-0.0034	-0.0019	-0.0011	762	0.0068	0.0027	-0.0016	0.0022	-0.0008
763	0.0067	-0.0011	0.0018	0.0002	0.001	-0.0009	-0.0009	-0.0008	-0.003	-0.0024	763	0.0078	0.0016	0.0019	-0.0001	-0.0006
764	0.0065	0.0031	0.0045	-0.0017	0.0024	0.0004	-0.0011	0.0015	-0.0018	0.002	764	0.0034	0.0062	0.002	-0.0026	-0.0038
765	0.0056	-0.0033	-0.0009	-0.0017	-0.0016	-0.0005	-0.002	-0.0018	-0.0042	-0.0002	765	0.0089	0.0008	-0.0011	-0.0002	-0.004
766	0.0044	-0.0007	-0.0039	-0.0026	0.0014	-0.002	-0.002	-0.0008	-0.004	-0.0012	766	0.0051	-0.0013	0.0034	-0.0012	-0.0028
767	0.0068	0.0035	0.0027	-0.0004	0.0003	0.0032	-0.0025	-0.001	-0.002	0.0001	767	0.0033	0.0031	-0.0029	-0.0015	-0.0021
768	0.0089	0.0073	0.0022	0.0038	0.004	0.0048	-0.0005	0.0042	0.0008	0.0024	768	0.0016	-0.0016	-0.0008	-0.0047	-0.0016
769	0.0093	0.0049	0.0033	0.0035	0.0061	0.004	0.0013	0.0041	-0.0023	0.0026	769	0.0044	-0.0002	0.0021	-0.0028	-0.0049
770	0.005	0.0001	0.0004	-0.0045	-0.0015	0.0012	-0.0023	-0.001	-0.0024	0.0002	770	0.0049	0.0049	-0.0027	-0.0013	-0.0026
771	0.0052	0.0005	-0.0028	-0.0055	0.0017	-0.0004	-0.0019	-0.001	-0.004	-0.0061	771	0.0047	0.0027	0.0021	-0.0009	0.0021
772	0.0054	-0.0007	-0.0045	-0.006	-0.0033	-0.0043	-0.003	-0.0036	-0.0081	-0.0023	772	0.0061	0.0015	0.001	0.0006	-0.0058
773	0.0054	0.0009	-0.002	-0.0014	0.0035	0.0012	-0.0002	-0.0005	-0.0032	0.0005	773	0.0045	-0.0006	0.0023	0.0003	-0.0037
774	0.003	-0.0001	-0.0025	-0.0072	0.0009	-0.0012	-0.005	-0.0012	-0.0073	-0.0049	774	0.0031	0.0047	0.0021	-0.0038	-0.0024
775	0.008	0.0028	0.0033	0.001	0.0045	0.0038	-0.0012	0.003	0.0017	0.0036	775	0.0052	0.0023	0.0007	-0.0042	-0.0019
776	0.0061	0.0004	0.0007	-0.0046	0.0011	-0.0008	0.0027	0.0028	0.0005	-0.0003	776	0.0057	0.0053	0.0019	-0.0001	0.0008
777	0.0084	0.002	0.0038	0.0012	0.0056	0.0033	-0.0014	0.0014	0.0008	0.0009	777	0.0064	0.0026	0.0023	-0.0028	-0.0001
778	0.0079	0.0025	0.0023	-0.0009	0.001	0.003	-0.0025	-0.0011	-0.0014	0.0015	778	0.0054	0.0032	-0.002	-0.0014	-0.0029
779	0.0101	0.005	0.001	0.0004	0.0046	0.0036	0.0018	0.0018	0.0005	0.0039	779	0.0051	0.0006	0.001	0	-0.0034
780	-0.0019	-0.0008	-0.0009	-0.0038	-0.0025	-0.0005	-0.0048	-0.0016	-0.003	-0.001	780	-0.0011	0.0029	-0.002	-0.0032	-0.002
781	0.0095	0.0052	0.0006	0.0032	0.0044	0.0022	0.0022	0.0057	0.0011	0.0018	781	0.0043	-0.0026	0.0022	-0.0035	-0.0007
782	0.0032	0.0033	0.0024	0.0004	0.0047	0.0011	-0.0003	-0.0017	-0.0071	0.0043	782	-0.0001	0.002	0.0036	0.0014	-0.0114
783	0.0052	0.0051	0.0016	0.002	0.0047	0.0053	0.0025	0.0007	-0.0031	-0.0005	783	0.0001	-0.0004	-0.0006	0.0018	-0.0026
784	0.0098	0.0051	0.0027	0.006	0.0062	0.0038	0.0028	0.0002	0.0018	0.0068	784	0.0047	-0.0033	0.0024	0.0026	-0.005
785	0.0063	0.0036	-0.0012	-0.0012	0.0018	0.0042	0.0029	0.0021	0.0012	-0.0019	785	0.0027	0	-0.0024	0.0008	0.0031
786	0.0054	-0.0007	-0.0015	-0.0009	-0.0006	-0.0023	-0.0023	-0.0006	-0.0039	-0.0029	786	0.0061	-0.0006	0.0017	-0.0017	-0.001
787	0.0072	0.0053	0.0013	0.0033	0.0009	0.0011	0.0035	0.0043	0.0024	0.0029	787	0.0019	-0.002	-0.0002	-0.0008	-0.0005
788	0.0047	0.0045	-0.0023	-0.0027	0.0002	0.0012	0.0005	0.0016	-0.002	0.0007	788	0.0002	0.0004	-0.001	-0.0011	-0.0027
789	0.01	0.0017	0.0003	0.0018	0.006	0.0019	-0.0006	0.0011	-0.0011	0.0029	789	0.0083	-0.0015	0.0041	-0.0017	-0.004
790	0.0041	0.0023	-0.0019	0.0007	0.0033	0.0024	-0.0016	-0.0002	-0.0028	0.0019	790	0.0018	-0.0026	0.0009	-0.0014	-0.0047
791	0.0066	0.0031	-0.0021	0.0012	0.0018	-0.0002	-0.0006	0.0012	0.0036	0.0028	791	0.0035	-0.0033	0.002	-0.0018	0.0008
792	0.0086	0.0075	0.0021	0.0042	0.0038	0.0039	0.0027	0.0012	-0.0021	0.0069	792	0.0011	-0.0021	-0.0001	0.0015	-0.009
793	0.0073	0.0045	0.0028	0.0003	0.0027	0.0042	-0.0006	0.0005	0	0.0021	793	0.0028	0.0025	-0.0015	-0.0011	-0.0021
794	0.0115	0.0048	0.0028	0.0011	0.0065	0.0012	0.0028	0.0029	-0.0031	0.0012	794	0.0067	0.0017	0.0053	-0.0001	-0.0043
795	0.0095	0.0069	0.0073	0.0033	0.0086	0.0093	0.0032	0.0064	0.0038	0.004	795	0.0026	0.004	-0.0007	-0.0032	-0.0002
796	0.0031	-0.0006	-0.0026	-0.0032	-0.0003	-0.0004	-0.0035	-0.0048	-0.0028	-0.0027	796	0.0037	0.0006	0.0001	0.0013	-0.0001
797	0.0034	0.0016	-0.0027	-0.0047	0.0033	-0.0002	-0.0035	-0.0003	-0.0027	-0.0008	797	0.0018	0.002	0.0035	-0.0032	-0.0019
798	0.0066	0.0037	-0.0035	0.0005	0.0023	0.0037	0.0014	0.0013	-0.0035	0.0028	798	0.0029	-0.004	-0.0014	0.0001	-0.0063
799	0.0089	0.004	0.0023	0.0002	0.0027	-0.0002	0.0015	0.003	0.0021	0.003	799	0.0049	0.0021	0.0029	-0.0015	-0.0009
800	0.0011	-0.0036	-0.0053	-0.0043	-0.0014	0.0002	-0.003	-0.0051	-0.0081	-0.0021	800	0.0047	-0.001	-0.0016	0.0021	-0.006

## Sheet: propolis_sav_gol
nm	Propolis 1 A	Propolis 1 Branco	Propolis 0,75 A	Propolis 0,75 B	Propolis 0,5 A	Propolis 0,5 Branco	Propolis 0,25 A	Propolis 0,25 Branco	Propolis 0,125 A	propolis 0,125 branco
200	0.482282	0.45239	0.451784	0.408859	0.383966	0.360389	0.357816	0.321015	0.266048	0.262152
201	0.650182	0.629276	0.614415	0.577455	0.550901	0.528725	0.517685	0.486239	0.433444	0.432275
202	0.80127	0.787979	0.76174	0.72944	0.701702	0.680634	0.662575	0.635887	0.58505	0.586126
203	0.935545	0.9285	0.893757	0.864814	0.83637	0.816117	0.792488	0.769959	0.720863	0.723705
204	1.05301	1.05084	1.01047	0.983579	0.954904	0.935174	0.907423	0.888456	0.840884	0.845011
205	1.15366	1.15499	1.11187	1.08573	1.0573	1.0378	1.00738	0.991378	0.945114	0.950044
206	1.24625	1.24791	1.21006	1.17912	1.15481	1.13169	1.10326	1.08586	1.04342	1.04936
207	1.30978	1.3124	1.27877	1.247	1.22431	1.19787	1.16831	1.15618	1.11339	1.11804
208	1.35791	1.36103	1.3283	1.29557	1.27299	1.25008	1.22047	1.20865	1.16783	1.16977
209	1.38317	1.38568	1.35465	1.3243	1.303	1.28196	1.25375	1.24418	1.20232	1.20443
210	1.39978	1.40534	1.36789	1.33837	1.31577	1.3009	1.27593	1.26843	1.22307	1.22753
211	1.40561	1.4154	1.37891	1.34996	1.32553	1.31217	1.29122	1.28018	1.23852	1.24342
212	1.40839	1.41885	1.37976	1.35473	1.33069	1.31664	1.2971	1.28798	1.24948	1.25291
213	1.40941	1.4193	1.37857	1.35372	1.33312	1.32029	1.30105	1.29038	1.25512	1.25959
214	1.39911	1.40879	1.36602	1.34709	1.32937	1.31247	1.29625	1.28658	1.25414	1.25863
215	1.38672	1.396	1.35664	1.33978	1.32376	1.3043	1.29106	1.28112	1.24822	1.25615
216	1.3783	1.38513	1.35106	1.33271	1.31974	1.29866	1.28571	1.27627	1.24287	1.2527
217	1.36815	1.37412	1.34312	1.3266	1.31462	1.29351	1.27829	1.27281	1.23488	1.24805
218	1.36633	1.37245	1.33957	1.32504	1.31446	1.29729	1.27903	1.27497	1.23371	1.25048
219	1.36537	1.36972	1.33657	1.3228	1.31479	1.30011	1.28197	1.27813	1.23397	1.25051
220	1.36677	1.37501	1.33975	1.3268	1.31661	1.30512	1.28945	1.28593	1.23751	1.25445
221	1.36984	1.38125	1.34797	1.33591	1.32305	1.31152	1.29559	1.29336	1.2418	1.2598
222	1.37498	1.38473	1.3518	1.34144	1.3278	1.31818	1.29974	1.30215	1.24666	1.26459
223	1.37926	1.39097	1.35551	1.34639	1.33082	1.32364	1.30543	1.30863	1.25017	1.2667
224	1.37532	1.3873	1.35056	1.3452	1.32787	1.32154	1.30209	1.30782	1.24695	1.26347
225	1.3766	1.38815	1.35285	1.34926	1.32993	1.32452	1.30626	1.31216	1.24653	1.26175
226	1.39069	1.40341	1.36895	1.36724	1.34452	1.34203	1.32176	1.32659	1.25597	1.27477
227	1.41036	1.42606	1.38901	1.39178	1.36679	1.36501	1.345	1.35127	1.26876	1.29286
228	1.4441	1.45801	1.42263	1.42435	1.39835	1.39856	1.37782	1.38472	1.28814	1.31608
229	1.47563	1.48643	1.45321	1.45106	1.42729	1.42948	1.408	1.41484	1.30439	1.33577
230	1.50038	1.51334	1.47882	1.47549	1.45078	1.45611	1.43378	1.44135	1.31425	1.35308
231	1.51935	1.53379	1.4993	1.49568	1.47114	1.47756	1.45256	1.46182	1.31787	1.36312
232	1.52961	1.54084	1.50908	1.50607	1.4843	1.48945	1.46513	1.47145	1.3138	1.36155
233	1.53048	1.54318	1.51057	1.50651	1.48894	1.49254	1.46936	1.47413	1.29871	1.34784
234	1.52107	1.53441	1.50222	1.49928	1.48462	1.48613	1.46515	1.46829	1.27303	1.32346
235	1.5156	1.52969	1.49723	1.4965	1.48349	1.48224	1.46285	1.46688	1.24988	1.29934
236	1.51237	1.5284	1.49591	1.49792	1.48271	1.4822	1.46332	1.46572	1.22788	1.2751
237	1.50275	1.52015	1.48625	1.48972	1.47592	1.47336	1.45642	1.45976	1.20115	1.24495
238	1.49739	1.50995	1.48158	1.48339	1.46819	1.46764	1.44689	1.45154	1.17517	1.21268
239	1.49471	1.5074	1.4774	1.47675	1.4626	1.4662	1.44038	1.4444	1.14902	1.18014
240	1.50093	1.51785	1.48482	1.48813	1.46843	1.47688	1.44424	1.4482	1.12769	1.15153
241	1.5057	1.52263	1.49158	1.49597	1.47581	1.48294	1.44494	1.44759	1.10714	1.12067
242	1.49925	1.51456	1.48633	1.49068	1.47104	1.47786	1.43565	1.43471	1.08334	1.0856
243	1.49095	1.50789	1.48126	1.48417	1.46618	1.47258	1.42646	1.42297	1.06129	1.05257
244	1.49297	1.50814	1.48423	1.4866	1.46914	1.47527	1.42395	1.41865	1.04436	1.02444
245	1.50254	1.51632	1.49344	1.49399	1.48039	1.4824	1.42642	1.41847	1.03222	1.00243
246	1.51026	1.5202	1.50007	1.49822	1.48564	1.48706	1.42925	1.41438	1.02094	0.981746
247	1.49935	1.50616	1.48807	1.48576	1.4746	1.47542	1.41552	1.39594	1.00602	0.959457
248	1.48679	1.49027	1.47278	1.47092	1.46025	1.46072	1.39775	1.37649	0.992609	0.940242
249	1.48991	1.49104	1.47294	1.47129	1.46104	1.46238	1.3992	1.37232	0.986612	0.929965
250	1.49255	1.49562	1.47632	1.47747	1.46449	1.46454	1.40156	1.37198	0.982109	0.922626
251	1.47794	1.48247	1.46226	1.46455	1.45099	1.44984	1.38762	1.35779	0.971604	0.910893
252	1.44606	1.45383	1.43289	1.43442	1.42017	1.41919	1.35844	1.32984	0.955257	0.895123
253	1.41615	1.42408	1.40409	1.40538	1.39216	1.38925	1.32927	1.30329	0.939069	0.881459
254	1.3894	1.39854	1.37923	1.37949	1.36596	1.36384	1.30356	1.27963	0.92404	0.870277
255	1.36107	1.37015	1.35231	1.35003	1.34082	1.33632	1.27756	1.25621	0.909186	0.860861
256	1.34251	1.35053	1.33571	1.33128	1.32312	1.31947	1.26044	1.24105	0.899052	0.85731
257	1.32973	1.33688	1.32155	1.31957	1.3112	1.30992	1.24901	1.23233	0.892401	0.858414
258	1.3289	1.33329	1.31957	1.31653	1.30798	1.30745	1.24486	1.23135	0.889771	0.864089
259	1.33976	1.34191	1.33062	1.32659	1.31845	1.3186	1.25368	1.24236	0.893078	0.875697
260	1.34863	1.3524	1.33862	1.33448	1.32706	1.32646	1.26158	1.25267	0.895635	0.887297
261	1.34759	1.3504	1.33692	1.33414	1.32435	1.32532	1.26179	1.25519	0.89413	0.895315
262	1.33688	1.34253	1.32651	1.32437	1.31477	1.31507	1.25405	1.24961	0.890366	0.901383
263	1.32383	1.33004	1.3129	1.31099	1.30149	1.30067	1.24238	1.23996	0.884721	0.906179
264	1.30161	1.30813	1.2921	1.29099	1.27966	1.27965	1.22339	1.22291	0.875561	0.907795
265	1.27899	1.28329	1.27167	1.26985	1.25699	1.25825	1.20473	1.20626	0.866535	0.909755
266	1.25991	1.26407	1.25254	1.25279	1.23876	1.23907	1.1875	1.19076	0.857605	0.910989
267	1.24525	1.25009	1.23512	1.23819	1.2245	1.22463	1.17651	1.17962	0.851483	0.91332
268	1.2396	1.24264	1.2291	1.23074	1.21667	1.21643	1.16761	1.17071	0.848606	0.919063
269	1.24127	1.24193	1.22856	1.23018	1.21811	1.21605	1.16583	1.17354	0.850252	0.929315
270	1.24515	1.24579	1.2306	1.23097	1.21859	1.21922	1.1684	1.17932	0.852931	0.939899
271	1.23985	1.24022	1.22648	1.2253	1.21303	1.21451	1.16409	1.17727	0.852471	0.946131
272	1.23059	1.23474	1.21932	1.21748	1.20898	1.20979	1.15907	1.17439	0.852763	0.95153
273	1.23046	1.23377	1.21862	1.21217	1.20658	1.20891	1.15736	1.1732	0.854655	0.958972
274	1.23053	1.23328	1.22016	1.21147	1.20705	1.20731	1.15615	1.17342	0.856328	0.9657
275	1.2263	1.23142	1.21781	1.20724	1.20289	1.20587	1.15503	1.17318	0.857189	0.971397
276	1.20663	1.21673	1.19913	1.19209	1.18663	1.189	1.14015	1.15996	0.851954	0.968265
277	1.18731	1.19815	1.17956	1.17169	1.16631	1.16938	1.12469	1.14111	0.845852	0.963138
278	1.17896	1.1909	1.16822	1.1639	1.15511	1.15793	1.11546	1.13013	0.843147	0.962982
279	1.17837	1.19056	1.16738	1.16356	1.15381	1.15613	1.11465	1.1326	0.843121	0.9658
280	1.17933	1.19227	1.17114	1.1657	1.15183	1.15758	1.11511	1.13532	0.8431	0.967441
281	1.1741	1.18774	1.16915	1.16396	1.15176	1.15624	1.11133	1.13539	0.839942	0.964628
282	1.17155	1.18509	1.16557	1.1632	1.15281	1.15611	1.10826	1.13451	0.836656	0.961366
283	1.1794	1.19052	1.17315	1.16886	1.16032	1.16367	1.11468	1.13789	0.836089	0.962476
284	1.18824	1.20135	1.18426	1.18122	1.17206	1.17204	1.12546	1.14689	0.836576	0.965074
285	1.19097	1.2041	1.18617	1.18656	1.17635	1.17937	1.12988	1.15252	0.83303	0.963045
286	1.18641	1.19817	1.18068	1.18388	1.17366	1.17597	1.1254	1.1482	0.824428	0.954539
287	1.18469	1.194	1.17579	1.17785	1.16788	1.1707	1.11935	1.14075	0.812633	0.943942
288	1.18493	1.19532	1.17256	1.17726	1.16566	1.1687	1.11377	1.13622	0.798599	0.932613
289	1.18249	1.19131	1.17296	1.17498	1.16458	1.1681	1.10291	1.13086	0.780959	0.917254
290	1.17621	1.18472	1.16851	1.16644	1.15813	1.16078	1.08905	1.11801	0.758966	0.896232
291	1.16491	1.17631	1.15843	1.15762	1.15327	1.1529	1.07073	1.10353	0.733697	0.871647
292	1.15763	1.16747	1.14928	1.15013	1.1449	1.14238	1.05045	1.08558	0.707357	0.845403
293	1.158	1.16351	1.15025	1.14761	1.14398	1.14068	1.03822	1.07357	0.685912	0.823772
294	1.16194	1.1663	1.15352	1.15266	1.1471	1.14077	1.02931	1.06781	0.667626	0.80498
295	1.16408	1.16716	1.15771	1.15563	1.14762	1.14236	1.01845	1.05995	0.649699	0.785575
296	1.16745	1.17242	1.16328	1.1636	1.14991	1.14466	1.01102	1.05393	0.636447	0.769937
297	1.17247	1.17981	1.17219	1.17129	1.15471	1.14993	1.00608	1.05031	0.627313	0.757383
298	1.17909	1.18732	1.18217	1.18114	1.15951	1.15856	1.00385	1.04789	0.621052	0.746968
299	1.18227	1.19225	1.18819	1.18576	1.1676	1.16486	1.00087	1.04448	0.617215	0.737852
300	1.1866	1.19896	1.19304	1.18805	1.17392	1.17013	1.00263	1.04052	0.61563	0.729804
301	1.18663	1.19869	1.19268	1.18846	1.17538	1.17054	1.00238	1.0353	0.61351	0.721206
302	1.1871	1.19503	1.18872	1.18312	1.17019	1.16923	0.998842	1.02772	0.611355	0.711789
303	1.18845	1.19169	1.18441	1.17624	1.16875	1.16668	0.995972	1.02173	0.611105	0.703898
304	1.18546	1.18751	1.17683	1.16936	1.16471	1.16008	0.99252	1.0144	0.608654	0.694243
305	1.18073	1.18138	1.17026	1.16179	1.1576	1.15591	0.988617	1.00496	0.605204	0.683739
306	1.17566	1.17594	1.16297	1.15772	1.15163	1.14995	0.985749	0.996536	0.602426	0.673603
307	1.16907	1.17005	1.15701	1.15196	1.14657	1.14336	0.980528	0.986066	0.59882	0.662256
308	1.17115	1.17271	1.15762	1.15572	1.14817	1.14332	0.980123	0.980439	0.596839	0.652901
309	1.17607	1.1797	1.16331	1.16229	1.15476	1.14746	0.981353	0.975982	0.595375	0.644347
310	1.17275	1.17844	1.1635	1.16342	1.15226	1.14681	0.976845	0.968495	0.591904	0.632856
311	1.17082	1.17299	1.16341	1.16191	1.14657	1.14343	0.974374	0.959523	0.588359	0.621633
312	1.17307	1.17795	1.16628	1.16665	1.14699	1.14746	0.973971	0.954323	0.586975	0.613319
313	1.17663	1.17997	1.16873	1.16902	1.14864	1.14947	0.972416	0.947706	0.584166	0.603959
314	1.17238	1.17815	1.16522	1.16376	1.14483	1.14652	0.966676	0.937574	0.579046	0.592966
315	1.16707	1.17084	1.15706	1.15392	1.1366	1.13989	0.959103	0.926526	0.572866	0.581923
316	1.16517	1.16811	1.15332	1.14956	1.13355	1.1354	0.954379	0.91966	0.56871	0.573344
317	1.16803	1.1721	1.15431	1.15042	1.13501	1.13658	0.951738	0.914778	0.565186	0.566389
318	1.1725	1.1769	1.1582	1.15521	1.13958	1.1389	0.951517	0.91235	0.562541	0.561303
319	1.16681	1.17087	1.15402	1.14972	1.13421	1.13262	0.944601	0.904999	0.55751	0.553394
320	1.15221	1.15549	1.14046	1.13541	1.1187	1.11909	0.930846	0.892611	0.549978	0.54255
321	1.14295	1.14172	1.13104	1.12649	1.1096	1.10673	0.919935	0.881181	0.542535	0.532068
322	1.13811	1.13846	1.12497	1.12483	1.10847	1.10252	0.911713	0.872889	0.535866	0.523927
323	1.13982	1.13578	1.12466	1.12404	1.10679	1.10011	0.903252	0.863987	0.527779	0.514313
324	1.13991	1.13487	1.12284	1.11947	1.10912	1.09719	0.893321	0.854581	0.51914	0.504244
325	1.13879	1.13296	1.12131	1.12054	1.10946	1.09376	0.883008	0.845377	0.51046	0.495125
326	1.14595	1.14406	1.12796	1.12621	1.1148	1.09775	0.877145	0.839557	0.503893	0.487488
327	1.15493	1.15704	1.13834	1.13441	1.11948	1.10405	0.873936	0.834273	0.498145	0.480371
328	1.15746	1.16268	1.14329	1.13854	1.11982	1.10486	0.86887	0.82872	0.492546	0.473969
329	1.14987	1.15767	1.13795	1.13187	1.1089	1.09618	0.858188	0.818412	0.485466	0.465194
330	1.14491	1.15231	1.1349	1.12729	1.09813	1.08937	0.848178	0.809346	0.479647	0.457441
331	1.13974	1.14514	1.13132	1.12301	1.09172	1.08257	0.838938	0.800555	0.47261	0.449032
332	1.13802	1.144	1.12884	1.12189	1.08664	1.08015	0.832872	0.794645	0.467381	0.443206
333	1.14083	1.14398	1.13186	1.12359	1.08486	1.07972	0.828099	0.790771	0.463478	0.437831
334	1.14305	1.14548	1.13299	1.12278	1.08904	1.08242	0.824671	0.787628	0.460603	0.432978
335	1.14412	1.15015	1.13566	1.12801	1.09295	1.08658	0.821997	0.784945	0.45829	0.42933
336	1.14998	1.1588	1.14112	1.13177	1.09587	1.0904	0.818761	0.780673	0.45432	0.423171
337	1.15279	1.16281	1.14554	1.13758	1.09541	1.09211	0.813535	0.773637	0.44986	0.41611
338	1.15404	1.16455	1.1473	1.13887	1.09412	1.0909	0.804256	0.763611	0.442496	0.407929
339	1.1528	1.16346	1.14565	1.13837	1.08885	1.08627	0.791484	0.749463	0.434007	0.3975
340	1.15123	1.15853	1.14121	1.13518	1.0808	1.07626	0.775479	0.732078	0.423544	0.385463
341	1.14467	1.1527	1.13224	1.12825	1.0684	1.0646	0.757236	0.711942	0.410544	0.37107
342	1.14297	1.15079	1.12688	1.12355	1.05598	1.05301	0.740274	0.693325	0.399049	0.358277
343	1.1439	1.1513	1.12644	1.12213	1.04848	1.04307	0.725507	0.677023	0.389619	0.347009
344	1.14659	1.15324	1.1259	1.12146	1.04284	1.03573	0.713034	0.662266	0.381215	0.336903
345	1.14879	1.1568	1.1268	1.12269	1.03889	1.02911	0.702826	0.649699	0.374434	0.328387
346	1.15211	1.15871	1.12826	1.12366	1.03437	1.02317	0.694812	0.638879	0.368614	0.320646
347	1.15423	1.16217	1.13184	1.12673	1.03009	1.01879	0.688146	0.629514	0.36489	0.312479
348	1.159	1.16596	1.136	1.12882	1.02908	1.01493	0.682945	0.621213	0.361071	0.305448
349	1.15618	1.16338	1.13263	1.12507	1.02412	1.00762	0.676288	0.611041	0.357717	0.29824
350	1.15043	1.15541	1.12461	1.11754	1.01549	0.995455	0.669114	0.600425	0.35308	0.291924
351	1.14082	1.14887	1.11657	1.10858	1.00553	0.98365	0.662577	0.590261	0.348736	0.285518
352	1.13786	1.14247	1.11216	1.09908	0.998826	0.972104	0.657699	0.581321	0.345436	0.279426
353	1.13166	1.1348	1.1048	1.09287	0.992749	0.960221	0.6532	0.573095	0.343215	0.274234
354	1.12685	1.13033	1.09863	1.08728	0.989928	0.949983	0.64961	0.564155	0.341283	0.267932
355	1.12969	1.13244	1.09865	1.08603	0.990726	0.94497	0.64962	0.55831	0.341375	0.26389
356	1.13027	1.13267	1.09911	1.08499	0.990699	0.938358	0.649191	0.551218	0.341703	0.259588
357	1.12337	1.12719	1.09552	1.08111	0.985977	0.930041	0.646654	0.542492	0.340607	0.253434
358	1.12134	1.1229	1.09237	1.07777	0.984425	0.922995	0.645924	0.535017	0.341747	0.250357
359	1.12367	1.123	1.09494	1.07887	0.986533	0.920602	0.646803	0.528298	0.342007	0.247086
360	1.13144	1.12817	1.10471	1.0857	0.992766	0.920498	0.649987	0.523775	0.342226	0.24474
361	1.13907	1.13546	1.11576	1.09229	0.999488	0.920935	0.652579	0.518461	0.342021	0.240647
362	1.14637	1.14006	1.12375	1.09432	1.00663	0.919035	0.654956	0.513067	0.342149	0.235606
363	1.15188	1.14211	1.12622	1.09507	1.00979	0.913942	0.656015	0.506989	0.343173	0.230833
364	1.16027	1.14964	1.13149	1.09574	1.01631	0.910183	0.657578	0.50009	0.343854	0.22451
365	1.17331	1.15751	1.14038	1.09999	1.02475	0.909105	0.661922	0.495983	0.346325	0.221879
366	1.17161	1.1548	1.14071	1.09384	1.02466	0.898338	0.661234	0.487335	0.346232	0.217432
367	1.16231	1.14246	1.13303	1.08101	1.01882	0.884873	0.659226	0.477951	0.345546	0.213799
368	1.15922	1.13796	1.128	1.07077	1.01701	0.873843	0.659393	0.470764	0.347674	0.210893
369	1.15878	1.13908	1.12926	1.06437	1.01804	0.86578	0.659827	0.463395	0.346471	0.205925
370	1.15748	1.14074	1.13184	1.0606	1.01954	0.858269	0.661735	0.457277	0.347037	0.202932
371	1.15708	1.13915	1.13401	1.057	1.02195	0.851191	0.663529	0.451685	0.348219	0.200221
372	1.15014	1.13285	1.12933	1.0459	1.01903	0.840492	0.663046	0.444878	0.348324	0.196511
373	1.13951	1.12021	1.11948	1.03068	1.01054	0.826674	0.659951	0.437187	0.347555	0.191623
374	1.13412	1.11247	1.11371	1.02085	1.00563	0.814805	0.657864	0.428722	0.345864	0.186607
375	1.13605	1.10927	1.11467	1.0169	1.00646	0.806489	0.658519	0.422168	0.345683	0.184375
376	1.13502	1.10457	1.11403	1.00982	1.00504	0.796512	0.657503	0.414647	0.343801	0.17929
377	1.13826	1.1026	1.11672	1.00594	1.00693	0.788924	0.658239	0.408016	0.343676	0.175736
378	1.14413	1.10563	1.12249	1.00243	1.01095	0.781582	0.658776	0.400898	0.343588	0.170979
379	1.14624	1.10559	1.1241	0.996118	1.01229	0.772652	0.657799	0.39224	0.3417	0.166633
380	1.15039	1.10541	1.12703	0.992469	1.0146	0.764676	0.658145	0.385566	0.34222	0.163444
381	1.1533	1.10288	1.12944	0.986666	1.0163	0.755942	0.658202	0.379684	0.342712	0.160631
382	1.14796	1.09301	1.12169	0.972586	1.01027	0.742316	0.654305	0.371607	0.340276	0.155929
383	1.13878	1.08014	1.11222	0.957145	1.00241	0.72825	0.650573	0.364993	0.33964	0.152617
384	1.13858	1.07448	1.10938	0.947638	0.999403	0.717376	0.649079	0.357914	0.337657	0.149137
385	1.14051	1.07097	1.11053	0.939811	0.999268	0.706922	0.647332	0.350986	0.336116	0.146108
386	1.13904	1.06355	1.10934	0.929378	0.995901	0.695868	0.644959	0.345166	0.33426	0.141272
387	1.13522	1.05322	1.10444	0.917075	0.990804	0.683751	0.641082	0.338152	0.332179	0.13794
388	1.13295	1.0446	1.10365	0.905445	0.98861	0.671574	0.637109	0.330545	0.330426	0.134293
389	1.12607	1.03208	1.09785	0.890596	0.982458	0.657534	0.631225	0.32212	0.327143	0.13036
390	1.12176	1.02086	1.0949	0.876949	0.977304	0.643944	0.62563	0.314683	0.324326	0.126179
391	1.12397	1.01333	1.09562	0.86581	0.974539	0.631753	0.62115	0.307698	0.321868	0.122948
392	1.12693	1.00682	1.09548	0.854287	0.971879	0.619124	0.61618	0.300038	0.318549	0.119837
393	1.12932	1.00136	1.09748	0.843648	0.970469	0.60806	0.612475	0.293963	0.316632	0.116728
394	1.13459	0.996626	1.09987	0.833589	0.9697	0.597265	0.609001	0.286336	0.312792	0.113667
395	1.13792	0.99022	1.10263	0.821913	0.967057	0.584884	0.603733	0.277845	0.309085	0.109097
396	1.14006	0.98004	1.10323	0.80904	0.963112	0.573125	0.598901	0.270848	0.305793	0.105405
397	1.13822	0.966899	1.09807	0.793753	0.955648	0.559878	0.592182	0.262721	0.301781	0.102
398	1.13716	0.954761	1.09552	0.779624	0.949975	0.547403	0.586066	0.255462	0.298636	0.0991403
399	1.12871	0.936999	1.08729	0.762108	0.940187	0.53345	0.578106	0.24813	0.294174	0.09641
400	1.11837	0.918366	1.07837	0.744163	0.929392	0.519822	0.570139	0.241741	0.290629	0.0943375
401	1.11302	0.90098	1.07083	0.727276	0.919911	0.505663	0.561814	0.234787	0.287008	0.0909012
402	1.11043	0.885854	1.06641	0.711211	0.912255	0.493034	0.554514	0.228929	0.283763	0.0882331
403	1.10758	0.868942	1.06192	0.694565	0.904499	0.479209	0.546477	0.222803	0.279639	0.084317
404	1.10823	0.853086	1.05732	0.678862	0.897644	0.465959	0.539399	0.216196	0.275501	0.0817287
405	1.10908	0.837051	1.05377	0.662337	0.889248	0.452314	0.531638	0.208944	0.27098	0.0774916
406	1.10947	0.820824	1.05094	0.646841	0.882429	0.44036	0.525491	0.202798	0.267839	0.0757375
407	1.11014	0.804219	1.04615	0.630606	0.87345	0.427845	0.517797	0.19616	0.263617	0.0728427
408	1.10982	0.786904	1.04173	0.614545	0.864914	0.415552	0.510457	0.189179	0.259778	0.0705998
409	1.10325	0.767442	1.03346	0.596992	0.854679	0.40307	0.501907	0.182636	0.253726	0.0690175
410	1.09402	0.747031	1.02457	0.579194	0.843251	0.390969	0.493631	0.176451	0.24893	0.066986
411	1.08774	0.726814	1.01522	0.561786	0.832382	0.378993	0.484879	0.170832	0.244027	0.063859
412	1.08382	0.707859	1.00802	0.545362	0.822398	0.367931	0.477076	0.165901	0.239767	0.061927
413	1.07882	0.687796	0.999272	0.527966	0.81195	0.355141	0.468488	0.160446	0.234172	0.0586147
414	1.07363	0.666969	0.989207	0.510485	0.800632	0.342566	0.460185	0.155324	0.229181	0.0560709
415	1.06576	0.644184	0.97741	0.491395	0.787157	0.329538	0.45101	0.149104	0.223644	0.0533322
416	1.05568	0.620931	0.963695	0.472587	0.772962	0.316763	0.441951	0.143516	0.218428	0.0505713
417	1.04831	0.598474	0.951168	0.454193	0.759758	0.304048	0.432419	0.13775	0.21394	0.0475103
418	1.04458	0.578293	0.942964	0.437602	0.749152	0.292798	0.42413	0.132114	0.209923	0.0455774
419	1.03899	0.55839	0.934169	0.421095	0.738487	0.281476	0.415959	0.12743	0.204985	0.0438277
420	1.03407	0.539309	0.926189	0.405814	0.72844	0.271325	0.408602	0.122862	0.202443	0.0431615
421	1.03106	0.521373	0.919105	0.391669	0.719397	0.262014	0.40156	0.118754	0.199527	0.0420804
422	1.02838	0.50436	0.912827	0.377769	0.71089	0.252772	0.395468	0.113953	0.196792	0.0417124
423	1.0249	0.486969	0.905972	0.363581	0.702051	0.243203	0.388934	0.109406	0.192908	0.0400413
424	1.01939	0.469395	0.898027	0.34979	0.692761	0.233876	0.382153	0.105167	0.190087	0.0387336
425	1.01174	0.451038	0.888076	0.335508	0.681941	0.224779	0.375275	0.100729	0.185845	0.0368301
426	1.00126	0.43194	0.875189	0.3204	0.669599	0.214614	0.3671	0.0963587	0.180626	0.0346967
427	0.991143	0.414091	0.863217	0.307254	0.658366	0.206274	0.360389	0.0929214	0.17741	0.0333072
428	0.981289	0.396344	0.85095	0.294164	0.646792	0.197543	0.35284	0.0892615	0.172839	0.0308305
429	0.968141	0.378893	0.837347	0.281537	0.634725	0.189162	0.345947	0.0866876	0.169307	0.0296697
430	0.95603	0.36248	0.823765	0.269535	0.622935	0.181479	0.339399	0.0837273	0.166371	0.0293455
431	0.945073	0.347106	0.810952	0.257937	0.611974	0.174264	0.333024	0.0809121	0.162719	0.0287937
432	0.93576	0.334052	0.800261	0.247007	0.60244	0.168062	0.327609	0.0772858	0.160281	0.0288378
433	0.926251	0.320656	0.788935	0.237161	0.592653	0.161711	0.321666	0.073911	0.157011	0.0280802
434	0.916262	0.307836	0.777481	0.227179	0.582636	0.155464	0.315329	0.0709469	0.154606	0.0269224
435	0.904752	0.295121	0.764942	0.217379	0.572254	0.148938	0.309071	0.0682301	0.150353	0.0266263
436	0.891539	0.282952	0.751904	0.207868	0.561474	0.14244	0.302484	0.0652681	0.14682	0.0269629
437	0.878124	0.271051	0.738453	0.199775	0.550362	0.136903	0.296345	0.0631005	0.143914	0.0258252
438	0.864799	0.259162	0.725531	0.191715	0.539644	0.130835	0.29061	0.0611434	0.140612	0.0244014
439	0.852382	0.249125	0.713727	0.184159	0.529931	0.126419	0.285191	0.0596713	0.138369	0.0234371
440	0.841786	0.239728	0.702436	0.176354	0.520806	0.121385	0.279656	0.0579291	0.136118	0.0224629
441	0.83082	0.231416	0.69164	0.169142	0.51182	0.117379	0.274229	0.0567685	0.133699	0.0221611
442	0.819507	0.223449	0.680546	0.162943	0.502865	0.11309	0.268947	0.0543403	0.132059	0.0212772
443	0.807956	0.214745	0.668972	0.158152	0.493638	0.10961	0.263983	0.0526704	0.129814	0.0203566
444	0.796303	0.207678	0.657428	0.152468	0.484658	0.106219	0.258577	0.050793	0.127596	0.0199944
445	0.784479	0.200507	0.645764	0.147565	0.475621	0.102507	0.25346	0.0491331	0.124675	0.0206967
446	0.77215	0.194522	0.634193	0.142874	0.466354	0.0997266	0.248489	0.0479816	0.122635	0.0215636
447	0.759411	0.188194	0.62194	0.137428	0.456308	0.0963464	0.24273	0.0462061	0.11917	0.0211096
448	0.747672	0.182903	0.611002	0.133787	0.447971	0.0941893	0.23847	0.0457902	0.116516	0.0213256
449	0.735668	0.177912	0.599478	0.129528	0.439227	0.0922457	0.232853	0.0449529	0.113162	0.021131
450	0.722993	0.172629	0.587635	0.125056	0.430159	0.0898107	0.226877	0.0444876	0.109703	0.0210974
451	0.709398	0.168093	0.575468	0.122027	0.420745	0.0879273	0.221283	0.0438802	0.1064	0.0208054
452	0.694733	0.163327	0.562521	0.119499	0.411132	0.0857256	0.215635	0.0435925	0.103915	0.0195816
453	0.680639	0.159045	0.549909	0.117345	0.401954	0.0844795	0.211021	0.042934	0.101157	0.0187776
454	0.666624	0.156219	0.537487	0.115082	0.392732	0.0830935	0.206337	0.0417564	0.0982879	0.0187483
455	0.652212	0.15292	0.524954	0.113122	0.38287	0.0813956	0.201713	0.0409681	0.0962058	0.0188284
456	0.636961	0.150623	0.512158	0.110762	0.372924	0.0804338	0.196659	0.0404816	0.0939469	0.0188005
457	0.622948	0.148439	0.500119	0.109159	0.363715	0.0793273	0.192471	0.0392946	0.0921834	0.0188832
458	0.610028	0.146899	0.489116	0.107603	0.355757	0.0786054	0.188178	0.0390979	0.0911294	0.0192324
459	0.597651	0.145107	0.478014	0.105879	0.347664	0.0776802	0.183415	0.0381189	0.0887235	0.0193946
460	0.585431	0.142509	0.467373	0.103973	0.339445	0.0763263	0.17795	0.0376354	0.0868786	0.0186876
461	0.573771	0.140918	0.457276	0.102972	0.332067	0.0748438	0.17347	0.0377998	0.0851848	0.0185627
462	0.561527	0.1385	0.446637	0.101817	0.324312	0.0731119	0.168876	0.0378499	0.082927	0.0179751
463	0.548997	0.135986	0.435596	0.100605	0.316936	0.0718154	0.164422	0.0375282	0.0801538	0.0173319
464	0.53542	0.13349	0.423908	0.0987583	0.308452	0.070058	0.159352	0.0370844	0.0763566	0.0174315
465	0.521654	0.131613	0.412401	0.0970993	0.299739	0.068989	0.15538	0.0370159	0.0742814	0.0173681
466	0.507226	0.130483	0.400719	0.0956527	0.290633	0.0682415	0.150758	0.0365329	0.0718695	0.0173702
467	0.49543	0.129927	0.390799	0.0948839	0.283175	0.0678963	0.147888	0.0362231	0.070655	0.0173028
468	0.484655	0.130417	0.381908	0.0937599	0.276761	0.0681958	0.145055	0.035811	0.0693114	0.0171636
469	0.473876	0.130381	0.372597	0.0931033	0.269884	0.0686075	0.141786	0.0344427	0.067834	0.0168683
470	0.462575	0.129213	0.363811	0.0928476	0.263218	0.0689287	0.138166	0.0338037	0.0664009	0.0160704
471	0.452217	0.129188	0.355984	0.0930639	0.257624	0.0692814	0.135568	0.0341909	0.065104	0.0168618
472	0.441747	0.127609	0.347232	0.0939837	0.252045	0.0695401	0.131994	0.0350443	0.0640741	0.0174266
473	0.431173	0.126256	0.338347	0.0947618	0.246555	0.0699541	0.1284	0.0357851	0.0618697	0.0175606
474	0.420128	0.12473	0.329213	0.0935156	0.240341	0.0687573	0.12467	0.0354825	0.0590942	0.0175765
475	0.410813	0.123865	0.321048	0.0928711	0.233675	0.0678154	0.12072	0.035042	0.0570632	0.0180676
476	0.400599	0.12408	0.312742	0.0923205	0.227289	0.0667774	0.116707	0.0350422	0.0555268	0.0184359
477	0.391175	0.124024	0.305065	0.0911077	0.221437	0.0659184	0.113852	0.0344149	0.0540193	0.0181399
478	0.382203	0.124219	0.297587	0.0905995	0.216191	0.0655641	0.111166	0.0340091	0.0518203	0.0175343
479	0.371863	0.123475	0.289203	0.0890126	0.210344	0.064404	0.107988	0.0324403	0.0497448	0.0163291
480	0.361133	0.122486	0.280856	0.0884725	0.204361	0.0640375	0.105704	0.0316776	0.0481774	0.014935
481	0.352891	0.122487	0.274267	0.0889329	0.19958	0.0637166	0.103606	0.0319296	0.0476179	0.0150075
482	0.346116	0.122319	0.267836	0.0885289	0.195238	0.0640089	0.101616	0.0327	0.0475755	0.0144741
483	0.33865	0.121378	0.261266	0.0874767	0.190238	0.0639166	0.0992914	0.0322573	0.0452172	0.0134904
484	0.331587	0.120695	0.255477	0.0859601	0.185999	0.0635235	0.0974193	0.0323606	0.0446772	0.013552
485	0.326815	0.121218	0.251126	0.0858275	0.18247	0.0641923	0.0954655	0.0328704	0.04472	0.0140261
486	0.322036	0.121946	0.247135	0.0857676	0.179763	0.065242	0.0939464	0.0337653	0.0455096	0.0150655
487	0.316152	0.121237	0.24233	0.0852818	0.17625	0.0654977	0.0919005	0.0336515	0.0446233	0.015783
488	0.309095	0.120524	0.236835	0.0850149	0.172581	0.0647886	0.0892242	0.0340205	0.0433993	0.0168939
489	0.301643	0.118989	0.231425	0.0849991	0.168716	0.0638371	0.0872047	0.0340112	0.0422772	0.0168256
490	0.294121	0.116749	0.224895	0.0849077	0.162883	0.0623737	0.084514	0.0330995	0.0407769	0.016462
491	0.289053	0.116425	0.220563	0.0858149	0.159102	0.0617401	0.0827869	0.0328865	0.039731	0.0166002
492	0.283275	0.116112	0.2156	0.0851939	0.154848	0.0613657	0.0809832	0.032389	0.0380438	0.0156466
493	0.275623	0.11502	0.209816	0.0836867	0.149939	0.0600828	0.0781357	0.0317879	0.0358949	0.0147322
494	0.268572	0.115306	0.2048	0.0823319	0.146229	0.0595697	0.0763788	0.0309538	0.0352382	0.0138434
495	0.262412	0.11498	0.200007	0.0809909	0.143147	0.0596368	0.0745541	0.0299084	0.0343683	0.012965
496	0.256501	0.114083	0.194952	0.0804394	0.139897	0.0597951	0.0726163	0.0295455	0.0334867	0.0135455
497	0.249145	0.112344	0.18917	0.0799238	0.13591	0.0592881	0.0704408	0.0288534	0.0324294	0.013104
498	0.241955	0.111589	0.183133	0.0787154	0.132141	0.058366	0.0675406	0.0288303	0.0311793	0.0132147
499	0.23639	0.11011	0.178668	0.0787324	0.129544	0.0584203	0.0654105	0.0290667	0.0302634	0.0132564
500	0.230025	0.108434	0.173082	0.0780406	0.124531	0.0582312	0.062638	0.0286254	0.0285821	0.0138958
501	0.224973	0.108162	0.16927	0.0787981	0.122115	0.0581865	0.0614578	0.0290333	0.0287196	0.0142688
502	0.218948	0.107576	0.165247	0.0791762	0.119045	0.0579552	0.0599755	0.0295366	0.0285364	0.0145343
503	0.212266	0.107282	0.160349	0.0783683	0.115331	0.0567091	0.057697	0.0297497	0.0279061	0.0141956
504	0.206308	0.107227	0.156007	0.0778163	0.11262	0.0559287	0.056431	0.0286949	0.0275051	0.0143317
505	0.200396	0.105642	0.150958	0.0763098	0.109466	0.0552291	0.0544382	0.0280065	0.0262984	0.0145944
506	0.195149	0.105083	0.146485	0.0764298	0.106199	0.0551408	0.0537324	0.02761	0.0253797	0.0147501
507	0.189053	0.103619	0.141654	0.0752923	0.102414	0.0533949	0.0522347	0.0263965	0.0244373	0.0135114
508	0.182994	0.102575	0.136319	0.0729019	0.0985054	0.0520075	0.0501902	0.0255674	0.0224972	0.0126625
509	0.177559	0.100588	0.13226	0.0725641	0.0958061	0.0517378	0.0483417	0.0252417	0.020893	0.0136098
510	0.171383	0.0988182	0.128114	0.0709986	0.0918942	0.0517702	0.0465965	0.0254133	0.0190189	0.0134958
511	0.166488	0.0968811	0.124945	0.0702261	0.0895846	0.0506953	0.0451874	0.0252853	0.0188455	0.0132394
512	0.161509	0.0956051	0.121596	0.0690462	0.0867305	0.0503723	0.0435196	0.0258082	0.0180876	0.0134876
513	0.156125	0.0948755	0.117174	0.0674897	0.0834357	0.0492564	0.0417855	0.0257175	0.0169709	0.0127159
514	0.151548	0.0941858	0.113523	0.0665601	0.080738	0.0488277	0.0406385	0.0258371	0.0175424	0.0124359
515	0.147351	0.0935958	0.108973	0.06512	0.0777639	0.0487086	0.0390322	0.0257263	0.0174634	0.0116508
516	0.143946	0.0935002	0.105927	0.0652112	0.0758303	0.0489604	0.0388394	0.025303	0.0177086	0.0116564
517	0.140027	0.0927867	0.102592	0.0642184	0.0733322	0.0476091	0.038249	0.0247821	0.017224	0.0108949
518	0.136351	0.0919923	0.0994669	0.063196	0.070652	0.0470315	0.0368182	0.0243476	0.0161494	0.0107037
519	0.133127	0.0902725	0.097041	0.0628145	0.0690103	0.0467429	0.0359317	0.0242769	0.0149149	0.0117387
520	0.129338	0.088772	0.0939881	0.0619305	0.0678599	0.0467867	0.0350028	0.0246555	0.0143019	0.0118016
521	0.125631	0.0871783	0.0907529	0.0612615	0.0657967	0.0458168	0.0342289	0.0235828	0.0129629	0.0121562
522	0.121708	0.085604	0.0876594	0.0595559	0.0634888	0.0447503	0.0322028	0.0233541	0.01181	0.0125988
523	0.117736	0.0840744	0.084883	0.0586888	0.061562	0.0437196	0.0310727	0.0225016	0.0109443	0.0128583
524	0.114326	0.0829664	0.0825953	0.0579578	0.0596124	0.0429422	0.0290904	0.0221573	0.0114494	0.0124585
525	0.111127	0.0815457	0.0797725	0.0571981	0.0578879	0.0419497	0.0275427	0.0211105	0.0106245	0.0114196
526	0.10808	0.0808716	0.0782368	0.0565632	0.0573555	0.0417361	0.0270371	0.0208259	0.0102373	0.0107054
527	0.105498	0.0806114	0.0767471	0.0560949	0.0559781	0.0413557	0.0254469	0.0204459	0.00934312	0.00955012
528	0.103572	0.0809089	0.0749382	0.0557119	0.0548531	0.0413075	0.0240219	0.0206979	0.00922984	0.00897902
529	0.101556	0.0807569	0.0731657	0.0550893	0.053162	0.0408727	0.0241758	0.0212657	0.00957622	0.00910769
530	0.0994471	0.0801245	0.0700063	0.0549126	0.0518786	0.0408443	0.0239061	0.0217543	0.0104541	0.00920699
531	0.0976837	0.0804184	0.0684466	0.0550662	0.0500228	0.0408163	0.0247184	0.021951	0.0100541	0.00965967
532	0.0960646	0.0801562	0.067641	0.0541674	0.0492019	0.0412932	0.0245329	0.0225818	0.0106655	0.0109429
533	0.0941876	0.0789748	0.0662585	0.0545058	0.0479009	0.0408604	0.0242804	0.0222667	0.0104909	0.0118858
534	0.092528	0.0781809	0.0648834	0.0538352	0.0471028	0.0407844	0.0239634	0.0219562	0.0109883	0.0120855
535	0.090635	0.0764515	0.0639226	0.0537275	0.0463797	0.0398869	0.0237452	0.02148	0.0104156	0.0110287
536	0.0881921	0.0750033	0.0626995	0.0523291	0.0451769	0.0393189	0.0235166	0.0208214	0.00962238	0.0103601
537	0.0859858	0.0727655	0.0609881	0.0512436	0.0433979	0.0381587	0.0217613	0.0193839	0.00841865	0.00941026
538	0.083631	0.0709853	0.0584559	0.0495494	0.0409951	0.0368664	0.0202692	0.0186681	0.00761282	0.00851655
539	0.0817366	0.0706247	0.05699	0.0488762	0.0390014	0.036103	0.0204664	0.0185874	0.00755152	0.00833636
540	0.0805657	0.0685245	0.0554634	0.0479928	0.0380061	0.0365455	0.0198974	0.0184373	0.00714732	0.0081697
541	0.0795403	0.0681291	0.0550172	0.0479828	0.0372508	0.036207	0.0196459	0.0188224	0.00657646	0.0082303
542	0.0787413	0.0678867	0.0547056	0.047372	0.0382392	0.0364189	0.0195212	0.0191846	0.00653706	0.00860583
543	0.0782559	0.0676154	0.0542361	0.0481156	0.0387103	0.0366825	0.019827	0.0206166	0.00702681	0.00945455
544	0.0779186	0.067431	0.0544828	0.0484196	0.0401795	0.0371685	0.0203501	0.0210226	0.00798811	0.0105762
545	0.0766282	0.0670401	0.054358	0.0484378	0.0406457	0.0366918	0.0198811	0.0213457	0.00836993	0.0111939
546	0.0752336	0.065973	0.0531662	0.0473387	0.0402303	0.0364159	0.0201436	0.0207946	0.00831562	0.0115399
547	0.0734953	0.0642277	0.051765	0.0459149	0.0391655	0.0350606	0.0189459	0.0201716	0.008431	0.0110958
548	0.0712415	0.0632594	0.0500152	0.0439639	0.0380249	0.0335627	0.0175471	0.0187354	0.00822797	0.0102848
549	0.0695219	0.0626063	0.0493338	0.0428557	0.0375529	0.0330287	0.0174818	0.0176559	0.00835245	0.00969394
550	0.0681145	0.0604226	0.0475653	0.0410462	0.0366779	0.0323294	0.0162273	0.016693	0.00749953	0.00908811
551	0.0661359	0.0591021	0.0456322	0.0392231	0.0351103	0.030269	0.0149739	0.0151494	0.00664662	0.00768298
552	0.0648541	0.0576263	0.0445242	0.0381166	0.034724	0.0289466	0.0144921	0.0147303	0.00542541	0.00634639
553	0.0635054	0.0558361	0.0427494	0.0367016	0.0334564	0.0278065	0.0144406	0.0143872	0.00430769	0.00621632
554	0.0631028	0.0552175	0.0420834	0.0361986	0.0332846	0.0270331	0.0142886	0.0140585	0.0040958	0.00688858
555	0.0622704	0.053514	0.0411802	0.0358436	0.0329958	0.0271932	0.0143159	0.0145114	0.00437249	0.00713916
556	0.0620291	0.0518138	0.0402788	0.0356939	0.0325198	0.0275853	0.0153879	0.0142622	0.00490186	0.0074711
557	0.0617145	0.0504816	0.0399807	0.0350972	0.0324704	0.0275909	0.0156855	0.0148331	0.00632168	0.00772844
558	0.0607147	0.0494536	0.0392786	0.0348625	0.0327161	0.0276037	0.0161368	0.0140294	0.00637972	0.00762051
559	0.0594138	0.0477748	0.038869	0.0339161	0.0321082	0.0273657	0.0157524	0.0133513	0.0062711	0.00791841
560	0.0588382	0.0473534	0.0381005	0.0326378	0.0311392	0.0271744	0.0152133	0.0129441	0.00644755	0.0074289
561	0.057172	0.0459576	0.0375867	0.0306494	0.02991	0.0266615	0.0142557	0.0119072	0.00584126	0.00644406
562	0.0554643	0.0438811	0.0368172	0.0286058	0.0284476	0.0245359	0.0125963	0.0113438	0.00382331	0.00518275
563	0.0530984	0.0415907	0.0353445	0.026007	0.026496	0.0223828	0.0106517	0.0100266	0.00194406	0.00440163
564	0.0524093	0.041004	0.0348991	0.0254923	0.0259709	0.0217872	0.00990909	0.0102317	0.00139697	0.00466107
565	0.0511445	0.0394564	0.0349888	0.025173	0.0255967	0.0209632	0.00945408	0.0101718	0.00167692	0.00306993
566	0.0500357	0.0386548	0.0342881	0.024148	0.0251979	0.0198368	0.00987343	0.0095373	0.00187226	0.00208648
567	0.0497028	0.0379319	0.0333462	0.0240869	0.0261186	0.0194723	0.0103604	0.00997016	0.00338601	0.00217506
568	0.0490993	0.0372699	0.0320571	0.0240492	0.0263159	0.0189166	0.0101935	0.010048	0.00268601	0.00189394
569	0.0486788	0.036711	0.0315662	0.0232627	0.0261172	0.0185084	0.00956131	0.00939184	0.00305921	0.00220839
570	0.0494585	0.0370436	0.0317674	0.0226636	0.0266459	0.019607	0.0103037	0.00952331	0.0044042	0.00272378
571	0.0492601	0.0360436	0.0314732	0.0226105	0.0264357	0.0202089	0.0103431	0.00947692	0.00460466	0.00364009
572	0.0480683	0.0334646	0.0304779	0.0209079	0.0245746	0.0189424	0.00930396	0.00874009	0.00346993	0.00403963
573	0.047141	0.0318371	0.0297895	0.0197492	0.0233007	0.0185639	0.00850326	0.00784499	0.00257599	0.00385921
574	0.0473105	0.0319604	0.0299762	0.0201091	0.0231448	0.0194559	0.00927203	0.00840023	0.00271282	0.00494382
575	0.0467007	0.0321317	0.0303655	0.0203413	0.0231275	0.0192723	0.00948322	0.00864569	0.00345501	0.0039711
576	0.045931	0.0316846	0.0294883	0.0195457	0.023	0.0184452	0.00907669	0.00879697	0.00321585	0.00334406
577	0.0452128	0.0310242	0.0283107	0.0196228	0.0232497	0.0175142	0.00808648	0.00952145	0.00361235	0.00370256
578	0.0440832	0.0309804	0.0277221	0.0194261	0.0229273	0.0163492	0.00699114	0.00968392	0.00280536	0.00331212
579	0.0432517	0.0307023	0.0271697	0.0188779	0.0229089	0.0153615	0.00657972	0.00889138	0.00258228	0.00338578
580	0.0427033	0.0302207	0.026796	0.0187946	0.0229846	0.0151879	0.00685758	0.0089007	0.00242494	0.00356946
581	0.0414967	0.0289457	0.0256876	0.0184476	0.0215569	0.0140319	0.00674592	0.00780769	0.00175012	0.00365944
582	0.0403368	0.0262776	0.024479	0.0166128	0.0199513	0.0125259	0.00625688	0.00644639	0.000863636	0.00274662
583	0.0399839	0.0253662	0.0241121	0.0158732	0.0193524	0.0119613	0.00684196	0.00552075	0.000246387	0.00184172
584	0.0391007	0.0248699	0.0238862	0.0160797	0.0189545	0.0119522	0.0077655	0.00572867	0.000374359	0.00196993
585	0.0385189	0.0243921	0.0237434	0.0155336	0.0182466	0.0119965	0.00799487	0.00554172	0.000770163	0.00114592
586	0.0376047	0.0242326	0.0233772	0.0143557	0.0177566	0.011462	0.00795175	0.00569231	0.00103776	0.000667366
587	0.0377522	0.0248357	0.0236161	0.0145569	0.017786	0.0118678	0.00832564	0.00659604	0.00187063	0.00179534
588	0.037435	0.0258282	0.023731	0.0147604	0.0176897	0.0119746	0.00835641	0.0067345	0.00234545	0.00215594
589	0.0371005	0.0262047	0.0234869	0.0147396	0.0180564	0.0120846	0.00811795	0.0069676	0.00179161	0.00285734
590	0.0366373	0.0255977	0.0233193	0.0135072	0.0180942	0.0124105	0.00818508	0.00762984	0.00161702	0.00327576
591	0.0365627	0.0246828	0.023186	0.0127534	0.0181855	0.012759	0.00844312	0.00704825	0.00115828	0.0042028
592	0.0365916	0.0236308	0.0229793	0.0119406	0.0184685	0.0130893	0.00787133	0.00683124	0.000741026	0.00402821
593	0.036379	0.0220587	0.0221124	0.0118072	0.0178853	0.0124627	0.00762238	0.0062965	-6.34033e-05	0.00379604
594	0.0353462	0.0204618	0.020597	0.0109853	0.0172089	0.0116911	0.00651515	0.00603566	-0.000482051	0.0029007
595	0.0349552	0.019573	0.0202793	0.0103308	0.0165138	0.0111312	0.00569394	0.00520093	-0.000156177	0.00232517
596	0.0346587	0.0192697	0.0195203	0.00955152	0.0164904	0.0103543	0.00602517	0.00504825	0.00093007	0.00191888
597	0.0346473	0.0198911	0.0194434	0.0100252	0.0162042	0.0101294	0.00616131	0.00489697	0.00116783	0.0023648
598	0.0337995	0.0195501	0.0188506	0.009731	0.0155455	0.00904056	0.00511492	0.00386014	0.000895105	0.00148881
599	0.0326597	0.0198238	0.0188655	0.00987063	0.0152641	0.00894033	0.00444988	0.00384848	0.000394406	0.00115385
600	0.0318224	0.0190051	0.0190485	0.00914242	0.0150317	0.00875594	0.00498671	0.00404779	-0.000157809	0.00160163
601	0.0316317	0.0192012	0.019349	0.0104406	0.0157403	0.00961072	0.00632284	0.00429464	-0.000583217	0.00249767
602	0.0313832	0.0196981	0.0195235	0.0106683	0.0159604	0.00972844	0.00650443	0.00474802	-0.00104918	0.00286247
603	0.0313562	0.0184331	0.0187464	0.0114876	0.0157016	0.00952401	0.0060683	0.0048683	-0.00133939	0.00306247
604	0.031579	0.0181378	0.0186114	0.0114198	0.0161289	0.0100172	0.0057338	0.00583893	-0.000526107	0.00335105
605	0.0319848	0.0183117	0.0184984	0.0117576	0.0165126	0.0100009	0.00582914	0.00624732	0.000295804	0.00400559
606	0.0322683	0.0179524	0.0182793	0.0112758	0.0168597	0.0101895	0.00642797	0.00619324	0.00178648	0.00386107
607	0.0318529	0.0178499	0.0180949	0.0110023	0.0166277	0.0098627	0.00578695	0.00552751	0.00141072	0.00299114
608	0.0308007	0.0163131	0.0174746	0.010086	0.015259	0.00933753	0.00461352	0.00479394	0.000921445	0.00209627
609	0.0297284	0.015242	0.0167282	0.00940816	0.0138606	0.00890839	0.00430956	0.00441841	0.000591608	0.000290676
610	0.0288534	0.0138592	0.0157284	0.0090958	0.0128534	0.00845571	0.00431538	0.00372867	-0.0005669	-0.000319114
611	0.0276431	0.0131112	0.0141401	0.00870932	0.0119737	0.0078965	0.00453193	0.00301422	-0.00144802	-0.00111538
612	0.0273058	0.0127867	0.0142599	0.0084007	0.0115641	0.00731305	0.00454545	0.00276667	-0.0015972	-0.00114802
613	0.0274382	0.0131508	0.01368	0.00855967	0.0115986	0.007331	0.00412471	0.00242448	-0.00110979	-0.00041352
614	0.0281571	0.013107	0.013407	0.00876503	0.0119054	0.00731002	0.00444266	0.00282914	-0.00024359	0.000443357
615	0.0287786	0.0137555	0.014197	0.00923287	0.0125639	0.00708904	0.00513193	0.00367483	0.000142424	0.00182494
616	0.028735	0.0141387	0.0146471	0.00969814	0.0131925	0.00690117	0.0052007	0.00350886	0.000937529	0.00244289
617	0.0287781	0.0139469	0.0142417	0.00905082	0.0137855	0.00617552	0.00474872	0.00385082	0.000251515	0.00260699
618	0.0274124	0.0131028	0.013886	0.00851166	0.0129275	0.00574615	0.0043662	0.00337995	2.91375e-05	0.00278298
619	0.0266203	0.0119662	0.0137336	0.00771072	0.0125879	0.00591352	0.00437832	0.00311911	0.000513753	0.00153869
620	0.0252182	0.0108336	0.012955	0.00711469	0.0120611	0.00594895	0.00392494	0.00274476	-0.000154079	0.00117809
621	0.0238716	0.0104063	0.0128904	0.00604406	0.0114217	0.00607552	0.00387273	0.00229044	-0.000893473	0.00120909
622	0.0231821	0.0102338	0.0130368	0.00555082	0.0106692	0.00632145	0.00367459	0.00229674	-0.00126876	0.000964802
623	0.0232054	0.0113228	0.0125643	0.00511119	0.0110706	0.00687203	0.0036035	0.00236783	-0.00105524	0.00158322
624	0.0235086	0.0113056	0.0122452	0.00553333	0.0104797	0.00696434	0.00316667	0.00265664	-0.000480653	0.00185361
625	0.0240772	0.0120487	0.0127816	0.00572471	0.0104084	0.00714382	0.00353333	0.0031986	-0.000250816	0.00210886
626	0.0247186	0.0128566	0.0125781	0.00583939	0.0105499	0.00678042	0.0035014	0.00377809	-0.00011655	0.00282704
627	0.0248249	0.0128991	0.0118049	0.00473077	0.0102033	0.00600723	0.00275781	0.00369744	-0.000848019	0.00284662
628	0.0240998	0.0131389	0.0116531	0.00433543	0.0102005	0.00571888	0.00275641	0.00281375	-0.00134965	0.00268135
629	0.0237932	0.0123914	0.011003	0.00380513	0.0101422	0.00560956	0.00294685	0.00201399	-0.00137669	0.00151329
630	0.0227273	0.0112296	0.0100026	0.00353193	0.00972284	0.00532145	0.00274755	0.00110862	-0.0027683	0.000508159
631	0.0217776	0.0105359	0.00971632	0.00332424	0.00929837	0.00458462	0.00219464	0.000422378	-0.00368904	-3.61305e-05
632	0.0216021	0.0106128	0.00955152	0.00383427	0.00980816	0.00512657	0.00235408	0.000693706	-0.00324242	-0.000452681
633	0.0217937	0.0110051	0.0103723	0.00418974	0.0114753	0.00538834	0.00346037	0.00122657	-0.00225711	0.000284382
634	0.0221245	0.0107056	0.0104998	0.00484476	0.0109028	0.00516993	0.00329814	0.000933566	-0.000978555	0.000448718
635	0.0215354	0.00960629	0.0101021	0.00411702	0.0101242	0.00474569	0.00312121	0.000411888	-0.0002338	-0.00029021
636	0.0216401	0.00937179	0.0108242	0.0041655	0.00998881	0.00459044	0.00367855	0.00122308	0.00122704	0.000428671
637	0.02062	0.0084662	0.0108636	0.00412284	0.00893939	0.00469161	0.00309697	0.000883217	0.000595105	0.000492541
638	0.0195606	0.00759977	0.00988065	0.00345408	0.00834079	0.00399417	0.00270256	0.000630769	3.0303e-06	0.000560373
639	0.0189965	0.00709534	0.00903007	0.00303846	0.00789534	0.0036627	0.00257879	0.00025711	-0.000403963	-0.000228205
640	0.018573	0.0071028	0.00866084	0.00290559	0.00795012	0.00360606	0.00240956	2.0979e-05	-0.00119231	-0.000293473
641	0.0181653	0.00749347	0.00847762	0.00303636	0.00809114	0.00290723	0.000983916	0.000591608	-0.00239277	0.000101865
642	0.0190263	0.00876923	0.00932867	0.00390629	0.00949907	0.00409417	0.00115431	0.00218065	-0.00194872	0.00107016
643	0.0194154	0.00924266	0.0095035	0.00348858	0.00984802	0.00312424	0.000808159	0.00243846	-0.0027669	0.00133776
644	0.0194648	0.00923357	0.00871492	0.00339254	0.00973333	0.00242238	-0.000157809	0.00212471	-0.00259184	0.00137436
645	0.0191277	0.00897483	0.00836224	0.00289091	0.00884242	0.00216807	-0.000907459	0.00201212	-0.00203846	0.000831002
646	0.0191205	0.00918508	0.00835198	0.00330862	0.00846224	0.00303147	-0.000143357	0.00210886	-0.000802797	0.000709324
647	0.0181035	0.00886807	0.00855478	0.00393939	0.00792028	0.00322867	-0.00034289	0.00163124	-0.00113986	0.000742191
648	0.0168937	0.00892541	0.00778205	0.00342145	0.00731049	0.00298881	-0.000583683	0.00155921	-0.000498834	0.000199068
649	0.0164788	0.00914452	0.00798019	0.00229557	0.00700373	0.00310186	0.0005	0.000546154	-0.000230536	0.000423776
650	0.0159429	0.00965524	0.00822028	0.0019021	0.00709417	0.00298811	0.00163077	0.000172727	-9.48718e-05	0.000495804
651	0.0148254	0.00978042	0.00734755	0.00170443	0.00644359	0.00239534	0.00134592	-7.36597e-05	-0.00164149	0.000149417
652	0.0150853	0.00930513	0.00705105	0.0017359	0.00691702	0.00279114	0.00228298	-0.00039697	-0.00150093	0.000252448
653	0.0150811	0.00811725	0.0061	0.00151865	0.00658648	0.00153217	0.00168811	-0.000729371	-0.00162168	-0.000410956
654	0.0150692	0.00645618	0.00550023	0.0017042	0.00640769	0.00142331	0.00155128	-0.000544056	-0.0013303	-0.000131469
655	0.015651	0.00563753	0.00576923	0.00200629	0.0057303	0.00143263	0.00142284	-0.000273193	-0.00129347	-0.000285781
656	0.0156436	0.00497086	0.00556247	0.00245991	0.00577832	0.00187995	0.00144988	-0.000118415	-0.0011965	-0.00112214
657	0.0157564	0.00505338	0.006331	0.00349953	0.00667832	0.00198182	0.00169068	0.000729604	-0.00149161	-0.0010711
658	0.0162044	0.00603193	0.00650909	0.00281772	0.00657506	0.00256154	0.00155828	0.00107576	-0.00163497	-0.00169907
659	0.0158585	0.00627925	0.00655291	0.00215105	0.00661352	0.00238159	0.00156247	0.000874359	-0.00231585	-0.00157879
660	0.016272	0.00740816	0.00737669	0.0024704	0.0072042	0.00230653	0.00181562	0.0019704	-0.00178741	-0.00131002
661	0.0160636	0.00773333	0.0067683	0.00214429	0.00729814	0.00259301	0.00225991	0.00176503	-0.00249347	-0.00092634
662	0.0162142	0.00756643	0.00709977	0.00233846	0.00781632	0.00334359	0.0028951	0.0014324	-0.00217483	-0.000539627
663	0.0156732	0.0063007	0.00642214	0.000952214	0.00728601	0.00222261	0.00245688	0.000931935	-0.00210606	-0.000648252
664	0.0156368	0.00575408	0.00626667	0.000127506	0.00685012	0.00224662	0.00270093	0.00128228	-0.00134452	0.000129837
665	0.0146758	0.00500606	0.00574895	-0.00109207	0.00590606	0.00149487	0.00127273	-0.000100699	-0.00213706	0.000123077
666	0.0139023	0.00408555	0.00520023	-0.0016317	0.00504709	0.00121702	0.000342424	-0.0011359	-0.00314709	-0.000654545
667	0.0137935	0.0046324	0.00488159	-0.000971795	0.00575548	0.00135711	0.000781352	-0.000901166	-0.00318788	-0.000617716
668	0.0148963	0.00554009	0.00458205	-0.000487879	0.00568415	0.00103124	0.000486014	-0.00146014	-0.00336527	-0.000805594
669	0.0137114	0.00593007	0.00415408	0.0011035	0.00540699	0.000709557	-0.000163869	-0.00182424	-0.00428578	-0.000951282
670	0.013586	0.00665804	0.0040345	0.00236247	0.00463403	-3.91608e-05	-0.000431702	-0.00202937	-0.0038634	-0.000535431
671	0.0130117	0.00628275	0.003931	0.00330676	0.00474033	0.000567832	-0.00015641	-0.00266294	-0.00366037	0.000204662
672	0.0131865	0.0056993	0.00468042	0.00464918	0.00518508	0.00130699	0.000741958	-0.00190769	-0.00297576	0.000214918
673	0.012521	0.00366084	0.0042303	0.00355921	0.00512984	0.000908392	0.000801632	-0.00226154	-0.00314312	4.10256e-05
674	0.0131103	0.00287809	0.00490303	0.0034986	0.00565431	0.0012951	0.00171678	-0.00142051	-0.00152704	0.000912354
675	0.0129429	0.00279301	0.00564196	0.00302821	0.00590956	0.00213846	0.00121259	-0.000942424	-0.00165548	0.0016049
676	0.0130103	0.00325804	0.00603893	0.00280956	0.00652261	0.0026634	0.00180559	0.000158741	-0.00172308	0.00132984
677	0.0137448	0.00362028	0.00612984	0.00298858	0.0080296	0.00395175	0.00266387	0.00108042	-0.000762005	0.00133939
678	0.0147138	0.00448298	0.0065345	0.00319301	0.00815758	0.00435524	0.00311166	0.00165618	-0.000668765	0.000978322
679	0.0144576	0.00571235	0.00612075	0.00345105	0.00667016	0.00479487	0.00340629	0.00112261	-0.000714219	0.00124662
680	0.014127	0.00744149	0.00525967	0.00299767	0.0049965	0.00391562	0.00271725	0.000644522	-0.000604662	0.000374825
681	0.0140163	0.00669907	0.00488765	0.00203333	0.00421259	0.00369324	0.00184802	-0.000227506	-0.000791375	0.000344988
682	0.0132054	0.00607669	0.004531	0.00144172	0.0038366	0.00275012	0.00160536	-0.000307692	-0.00196946	-0.000392774
683	0.0135114	0.00531678	0.00475641	0.00154639	0.00365734	0.00229301	0.00104009	-0.000960839	-0.00293007	-5.66434e-05
684	0.0131399	0.00525758	0.00503566	0.000558741	0.00298555	0.00175734	0.000830769	-0.000568998	-0.00303823	0.000781818
685	0.0126427	0.00616643	0.00569883	0.000601865	0.00401282	0.00207669	0.000924242	0.000999767	-0.00291096	0.00131399
686	0.0123494	0.00638508	0.00557296	0.000855478	0.00465082	0.00250932	0.00115221	0.001538	-0.00267506	0.00186737
687	0.0124117	0.00600606	0.00561608	0.000351282	0.00482261	0.00352984	0.00134242	0.0018324	-0.00232844	0.00172541
688	0.0116571	0.00586737	0.00532774	4.35897e-05	0.00396807	0.00325524	0.00102914	0.00214779	-0.00216434	0.00113287
689	0.0118438	0.00631865	0.00460839	-0.000244755	0.00292005	0.00314545	0.00123263	0.0016021	-0.00133287	0.00154918
690	0.0115159	0.00720629	0.00363193	-0.000723543	0.00254965	0.00252051	-0.00017972	0.00118858	-0.000798135	9.48718e-05
691	0.0117193	0.0062641	0.00334848	-0.000948485	0.00218298	0.00145082	-0.000999534	0.000663636	-0.00122797	-0.0010007
692	0.0116786	0.00694196	0.00263869	-0.000702331	0.00268089	0.000999068	-0.00140559	-1.6317e-05	-0.00201212	-0.00182471
693	0.0126452	0.0063296	0.0027007	6.55012e-05	0.00210909	0.00104219	-0.00229138	-0.000516084	-0.00276807	-0.00268019
694	0.0115888	0.00596154	0.00205268	-0.000651515	0.00158415	-0.000170163	-0.00287226	-0.000713753	-0.00320583	-0.00294126
695	0.0117804	0.00565501	0.00254569	0.000384382	0.00238718	2.16783e-05	-0.00178671	-0.00040373	-0.00338765	-0.00329441
696	0.0118821	0.00584359	0.00271655	0.000885548	0.00282867	0.000452214	-0.00092634	-0.0009669	-0.00325594	-0.00284639
697	0.0106981	0.00451888	0.00294545	-2.91375e-05	0.00167786	-0.000151981	-0.000374592	-0.00114172	-0.00398625	-0.00345618
698	0.00944569	0.00369953	0.00278462	-0.000246853	0.000937063	-0.000865035	-0.00103683	-0.00187599	-0.00478438	-0.0028958
699	0.00917739	0.0040317	0.00293543	1.3986e-05	0.0016303	-0.00042028	-0.000215152	-0.00213427	-0.00494918	-0.00237016
700	0.00888625	0.0042021	0.00249627	-7.80886e-05	0.00211212	-0.000254779	-0.000906294	-0.00196317	-0.00523566	-0.00245105
701	0.00967226	0.00484988	0.00227879	3.79953e-05	0.00281981	-0.000184382	-0.000417483	-0.000616084	-0.00516084	-0.00193706
702	0.0105079	0.0053648	0.0021042	-2.00466e-05	0.00387506	0.000492075	-0.000585082	-0.000248951	-0.00409138	-0.00143287
703	0.0106746	0.00543753	0.00206993	-6.17716e-05	0.00369883	0.000442191	-0.00122541	0.000110723	-0.00383147	-0.00257249
704	0.0112897	0.00614406	0.00207669	0.000393473	0.00488834	0.000135198	-0.00030373	0.00106154	-0.00234918	-0.00215897
705	0.0121242	0.00567669	0.00291189	0.00144266	0.00550117	0.00090979	0.000892075	0.00147599	-0.00109044	-0.00229161
706	0.0123033	0.00574732	0.00302494	0.00168112	0.00589814	0.000771096	0.000632634	0.00147343	5.61772e-05	-0.00254732
707	0.0115277	0.00423753	0.00260606	0.000820047	0.00441608	0.000300699	0.000270862	0.00108322	0.000266434	-0.00247016
708	0.0119079	0.00409441	0.00274825	0.00100793	0.00458275	0.00102401	-0.000796737	-0.000272727	8.62471e-06	-0.00188998
709	0.0110103	0.00366876	0.00215897	0.00127832	0.00423193	0.00125501	-0.00068648	-0.00146597	-0.00163683	-0.00265291
710	0.0101825	0.00385431	0.00205851	0.000548718	0.00385874	0.00145804	-0.00120443	-0.0017986	-0.00279347	-0.00268228
711	0.010248	0.00477762	0.00243263	0.000300932	0.00383333	0.00127016	-0.000932401	-0.00109394	-0.00263193	-0.00170373
712	0.00967086	0.00450559	0.00324872	-0.000117716	0.00378625	0.00077296	-0.00130233	-0.00130979	-0.00251702	-0.00159091
713	0.00875851	0.00507366	0.00354825	-7.99534e-05	0.00317319	0.00086317	-0.00131841	-0.00113543	-0.00344452	-0.00200676
714	0.00834825	0.00451538	0.00409814	-0.000317716	0.00285967	-0.000519347	-0.000143357	-0.000453846	-0.00307669	-0.00148578
715	0.00827879	0.00413403	0.00446084	-0.000392075	0.00287203	-0.00113427	-0.000311422	-0.000340093	-0.00277366	-0.00084289
716	0.00862028	0.00434103	0.00405688	-0.000408858	0.00285967	-0.00151305	-0.000737063	0.000508858	-0.0028	-7.80886e-05
717	0.00869627	0.0033014	0.00338392	-0.000936364	0.00247203	-0.00178322	-0.000587646	-0.000237529	-0.00231772	-0.000287646
718	0.00997459	0.00301911	0.0038683	-0.000175991	0.00370979	-0.000961538	0.000309557	-0.000708392	-0.00242984	-0.000814452
719	0.0102326	0.00250746	0.00343893	0.000163636	0.00425618	-0.00102867	0.00101772	-0.00122051	-0.00375524	-0.00167273
720	0.0109443	0.00254988	0.00416643	-0.000448252	0.00442238	0.000170163	0.00144079	-0.00140303	-0.00370536	-0.00196107
721	0.011772	0.00282704	0.00445874	-0.000110956	0.00443613	0.001038	0.00192564	-0.000648718	-0.00274103	-0.00202214
722	0.0119508	0.00286107	0.00486387	-0.000318182	0.00437972	0.0010303	0.00212308	-0.000552448	-0.00333986	-0.00168485
723	0.0110914	0.00344965	0.00436317	-0.000501632	0.00342354	0.00139138	0.00151772	-0.000137762	-0.00451865	-0.00187995
724	0.00960979	0.00279604	0.00353497	-0.00170093	0.00211632	-0.000494872	0.000155245	-0.000550816	-0.00505082	-0.00206946
725	0.00914499	0.00367622	0.00273403	-0.0017021	0.00220163	-0.000966434	-0.00134942	-0.000332867	-0.00528555	-0.00145198
726	0.00863636	0.00330443	0.00221538	-0.00162214	0.00248998	-0.000984382	-0.00181399	8.55478e-05	-0.00512494	-0.00140932
727	0.00798718	0.00261189	0.00221469	-0.00171422	0.00235245	-0.000809324	-0.00136667	-0.000311422	-0.00388601	-0.00191096
728	0.00855361	0.00280303	0.00277576	-0.000578089	0.00350256	4.1958e-06	-0.00048042	0.000128205	-0.00361841	-0.00129277
729	0.00899627	0.00247483	0.00276597	-0.00068042	0.00350606	0.000152914	-0.000735198	-0.000357576	-0.00440047	-0.00111375
730	0.00932657	0.00264848	0.0035049	-0.00120746	0.00318182	0.00075338	-0.000643357	1.14219e-05	-0.00351888	-0.000902797
731	0.00980746	0.00281981	0.00398042	-0.000868531	0.00336853	0.00113193	8.76457e-05	0.000790909	-0.00267552	-0.00012634
732	0.0103972	0.00323287	0.00426713	-0.000744056	0.00299697	0.000763403	0.000502564	0.000937063	-0.00300629	0.00122284
733	0.0101417	0.00300769	0.00333963	-0.000780886	0.00200769	0.000728438	0.00012028	0.00131469	-0.00285711	0.00122471
734	0.00885268	0.00226527	0.00231655	-0.00152098	0.000952681	-0.000161072	-0.00117786	0.000478322	-0.00312354	0.000606993
735	0.00873776	0.00272191	0.00223986	-0.00083007	0.00176364	-0.00038042	-0.000848951	0.000986247	-0.00211212	0.000965967
736	0.00784709	0.00158531	0.00173613	-0.00128019	0.00196037	-0.000314685	-0.000598601	0.000966667	-0.00209138	-0.000675058
737	0.00766737	0.00146737	0.00167995	-0.00113147	0.00197319	-0.000153846	0.000187646	-7.24942e-05	-0.00121748	-0.00124918
738	0.00814219	0.0022042	0.00180303	-0.000448951	0.00257552	0.000381818	0.000268998	-0.000536131	-0.00190559	-0.00154988
739	0.00824545	0.00220839	0.00175594	-0.00039021	0.00290676	0.000398368	-0.000188345	-0.00181329	-0.00281166	-0.00190163
740	0.00810233	0.00257669	0.00166993	-0.000422844	0.0027296	-5.40793e-05	-0.00050303	-0.00243054	-0.00328648	-0.00248904
741	0.00796503	0.00271142	0.00166713	-0.000326107	0.00292517	-0.00020676	-0.00133054	-0.00295455	-0.0038007	-0.0017373
742	0.00872028	0.00300793	0.00151585	0.000144522	0.00251538	-0.000140793	-0.00141818	-0.00280303	-0.00382308	-0.00104406
743	0.00906643	0.00210396	0.00113893	4.662e-05	0.00147692	-2.63403e-05	-0.00158555	-0.00237716	-0.00421259	-0.000435664
744	0.00742751	0.00183753	0.000964103	-0.000851981	0.000439627	-0.000305828	-0.00231958	-0.00188065	-0.004762	-0.000516783
745	0.007138	0.000982751	0.000301865	-0.000599767	0.000449417	-0.000485315	-0.00308462	-0.00121795	-0.00451562	-1.37529e-05
746	0.00635664	-0.00028345	0.000108625	-0.00173473	0.000217249	-0.000738695	-0.00377343	-0.000451282	-0.00489674	-0.000934499
747	0.00671282	-0.000363403	0.000223776	-0.00188089	0.000726807	-0.000884615	-0.0038028	-0.000968531	-0.00427226	-0.000879021
748	0.00717716	0.000231935	0.000259674	-0.00241678	0.000965035	-0.000472727	-0.00321562	-0.000982984	-0.00429207	-0.00142424
749	0.00666247	0.00028951	0.000663403	-0.00223193	0.00121678	-0.000360373	-0.0031676	-0.0012979	-0.00410326	-0.00145734
750	0.00651492	0.000772261	0.000684149	-0.00260723	0.000893473	-0.000746154	-0.00289814	-0.00101911	-0.00416177	-0.00183823
751	0.00619347	0.00102331	0.00131096	-0.00201212	0.0016366	-0.000481585	-0.00225688	-0.00103566	-0.00340956	-0.00148112
752	0.00655338	0.00115851	0.0014655	-0.00186713	0.00117669	-0.00101678	-0.00167716	-0.00107762	-0.00349487	-0.00165828
753	0.00591189	0.000785082	0.00156713	-0.00185455	0.000378555	-0.00139324	-0.00146597	-0.00143566	-0.00411189	-0.0014021
754	0.00527599	0.00115058	0.00191305	-0.00152168	-3.0303e-06	-0.00148858	-0.00197762	-0.00119487	-0.00434172	-0.000938928
755	0.00556014	0.00123613	0.00178275	-0.000545455	0.00028345	-0.0012676	-0.00274685	-0.000905828	-0.00399534	-0.000100932
756	0.00562098	0.00166946	0.0019951	-0.00117436	0.000976923	-0.00121958	-0.00329091	-0.00158998	-0.00361305	2.93706e-05
757	0.00624499	0.00265221	0.00217716	-0.000658974	0.00184079	-0.0007338	-0.00287809	-0.00193869	-0.00285524	0.00061655
758	0.00676993	0.00358718	0.0020289	-0.000821911	0.00184359	0.000147319	-0.00239394	-0.00240466	-0.0022317	0.000576224
759	0.00687762	0.00342517	0.00212611	-0.000410723	0.0018986	0.000791841	-0.00203333	-0.00228928	-0.00184149	0.000461538
760	0.00735734	0.00362005	0.00252471	-0.00052704	0.00243497	0.00116317	-0.00134429	-0.00157296	-0.00134918	0.000381818
761	0.00732914	0.0025662	0.0027958	-0.000202098	0.00227669	0.00152424	-0.000438695	-0.00164802	-0.00116154	0.000280186
762	0.00697716	0.00125315	0.00169953	-0.000950816	0.00163357	0.000412821	-0.000693939	-0.0014634	-0.00198578	-0.000226807
763	0.00607296	-1.70163e-05	0.00127179	-0.00166434	0.000750816	-0.000102564	-0.000967599	-0.00174312	-0.00283124	-0.00068951
764	0.00613753	-5.92075e-05	0.00105058	-0.00135361	0.000291375	0.000140793	-0.00150163	-0.00109138	-0.00290163	-0.000419814
765	0.00656527	0.00101608	0.00111585	-0.000114685	0.00118718	0.000697902	-0.0012711	0.00034289	-0.00256317	0.000119814
766	0.00671399	0.00164592	0.0011	-5.92075e-05	0.00147459	0.00120723	-0.00156061	0.000381585	-0.00242727	0.00074289
767	0.00672448	0.00255781	0.00134662	0.000298601	0.00221049	0.00207972	-0.00117576	0.00142914	-0.00182541	0.000974359
768	0.00685268	0.00284266	0.000705594	-0.000545921	0.00168065	0.00207762	-0.00142401	0.000966667	-0.0022338	0.000372727
769	0.00701981	0.00266317	8.74126e-05	-0.00056014	0.00164476	0.00189068	-0.00103333	0.000630769	-0.00238811	-2.58741e-05
770	0.00644172	0.00261608	-0.000452914	-0.00201049	0.00152331	0.00114149	-0.00131282	0.000199534	-0.0034662	-0.000979487
771	0.00612937	0.00181492	-0.000810956	-0.00259114	0.00135035	0.000897436	-0.00195548	-0.000347319	-0.00414965	-0.001231
772	0.00529604	0.000618648	-0.00201888	-0.0041	0.000936131	-0.00039697	-0.00182401	-0.000552914	-0.00458392	-0.00173357
773	0.00498811	-6.55012e-05	-0.00182098	-0.00467692	0.00103823	-0.000741492	-0.00181585	-0.000682051	-0.00422517	-0.00197226
774	0.00513333	0.000135664	-0.00107692	-0.00415851	0.00123963	-0.000342424	-0.00205897	-0.000386247	-0.00328741	-0.00167506
775	0.00708601	0.0014648	0.000400233	-0.00225338	0.00302075	0.000995571	-0.00092704	0.000833333	-0.00195944	-0.000107226
776	0.00665944	0.0015042	0.00147203	-0.00194149	0.00270862	0.00175431	-0.00117995	0.000702331	-0.00107249	0.00101492
777	0.00709883	0.00205478	0.0018655	-0.00122331	0.00292075	0.0024711	-0.000841026	0.001662	0.000518648	0.000903263
778	0.00697226	0.00220909	0.00181632	-0.000986713	0.00232168	0.00183217	-0.00097972	0.00140606	7.57576e-05	0.00158322
779	0.00630583	0.00265385	0.00159324	-0.000396737	0.00246107	0.00212448	-0.000469231	0.00126107	-0.00069697	0.00165711
780	0.00575734	0.00307063	0.00133147	0.00021049	0.00284126	0.00196503	-0.000577389	0.000536597	-0.00210723	0.00187622
781	0.00584499	0.00411492	0.00147086	0.00136876	0.00369114	0.00312028	0.000178089	0.000734965	-0.0017993	0.00266527
782	0.0054648	0.00370023	0.00078648	0.000957576	0.00347133	0.00267296	0.000741492	0.000561305	-0.00226294	0.00193636
783	0.00583007	0.00359301	0.00103613	0.00188741	0.00380326	0.00254732	0.00137925	0.000966434	-0.00167249	0.00161166
784	0.00575291	0.00377203	0.000801865	0.00166667	0.00282424	0.00234709	0.00161375	0.0010021	-0.0014634	0.0010711
785	0.00731235	0.0041	0.00071655	0.00173124	0.00302424	0.00235688	0.00225571	0.00144499	-0.000721445	0.00129138
786	0.00645688	0.00325991	0.000103963	0.000798834	0.00217855	0.00200886	0.00132751	0.000983916	-0.00116923	0.000790676
787	0.00677599	0.00272075	-0.000925175	0.000444522	0.00176037	0.00131725	0.000705128	0.00168438	3.86946e-05	0.000332401
788	0.006531	0.00270746	-0.00131772	0.000427273	0.00178485	0.00062704	0.000236131	0.00152774	-0.000491841	0.0013655
789	0.00595105	0.00307179	-0.00125524	0.000429371	0.00172121	0.00116457	-0.000254079	0.00124289	-0.000684149	0.00177063
790	0.00675594	0.00355711	-0.00084289	0.0011711	0.00247552	0.00103869	-0.000256177	0.00068648	-0.0010711	0.00303357
791	0.00793706	0.00487809	0.000677855	0.00186457	0.00412494	0.0028641	0.000863636	0.00184126	-0.00022028	0.00391772
792	0.00828904	0.00457086	0.00151166	0.00197133	0.00438858	0.00326131	0.000721911	0.00138252	-0.000478322	0.00337902
793	0.00811096	0.00450583	0.00235152	0.00169114	0.00454266	0.00316317	0.000602098	0.00138951	-2.05128e-05	0.00278368
794	0.00722121	0.00446737	0.00165431	0.000592308	0.0040345	0.00339953	0.000461072	0.00114499	-0.000810956	0.00192751
795	0.00799837	0.00464172	0.0020345	0.000379254	0.00452378	0.00328228	0.000692774	0.00177716	-0.000341259	0.00187855
796	0.00758671	0.00404755	0.00152741	-0.00015958	0.0041014	0.00297133	0.00047986	0.0014158	-0.000828951	0.00148979
797	0.00686084	0.00314685	0.000598881	-0.000786993	0.00337972	0.00243846	0.000106573	0.00080993	-0.00153203	0.00107259
798	0.00582075	0.00193963	-0.000751096	-0.00150298	0.00235874	0.00168368	-0.000427086	-4.04662e-05	-0.00245049	0.000626946
799	0.00446643	0.000425874	-0.00252252	-0.00230755	0.00103846	0.000706993	-0.00112112	-0.00113538	-0.00358434	0.000152867
800	0.0027979	-0.00139441	-0.00471538	-0.0032007	-0.000581119	-0.000491608	-0.00197552	-0.00247483	-0.00493357	-0.00034965

## Sheet: propolis_deriv
nm	Propolis 1 A	Propolis 1 Branco	Propolis 0,75 A	Propolis 0,75 B	Propolis 0,5 A	Propolis 0,5 Branco	Propolis 0,25 A	Propolis 0,25 Branco	Propolis 0,125 A	propolis 0,125 branco
200	0.0755439	0.0793517	0.0736622	0.0759925	0.0754006	0.0759547	0.0724453	0.074824	0.0758025	0.0769255
201	0.0671379	0.0702604	0.0660087	0.0676874	0.0673338	0.0677416	0.0649564	0.0670362	0.0679066	0.0687893
202	0.0587318	0.0611692	0.0583552	0.0593822	0.059267	0.0595284	0.0574675	0.0592485	0.0600107	0.060653
203	0.0419566	0.0438099	0.0414547	0.0423565	0.0422003	0.0424233	0.040808	0.0420949	0.0426391	0.0431474
204	0.0363525	0.037749	0.0363523	0.0368198	0.0368224	0.0369479	0.0358153	0.0369031	0.0373752	0.0377233
205	0.0322064	0.0328447	0.0332659	0.0325902	0.0333172	0.0327531	0.0326394	0.0329005	0.0337566	0.0340583
206	0.0260191	0.0262335	0.0278161	0.0268779	0.0278345	0.0266782	0.0268215	0.0274667	0.0280466	0.0279996
207	0.0186106	0.0188538	0.0197062	0.0194091	0.0196972	0.0197317	0.0195346	0.0204645	0.0207342	0.0200689
208	0.0122327	0.0122136	0.0126477	0.0128824	0.0131153	0.0140139	0.0142405	0.0146665	0.0148204	0.014398
209	0.00697832	0.00738563	0.00659786	0.0071324	0.00712914	0.00846873	0.00924394	0.0099641	0.00920618	0.00962642
210	0.0037404	0.00495416	0.00404196	0.00427774	0.00375466	0.00503605	0.00624534	0.00600039	0.00603415	0.00649841
211	0.00143508	0.00225078	0.00197852	0.00272727	0.00248675	0.00262343	0.00352817	0.00325785	0.00440152	0.0042296
212	0.000633372	0.000649728	-5.55944e-05	0.000625796	0.00126476	0.00135194	0.00163827	0.00170039	0.00276593	0.0026953
213	-0.00154732	-0.00167708	-0.0022892	-0.0012744	-0.000219503	-0.000694406	-0.000141181	-0.000232867	0.000777273	0.000952758
214	-0.00378174	-0.00388337	-0.00365594	-0.00232238	-0.00155998	-0.00266434	-0.00166519	-0.0015434	-0.00115016	-0.000573776
215	-0.00346818	-0.00394274	-0.00249406	-0.00239674	-0.00160431	-0.00230109	-0.00175703	-0.0017188	-0.00187859	-0.000988073
216	-0.00309592	-0.00364732	-0.00225198	-0.00219639	-0.00152261	-0.00179817	-0.00212918	-0.00138473	-0.0022223	-0.00135012
217	-0.00199487	-0.00211383	-0.00191476	-0.00127762	-0.000880925	-0.000229448	-0.00111267	-0.00021554	-0.00152556	-0.000369114
218	-0.000462821	-0.00073345	-0.00109316	-0.000633217	2.83605e-05	0.00110054	0.000613986	0.000885975	-0.000151515	0.000410295
219	7.4087e-05	0.00042669	2.94872e-05	0.000292852	0.000359557	0.00130521	0.00173621	0.00182533	0.000633139	0.000660567
220	0.000744328	0.00192315	0.00190066	0.00218473	0.00137525	0.00190051	0.00227055	0.00253776	0.00130517	0.00154891
221	0.00136764	0.00162121	0.00200843	0.00244087	0.00186496	0.00217688	0.00171453	0.0027047	0.00152409	0.00169087
222	0.00157117	0.00162001	0.00125688	0.00174573	0.00129646	0.00202001	0.00163866	0.00254631	0.00139421	0.00114891
223	5.65268e-05	0.000427778	-0.000206216	0.000626884	1.03341e-05	0.000560373	0.000391375	0.000944678	4.84071e-05	-0.000187141
224	-0.000444017	-0.00047129	-0.000443512	0.000479409	-0.000149883	0.000146853	0.000139316	0.000588384	-0.000606255	-0.000824437
225	0.00256123	0.002685	0.00306531	0.00367315	0.00277514	0.00341453	0.00327898	0.00312727	0.00150385	0.00188294
226	0.005627	0.00631943	0.00602634	0.00708566	0.00614347	0.00674938	0.00645645	0.00651748	0.00370416	0.00518489
227	0.00890233	0.00909961	0.00894611	0.0095174	0.00897257	0.00942141	0.0093434	0.00968881	0.00536173	0.00688632
228	0.0108783	0.0100604	0.0107007	0.00988054	0.0100845	0.0107451	0.0104994	0.0105958	0.00593951	0.00715101
229	0.00937991	0.00922222	0.00936465	0.00852401	0.00873784	0.00959211	0.00932685	0.00943916	0.00435183	0.00616554
230	0.00728629	0.00789371	0.00768092	0.00743691	0.00730777	0.00801329	0.00742626	0.00782894	0.00224584	0.00455831
231	0.00487214	0.00458392	0.00504448	0.00509693	0.00558667	0.00555738	0.00522517	0.00501581	-7.47863e-05	0.00141134
232	0.00185587	0.00156566	0.00187852	0.00180431	0.00296624	0.00249623	0.00280132	0.00205183	-0.0031932	-0.00254561
233	-0.00142315	-0.00107284	-0.00114402	-0.00113151	5.31469e-05	-0.000553341	3.45765e-06	-0.000526923	-0.00679604	-0.00634771
234	-0.00248155	-0.00224798	-0.00222354	-0.00166791	-0.00090843	-0.00171612	-0.00108473	-0.00120738	-0.00813885	-0.00808329
235	-0.00145117	-0.00100186	-0.00105249	-0.000226379	-0.000317754	-0.000655866	-0.000305594	-0.000427467	-0.0075242	-0.00805979
236	-0.00214071	-0.00159138	-0.00182918	-0.00112945	-0.00126138	-0.00148096	-0.00107277	-0.0011873	-0.0081204	-0.00906523
237	-0.00249662	-0.00307409	-0.00238706	-0.00242195	-0.00241958	-0.00242556	-0.00273897	-0.00236453	-0.0087859	-0.0104037
238	-0.00133978	-0.00212409	-0.00147556	-0.00216158	-0.00221993	-0.00119328	-0.00267312	-0.00256002	-0.00868834	-0.0108022
239	0.000591414	0.00131682	0.000539666	0.000789433	3.91997e-05	0.00153947	-0.000440404	-0.000556527	-0.00791208	-0.0101907
240	0.00183069	0.00253741	0.00236325	0.00320233	0.00220206	0.00279048	0.000759751	0.000531274	-0.00698085	-0.00991057
241	-0.000281546	-0.000548019	0.000251282	0.000424631	0.00043481	0.000163248	-0.0014331	-0.00224697	-0.00739293	-0.0109896
242	-0.00245789	-0.00245606	-0.00171892	-0.00196639	-0.00160524	-0.0017263	-0.0030803	-0.00410237	-0.00764075	-0.0113506
243	-0.00104646	-0.00107125	-0.000349301	-0.000680225	-0.000317249	-0.000431935	-0.00194911	-0.00267673	-0.00649557	-0.0101923
244	0.00193225	0.00140556	0.00202929	0.00163594	0.00236795	0.00163531	-5.82751e-06	-0.000750583	-0.00484619	-0.00835699
245	0.00288213	0.00201049	0.00263873	0.00193792	0.0027512	0.00196457	0.000882751	-0.000712587	-0.00390416	-0.00711616
246	-0.000532673	-0.00169371	-0.000895027	-0.00137044	-0.000964685	-0.0011627	-0.00181713	-0.00375532	-0.00436678	-0.00716204
247	-0.00391088	-0.00498846	-0.0045474	-0.00455058	-0.00423271	-0.00439021	-0.00524903	-0.00631445	-0.00472145	-0.00691733
248	-0.00157319	-0.0025202	-0.00252222	-0.00241173	-0.00226049	-0.00217265	-0.00271966	-0.00393563	-0.00323403	-0.00491523
249	0.000959946	0.000891453	0.000589044	0.00109192	0.00070812	0.000637296	0.000634577	-0.000751593	-0.00175004	-0.00293601
250	-0.00199464	-0.00142786	-0.00177906	-0.00112374	-0.00167498	-0.00209141	-0.00192953	-0.00242249	-0.00250132	-0.00317871
251	-0.00774841	-0.00696484	-0.00723706	-0.00717599	-0.00738788	-0.00755905	-0.00718714	-0.00702292	-0.00447533	-0.00458388
252	-0.0102982	-0.00973124	-0.00969483	-0.00986189	-0.00980431	-0.0100984	-0.0097256	-0.00908263	-0.00542246	-0.00490571
253	-0.00944316	-0.00921546	-0.00894437	-0.00915478	-0.00903388	-0.00922424	-0.00914604	-0.00836873	-0.0052028	-0.00414095
254	-0.00918042	-0.00898881	-0.00863096	-0.00922448	-0.0085561	-0.00882009	-0.00861896	-0.00784779	-0.0049805	-0.00343298
255	-0.00781523	-0.00800082	-0.0072528	-0.008035	-0.0071399	-0.00739483	-0.00718772	-0.00642964	-0.00416472	-0.00216123
256	-0.00522222	-0.00554507	-0.00512685	-0.00507751	-0.0049366	-0.00440008	-0.00475839	-0.00397859	-0.00279747	-0.000407731
257	-0.00226939	-0.00287385	-0.00269025	-0.0024573	-0.00252463	-0.00200291	-0.00259611	-0.0016169	-0.00154689	0.0011298
258	0.00167016	0.000838539	0.00151212	0.0011709	0.00120726	0.00144639	0.000779837	0.00167152	0.000112782	0.00288042
259	0.00328889	0.00318504	0.00317502	0.00299091	0.00318116	0.00316818	0.00278617	0.00355256	0.000977428	0.00386803
260	0.00130559	0.00141492	0.00105	0.00125769	0.000983955	0.00111888	0.00135047	0.00213753	0.000175369	0.0032697
261	-0.00195835	-0.00164425	-0.00201884	-0.00168415	-0.00204949	-0.00189934	-0.00125474	-0.000509285	-0.000878205	0.00234771
262	-0.0039601	-0.00339301	-0.00400245	-0.00385793	-0.00381092	-0.00410839	-0.00323481	-0.00253885	-0.0015681	0.00181061
263	-0.00587859	-0.00573318	-0.00573353	-0.00556321	-0.00585155	-0.00590237	-0.00510878	-0.00445	-0.00246744	0.00106869
264	-0.00747296	-0.00779204	-0.00687315	-0.00685618	-0.00741682	-0.00707001	-0.00627436	-0.0056157	-0.00303112	0.000595998
265	-0.00694977	-0.00734417	-0.00659444	-0.00636807	-0.00681593	-0.00676298	-0.00598213	-0.0053582	-0.0029927	0.000532323
266	-0.00562428	-0.00553318	-0.00609091	-0.00527782	-0.00541371	-0.00560291	-0.00470435	-0.0044404	-0.00250866	0.00059425
267	-0.00338539	-0.00357078	-0.00390668	-0.00367405	-0.00368248	-0.00377327	-0.00331476	-0.003342	-0.00149981	0.00134561
268	-0.000662626	-0.00136045	-0.00109425	-0.00133497	-0.00106465	-0.0014298	-0.00177922	-0.00101243	-0.000205167	0.00266573
269	0.000926146	0.000524631	0.000250117	3.85392e-05	0.000320979	0.000463831	0.000130264	0.00143524	0.000720824	0.00347277
270	-0.000236519	-0.000284965	-0.000345843	-0.000813326	-0.000847941	-0.000257148	-0.00029087	0.000620824	0.000369891	0.00280264
271	-0.00242747	-0.00184141	-0.00187999	-0.00224814	-0.00160175	-0.00157102	-0.001554	-0.000821445	-2.80886e-05	0.00193846
272	-0.00156531	-0.0010758	-0.00130971	-0.00218807	-0.00107475	-0.000933566	-0.00112075	-0.000678011	0.000363947	0.00214025
273	-9.86791e-06	-0.00024359	0.000140249	-0.00100253	-0.000321484	-0.000413054	-0.000487024	-0.000163209	0.000594134	0.00236169
274	-0.000692929	-0.000391531	-0.000134693	-0.000821911	-0.000615462	-0.000505789	-0.000389316	-4.0404e-06	0.0004223	0.00207078
275	-0.00398407	-0.00275894	-0.00350482	-0.00322953	-0.00340416	-0.0030528	-0.00266589	-0.00224262	-0.000728982	0.000427506
276	-0.00649911	-0.0055446	-0.00637572	-0.00592401	-0.00609569	-0.00608228	-0.00505614	-0.00534386	-0.00188943	-0.00137646
277	-0.00461049	-0.00430435	-0.00515159	-0.00469949	-0.00525365	-0.00517824	-0.00411511	-0.00497152	-0.00146775	-0.000880497
278	-0.00148994	-0.0012648	-0.0020303	-0.00135497	-0.00208283	-0.00220726	-0.00167249	-0.0014195	-0.000455128	0.000443667
279	6.08003e-05	0.000227506	0.000486713	0.0003	-0.000545338	-5.80031e-05	-5.90909e-05	0.000864297	-7.77001e-06	0.000743046
280	-0.000711228	-0.000470474	0.000295688	6.59674e-05	-0.000342813	1.76768e-05	-0.000553497	0.00046488	-0.000529798	-0.000195338
281	-0.00129615	-0.00119545	-0.000928827	-0.000416511	0.000162704	-0.000244949	-0.0011418	-0.000133877	-0.00107401	-0.00101247
282	0.000882906	0.000464375	0.000665618	0.000816472	0.00142622	0.00123772	0.000557848	0.000416667	-0.000642191	-0.000358586
283	0.00278186	0.00270998	0.00311461	0.00300427	0.00320812	0.00265536	0.0028669	0.002062	-1.33644e-05	0.000618026
284	0.00192813	0.0022622	0.00217156	0.00295074	0.00267172	0.00261663	0.00253372	0.00243846	-0.000509907	9.48329e-05
285	-0.000306138	-0.000530925	-0.000596076	0.00044223	0.000266706	0.000655167	-9.71251e-06	0.000218726	-0.00202471	-0.00175587
286	-0.00104569	-0.00168353	-0.00173026	-0.00145287	-0.00141084	-0.00144409	-0.00175602	-0.00196154	-0.00339942	-0.00318384
287	-0.000246542	-0.000474437	-0.00135311	-0.0011033	-0.00133279	-0.00121169	-0.00193784	-0.00199588	-0.00430482	-0.00365423
288	-0.000366783	-0.000447591	-0.000471717	-0.000477156	-0.000550816	-0.000432984	-0.00273866	-0.00164833	-0.00527906	-0.0044481
289	-0.00145245	-0.00176628	-0.000674476	-0.00180183	-0.00125622	-0.00132051	-0.00412086	-0.00303551	-0.00660552	-0.0060636
290	-0.00292972	-0.00250027	-0.00242148	-0.00289402	-0.00188497	-0.00253462	-0.00536441	-0.00455474	-0.00787704	-0.00760113
291	-0.00309627	-0.00287603	-0.00320513	-0.00271915	-0.00220408	-0.00306682	-0.00643364	-0.00540567	-0.00860152	-0.00847137
292	-0.00115194	-0.00213357	-0.00136399	-0.00166791	-0.00154821	-0.00203543	-0.00541853	-0.00499402	-0.00796414	-0.00797918
293	0.00071756	-0.000194755	0.000706605	0.000421445	0.000366162	-0.000268609	-0.00352265	-0.00296061	-0.00662179	-0.00673726
294	0.00101282	0.00060843	0.00124297	0.00133679	0.000608003	0.000279953	-0.00329503	-0.00226865	-0.00603543	-0.00636612
295	0.000919231	0.00102044	0.00162638	0.00182385	0.000468687	0.000649106	-0.00304833	-0.00231336	-0.0051965	-0.00584044
296	0.00139891	0.00210835	0.00241309	0.00261049	0.00118046	0.00126146	-0.00206111	-0.00160781	-0.003731	-0.00469872
297	0.00193866	0.00248361	0.00314771	0.00292288	0.00159922	0.00231608	-0.00119569	-0.00100606	-0.00256585	-0.00382828
298	0.00163283	0.00207393	0.00266787	0.00241033	0.00214907	0.00248831	-0.000868065	-0.000971873	-0.0016831	-0.00325509
299	0.00125256	0.00193901	0.00181154	0.00115225	0.00240183	0.00192855	-0.00020202	-0.00122832	-0.00090373	-0.00286061
300	0.000727545	0.00107296	0.000747552	0.00045035	0.00129685	0.000947164	0.000251166	-0.00152956	-0.000617521	-0.00277448
301	8.28283e-05	-0.000654235	-0.000718803	-0.000821212	-0.000620668	-0.000149378	-0.000632051	-0.00213493	-0.00071251	-0.00300249
302	0.000303497	-0.00116659	-0.00137871	-0.0020357	-0.0011049	-0.000643162	-0.00106768	-0.00226049	-0.000400816	-0.00288454
303	-0.000272688	-0.0012542	-0.00198232	-0.00229437	-0.000913326	-0.00152584	-0.00105365	-0.00221915	-0.000450117	-0.00292432
304	-0.00128768	-0.00171865	-0.00235855	-0.00240905	-0.00185816	-0.00179627	-0.00122576	-0.00279577	-0.00098345	-0.00335991
305	-0.0016345	-0.00192855	-0.00231026	-0.00194017	-0.00218096	-0.0016873	-0.00112852	-0.00297735	-0.001038	-0.00343994
306	-0.00194371	-0.00188823	-0.00220746	-0.00163916	-0.00183967	-0.00209196	-0.00134829	-0.00314907	-0.00106399	-0.00358054
307	-0.00075101	-0.000538112	-0.000891492	-0.000333333	-0.000576884	-0.00110571	-0.000937685	-0.00268287	-0.000931119	-0.00345035
308	0.00116686	0.00160882	0.00104938	0.00172284	0.00136636	0.000683566	0.000137568	-0.00168061	-0.000574126	-0.00298477
309	0.000267133	0.000955167	0.000980692	0.00128306	0.000682634	0.000582246	-0.000546348	-0.00199075	-0.000822494	-0.00334083
310	-0.000873776	-0.00111845	1.80264e-05	-6.42968e-05	-0.00136612	-0.000671096	-0.00116313	-0.0027432	-0.00116939	-0.0037857
311	5.23699e-05	-8.16628e-05	0.000462587	0.00053951	-0.000877817	0.000108081	-0.000478943	-0.002362	-0.000821484	-0.00325622
312	0.000967483	0.00116274	0.00088547	0.00118528	0.000344561	0.00100668	-0.000326457	-0.0019695	-0.000698912	-0.00294557
313	-0.000115113	3.28671e-05	-0.000175952	-0.000481469	-0.000361422	-0.000156371	-0.00121597	-0.00279145	-0.00132148	-0.00339211
314	-0.00159274	-0.00152086	-0.00194429	-0.00251667	-0.00200614	-0.00159705	-0.00221876	-0.00353007	-0.00188326	-0.00367273
315	-0.00120179	-0.00167238	-0.0019843	-0.00236702	-0.00187941	-0.00185392	-0.00204934	-0.00298563	-0.0017228	-0.0032704
316	0.000158819	0.000209441	-0.000458469	-0.000582479	-0.000264996	-0.000551515	-0.00122751	-0.00195789	-0.00127991	-0.00258904
317	0.00122168	0.00146488	0.000814141	0.000941608	0.00100447	0.000582595	-0.000477001	-0.00121834	-0.00102817	-0.00200676
318	-0.000202253	-0.000204118	-4.81352e-05	-0.000116589	-0.0001331	-0.000660062	-0.00118947	-0.00162984	-0.00127941	-0.00216573
319	-0.00338089	-0.00356814	-0.00295711	-0.00329946	-0.00347968	-0.00330023	-0.0034453	-0.00328986	-0.00209382	-0.0031256
320	-0.00397766	-0.00485897	-0.00383089	-0.00387218	-0.00410093	-0.00431535	-0.00411099	-0.0039697	-0.00249577	-0.00355439
321	-0.00234996	-0.00283885	-0.00258147	-0.00176414	-0.00170451	-0.00276247	-0.00318885	-0.00328706	-0.00235194	-0.00310389
322	-0.000521018	-0.000989977	-0.00106239	-0.000408081	-0.000468959	-0.00110225	-0.00278057	-0.00286562	-0.0024594	-0.00295925
323	0.000299456	-0.000598407	-0.000355245	-0.000893124	0.000108275	-0.000888462	-0.00306519	-0.00305124	-0.00278772	-0.00328046
324	-0.000171173	-0.000470435	-0.000559363	-0.000584188	0.000445027	-0.00105897	-0.00337401	-0.00310179	-0.00288644	-0.00319798
325	0.00100703	0.00153166	0.000853302	0.00112253	0.00094627	9.32401e-05	-0.002696	-0.00250404	-0.00254118	-0.00279258
326	0.00268904	0.0040141	0.00283834	0.00231197	0.00166985	0.00171496	-0.00151197	-0.00185062	-0.00205249	-0.00245897
327	0.00191775	0.00310326	0.00255548	0.00205493	0.000837024	0.00118516	-0.00137925	-0.0018061	-0.00189103	-0.00225322
328	-0.000843395	0.00010404	-6.42191e-05	-0.000422883	-0.0017627	-0.00131169	-0.00262459	-0.00264351	-0.00211325	-0.00252953
329	-0.00209087	-0.00172758	-0.00139872	-0.0018744	-0.00361573	-0.00258116	-0.0034486	-0.00322898	-0.00214984	-0.00275462
330	-0.0016871	-0.00208741	-0.00110579	-0.001477	-0.0028634	-0.00226775	-0.00320843	-0.00297607	-0.0021427	-0.00269359
331	-0.00114887	-0.00138535	-0.00101041	-0.000899223	-0.00191426	-0.00153675	-0.00255101	-0.00245019	-0.00204437	-0.00237257
332	0.000181002	-0.000193667	9.05594e-05	9.74747e-05	-0.00114316	-0.000476146	-0.00180653	-0.00163081	-0.00152191	-0.00186686
333	0.000838267	0.000245998	0.00069188	0.00014697	0.000399223	0.000378477	-0.00136686	-0.00116962	-0.00112972	-0.00170466
334	0.000547514	0.00102797	0.000633955	0.000735587	0.00134751	0.00114386	-0.0010169	-0.000970901	-0.000864763	-0.00141678
335	0.00115633	0.00222117	0.0013554	0.00149938	0.00113827	0.00133015	-0.000985004	-0.00115901	-0.00104713	-0.00163442
336	0.00144507	0.00211088	0.00164666	0.00159608	0.000409596	0.000921134	-0.00141037	-0.00188465	-0.0014049	-0.00220334
337	0.000675524	0.000957964	0.00102972	0.00118364	-0.000290831	8.25563e-05	-0.00241744	-0.00284375	-0.00197071	-0.0025404
338	2.68065e-06	0.00010742	1.82595e-05	0.00013073	-0.00109207	-0.000972688	-0.00367521	-0.0040291	-0.00264223	-0.00310167
339	-0.000468298	-0.00100408	-0.00101519	-0.000615346	-0.00222016	-0.00243901	-0.00479631	-0.00525548	-0.00315866	-0.00374425
340	-0.00135548	-0.00179328	-0.00223574	-0.00168574	-0.00340894	-0.00361138	-0.00570789	-0.00625346	-0.00391045	-0.00440497
341	-0.00137657	-0.00128932	-0.00238827	-0.00193834	-0.00413737	-0.0038749	-0.00586744	-0.00645882	-0.00408244	-0.004531
342	-0.000127855	-0.000232712	-0.000965657	-0.00102125	-0.00331966	-0.00358854	-0.00528827	-0.00581985	-0.00348753	-0.00401022
343	0.000603846	0.000408392	-0.000162549	-0.000349378	-0.0021892	-0.00288124	-0.00453994	-0.00517661	-0.00297238	-0.00356247
344	0.000814763	0.000916861	5.9596e-05	9.36674e-05	-0.00159918	-0.00232607	-0.00378011	-0.00455396	-0.00253092	-0.00310365
345	0.000918881	0.000911694	0.000392657	0.000366511	-0.00141208	-0.00209254	-0.00303699	-0.00389775	-0.00210019	-0.0027094
346	0.000906838	0.00089425	0.000840093	0.000673621	-0.00146678	-0.00172044	-0.0024467	-0.0033641	-0.00159064	-0.00265128
347	0.00114907	0.00120859	0.0012904	0.000860023	-0.000882168	-0.00137358	-0.00197789	-0.00294437	-0.00125715	-0.0025331
348	0.000325447	0.000201748	0.000131002	-0.000277195	-0.000994794	-0.00186096	-0.0019763	-0.0030789	-0.00119542	-0.00237323
349	-0.00142844	-0.00175812	-0.00189876	-0.00187914	-0.00226418	-0.003246	-0.00230513	-0.00346461	-0.00133186	-0.00225389
350	-0.0025601	-0.00241865	-0.00267618	-0.00274868	-0.00309775	-0.00399588	-0.00228516	-0.00346333	-0.00149689	-0.00212032
351	-0.00209526	-0.00215711	-0.00207541	-0.00307673	-0.00277731	-0.00389176	-0.00190256	-0.00318411	-0.00127397	-0.00208298
352	-0.00152782	-0.00234382	-0.00196208	-0.00261807	-0.00213046	-0.00390486	-0.0015629	-0.00286096	-0.000920202	-0.00188065
353	-0.00183419	-0.0020235	-0.00225447	-0.00196674	-0.00148306	-0.00368679	-0.00134806	-0.00286088	-0.00069223	-0.00191566
354	-0.000327001	-0.000393551	-0.00102514	-0.00113943	-0.000337218	-0.00254172	-0.000596698	-0.00246426	-0.000306605	-0.00172413
355	0.00057028	0.000389821	7.92152e-05	-0.000382051	0.000128477	-0.00193757	-6.98912e-05	-0.00215614	7.00466e-05	-0.00139071
356	-0.00105416	-0.000875524	-0.000522067	-0.000820824	-0.000791492	-0.00248815	-0.00049425	-0.00263632	-0.000127972	-0.00174266
357	-0.00148889	-0.00162871	-0.00112296	-0.00120245	-0.00104565	-0.00256049	-0.0005446	-0.00270019	7.34266e-06	-0.00153846
358	5.05439e-05	-0.000698718	-9.51826e-05	-0.000372533	9.26573e-05	-0.00157327	2.47863e-05	-0.00236566	0.000233217	-0.00105789
359	0.00168353	0.000878632	0.00205633	0.00132164	0.00139013	-0.000416162	0.000677273	-0.00187374	7.99145e-05	-0.000936247
360	0.00256589	0.002077	0.00346943	0.0022364	0.00215913	5.55556e-05	0.000962665	-0.00163947	2.4087e-06	-0.00107315
361	0.00248788	0.00198147	0.00317448	0.00143605	0.00231084	-0.000243784	0.000828127	-0.00178469	-1.28205e-05	-0.00152238
362	0.00213481	0.00110789	0.0017439	0.000463054	0.00171768	-0.00116546	0.00057265	-0.001912	0.000192036	-0.00163566
363	0.00231752	0.00159693	0.00128924	0.000237218	0.00161375	-0.00147537	0.000437063	-0.00216274	0.000284033	-0.00184922
364	0.00357222	0.0025674	0.00235983	0.000820319	0.00249204	-0.000806216	0.000984615	-0.00183434	0.000525369	-0.00149239
365	0.00188978	0.000859829	0.00153722	-0.000316744	0.00139126	-0.00197424	0.000609207	-0.00212584	0.000396348	-0.00117968
366	-0.00183353	-0.00250781	-0.00122552	-0.00316263	-0.000987451	-0.00403866	-0.000449456	-0.00300536	-0.000129837	-0.00134674
367	-0.00206562	-0.00280622	-0.00211888	-0.00384549	-0.00127521	-0.00408244	-0.000306799	-0.00276185	0.000240443	-0.00108986
368	-0.000588695	-0.000564064	-0.000628788	-0.00277397	-0.000129915	-0.00318213	0.000100155	-0.00242599	0.000154157	-0.00131228
369	-0.000290598	0.00046251	0.000640637	-0.00169534	0.000421173	-0.00259577	0.000390443	-0.0022479	-0.000106294	-0.00132688
370	-0.000282323	1.2432e-05	0.000792269	-0.00122801	0.000650699	-0.00243147	0.000617133	-0.00195171	0.000291259	-0.00095066
371	-0.00122203	-0.00131453	-0.000418104	-0.00244965	-8.50427e-05	-0.00296282	0.000218376	-0.00206647	0.000214491	-0.00107012
372	-0.00292832	-0.00315688	-0.00242152	-0.00438687	-0.00190117	-0.00408617	-0.000596348	-0.00241628	-0.000110723	-0.00143306
373	-0.00267047	-0.00339604	-0.00260369	-0.00417405	-0.00223314	-0.00428108	-0.000863636	-0.00269258	-0.000409907	-0.0016507
374	-0.000576807	-0.00182327	-0.000801981	-0.00229584	-0.000679021	-0.00336418	-0.000238772	-0.00250322	-0.000311927	-0.00120796
375	0.000149223	-0.00131779	5.3108e-05	-0.00183978	-9.85625e-05	-0.00304883	-6.01399e-05	-0.00234592	-0.000343862	-0.0012195
376	0.000367444	-0.00111255	0.000341492	-0.00182708	7.75058e-05	-0.00292751	-4.65812e-05	-0.00235862	-0.000334538	-0.00143982
377	0.00151826	0.00017805	0.0014094	-0.00123166	0.000986286	-0.00248834	0.000212238	-0.00229145	-3.55089e-05	-0.00138512
378	0.00133011	0.000498368	0.00123057	-0.00163733	0.000893473	-0.00271204	-7.331e-05	-0.00262925	-0.000329293	-0.00151709
379	0.00104468	-3.74903e-05	0.000758003	-0.00165948	0.000608314	-0.00281768	-0.000105206	-0.00255528	-0.000228011	-0.00125587
380	0.00117727	-0.000450622	0.000889433	-0.00157541	0.000668842	-0.00278497	6.71329e-05	-0.0020927	0.000168687	-0.00100031
381	-0.000405983	-0.00206601	-0.000890987	-0.00331371	-0.000722261	-0.00372673	-0.000639977	-0.0023265	-0.000324009	-0.00125245
382	-0.00242028	-0.00379138	-0.00287036	-0.00492012	-0.00231562	-0.00461535	-0.00127156	-0.00244848	-0.000512082	-0.0013357
383	-0.00156352	-0.00308943	-0.00205089	-0.00415804	-0.00181107	-0.0041566	-0.000871057	-0.00228232	-0.00043648	-0.00113201
384	0.00028784	-0.00152716	-0.000281507	-0.00288897	-0.00052366	-0.0035547	-0.000540132	-0.00233446	-0.000587218	-0.00108489
385	7.80109e-05	-0.00182137	-7.61461e-06	-0.00304332	-0.000583683	-0.00358473	-0.000686713	-0.00212467	-0.000566123	-0.00131088
386	-0.000881197	-0.00295804	-0.00101395	-0.00378936	-0.00141064	-0.00386181	-0.00104172	-0.00213908	-0.000656255	-0.00136127
387	-0.00101632	-0.00315866	-0.000948601	-0.00398893	-0.00121531	-0.00404887	-0.00130831	-0.00243667	-0.000639083	-0.00116313
388	-0.00152514	-0.0035244	-0.0010988	-0.00441317	-0.0013911	-0.00436946	-0.00164274	-0.00267203	-0.000839316	-0.00126344
389	-0.0018641	-0.00395641	-0.00145761	-0.00474934	-0.00188427	-0.00460501	-0.00191317	-0.00264378	-0.00101667	-0.00135225
390	-0.000349495	-0.00312444	-0.000371251	-0.00413112	-0.00131974	-0.00429693	-0.00167918	-0.00240357	-0.000879215	-0.00123528
391	0.000860684	-0.00233881	9.74747e-05	-0.00377696	-0.000904079	-0.00413667	-0.00157502	-0.00244083	-0.000962821	-0.00105715
392	0.000891375	-0.00199514	0.000309518	-0.00369363	-0.000678283	-0.00394876	-0.0014458	-0.00228924	-0.000872572	-0.00103667
393	0.00127731	-0.00169988	0.000731313	-0.00344969	-0.00036317	-0.00364324	-0.00119643	-0.00228357	-0.000959441	-0.00102821
394	0.00143399	-0.0018568	0.000858664	-0.00362249	-0.000568803	-0.00386267	-0.00145699	-0.00268625	-0.00125789	-0.00127183
395	0.000912005	-0.00276434	0.000559907	-0.00409145	-0.00109802	-0.00402327	-0.00168329	-0.00258139	-0.00116651	-0.00137712
396	4.88345e-05	-0.00388675	-0.000759907	-0.00469324	-0.00190136	-0.00416764	-0.00192525	-0.00252071	-0.00121733	-0.00118283
397	-0.00048411	-0.00421313	-0.00128508	-0.00490276	-0.00218959	-0.00428695	-0.00213932	-0.0025643	-0.00119281	-0.00104406
398	-0.000127817	-0.00590983	-0.00118535	-0.00704821	-0.00284697	-0.00624678	-0.00294464	-0.00373054	-0.00174145	-0.00165944
399	-0.00189184	-0.00717347	-0.0026573	-0.00782195	-0.00382082	-0.00661259	-0.00346585	-0.00378636	-0.00193644	-0.00149911
400	-0.00330835	-0.00808881	-0.00328322	-0.00826507	-0.00437603	-0.00667603	-0.00367378	-0.0034967	-0.0018587	-0.00127708
401	-0.0040235	-0.0089634	-0.00411527	-0.00872463	-0.00501061	-0.0069568	-0.00404196	-0.0034458	-0.00193796	-0.00137319
402	-0.0030465	-0.00852409	-0.00347898	-0.00848287	-0.00465536	-0.00673601	-0.00393209	-0.00320012	-0.00173528	-0.00136282
403	-0.00179806	-0.00823733	-0.00274227	-0.00826636	-0.00414883	-0.00676892	-0.00394367	-0.00315637	-0.00183159	-0.00167009
404	-0.000798213	-0.00798248	-0.00225233	-0.008069	-0.00371115	-0.00661737	-0.00373574	-0.0030986	-0.00191791	-0.00152875
405	-0.000224786	-0.00813384	-0.00210769	-0.00814573	-0.00383462	-0.00678667	-0.00381255	-0.00333092	-0.00213042	-0.00179025
406	0.000315929	-0.00801981	-0.0018303	-0.00795396	-0.00367836	-0.00647475	-0.00349771	-0.00333411	-0.00196667	-0.00142991
407	0.000319619	-0.00814444	-0.00186096	-0.0080427	-0.00403232	-0.00635229	-0.00360039	-0.00333936	-0.00198061	-0.001481
408	0.000122844	-0.00835785	-0.00200703	-0.00796531	-0.00405559	-0.00612688	-0.0035303	-0.00329417	-0.00186702	-0.00114864
409	-0.0010373	-0.00889693	-0.00291278	-0.00830812	-0.00462506	-0.00621507	-0.00393069	-0.00336033	-0.00235218	-0.00112001
410	-0.00268718	-0.00953135	-0.00359701	-0.00856861	-0.00503329	-0.00614592	-0.00402774	-0.00328473	-0.00244794	-0.000976107
411	-0.00367925	-0.010015	-0.00441737	-0.00879324	-0.00542203	-0.00609316	-0.0042629	-0.00305781	-0.00262517	-0.00112347
412	-0.0032378	-0.00993057	-0.00424056	-0.00860505	-0.00538007	-0.00585653	-0.00413838	-0.00278924	-0.0023265	-0.00118174
413	-0.00253403	-0.00987253	-0.00421593	-0.00853792	-0.00521678	-0.00597145	-0.00419048	-0.00266756	-0.00245967	-0.00139522
414	-0.0023521	-0.00997413	-0.00433574	-0.00855012	-0.00529161	-0.00607129	-0.00411577	-0.00258469	-0.00247432	-0.00129802
415	-0.00300983	-0.0106124	-0.00510163	-0.00899456	-0.00587354	-0.00639876	-0.00434433	-0.00279938	-0.00268718	-0.00143248
416	-0.00385567	-0.0111442	-0.00592964	-0.00922988	-0.00649802	-0.00639623	-0.00442273	-0.00282168	-0.00262389	-0.00134056
417	-0.00422071	-0.0114159	-0.0063399	-0.00938197	-0.00681243	-0.00641958	-0.00462762	-0.00292887	-0.00254025	-0.00142677
418	-0.00353034	-0.0109818	-0.00574087	-0.0089655	-0.00633411	-0.00612327	-0.00448003	-0.00283182	-0.00228679	-0.00129246
419	-0.00278263	-0.0104233	-0.00492094	-0.00858197	-0.0057458	-0.00588116	-0.00433213	-0.00268104	-0.00224056	-0.00112393
420	-0.00237284	-0.00986096	-0.00416317	-0.00806309	-0.00521958	-0.00545389	-0.0039695	-0.00248131	-0.00191605	-0.000724786
421	-0.00225346	-0.00948671	-0.00397661	-0.00765544	-0.00495929	-0.00513065	-0.00376173	-0.00222665	-0.00173271	-0.000582828
422	-0.0017683	-0.00900513	-0.00355703	-0.00722102	-0.00459942	-0.00478399	-0.00341503	-0.00224611	-0.00136546	-0.000352564
423	-0.00152766	-0.00872319	-0.00336943	-0.00703893	-0.00439821	-0.00468695	-0.00327805	-0.00224274	-0.0015892	-0.000520047
424	-0.00194464	-0.00866301	-0.00351298	-0.00697988	-0.00443936	-0.0046897	-0.00323442	-0.00226437	-0.00157331	-0.000557809
425	-0.00277238	-0.00888702	-0.0041251	-0.00704347	-0.00482486	-0.0046655	-0.00336558	-0.00220396	-0.00182448	-0.000813714
426	-0.00394149	-0.00917156	-0.00513061	-0.00719689	-0.00540859	-0.00476476	-0.00363901	-0.00217455	-0.00204709	-0.000890754
427	-0.00470859	-0.00921729	-0.00580171	-0.00708928	-0.00573252	-0.00460043	-0.00362739	-0.00204099	-0.00211278	-0.00090439
428	-0.00507584	-0.00911558	-0.00618765	-0.00689071	-0.00585828	-0.00453943	-0.00373916	-0.00191127	-0.00216772	-0.000999922
429	-0.00551919	-0.00884118	-0.00630695	-0.00647712	-0.00581232	-0.00424211	-0.00352537	-0.00161185	-0.00188644	-0.00083784
430	-0.00585214	-0.0086019	-0.00657533	-0.00628652	-0.00590513	-0.00413252	-0.00349837	-0.00153236	-0.00183994	-0.000660295
431	-0.00603598	-0.00820641	-0.00666632	-0.00603792	-0.00580291	-0.00387972	-0.00330268	-0.00139157	-0.0016866	-0.000339472
432	-0.00539685	-0.00747343	-0.006181	-0.00575501	-0.00538085	-0.00351667	-0.00305633	-0.00156698	-0.00150435	-0.000138656
433	-0.00496321	-0.00697071	-0.00580493	-0.00539565	-0.00504697	-0.0032946	-0.00295556	-0.00163605	-0.00155998	-0.000210878
434	-0.00480179	-0.00654499	-0.00557859	-0.00512622	-0.00488974	-0.00313337	-0.00294915	-0.00166088	-0.00135225	-0.000311888
435	-0.00516795	-0.0064885	-0.00588652	-0.004938	-0.00503104	-0.00318722	-0.0030897	-0.00150929	-0.00165458	-0.00036857
436	-0.00578524	-0.00628403	-0.00617176	-0.00488225	-0.00519654	-0.00321181	-0.00319689	-0.00144048	-0.00169852	-0.000186208
437	-0.00635633	-0.00613077	-0.00650466	-0.0045674	-0.00537898	-0.00309347	-0.00316391	-0.00130773	-0.00178205	-0.000182867
438	-0.0066589	-0.00599316	-0.00656841	-0.00427723	-0.00543508	-0.00301729	-0.00307685	-0.00118112	-0.00162354	-0.000370824
439	-0.00652622	-0.00563768	-0.0063629	-0.00395144	-0.00525703	-0.00267016	-0.00288225	-0.000932789	-0.00140847	-0.000587646
440	-0.00605625	-0.00522044	-0.00600287	-0.00390342	-0.00492591	-0.0025864	-0.00278155	-0.000861888	-0.0012993	-0.000560373
441	-0.00566317	-0.00462436	-0.00564852	-0.00376228	-0.0046373	-0.00224258	-0.00273015	-0.000729138	-0.00115214	-0.000373388
442	-0.00547914	-0.00427937	-0.00553019	-0.00353605	-0.00451107	-0.00222152	-0.00270726	-0.0008885	-0.00105163	-0.000359984
443	-0.00563842	-0.00416395	-0.00557731	-0.00303364	-0.00452813	-0.00196239	-0.00261216	-0.000876457	-0.0010507	-0.000351049
444	-0.00575276	-0.00395645	-0.0057021	-0.00277902	-0.004527	-0.00186002	-0.0026087	-0.000995921	-0.00101721	-0.000361111
445	-0.00583807	-0.00382374	-0.00579705	-0.0025629	-0.00454075	-0.00176391	-0.0025812	-0.000867871	-0.00123073	-9.67366e-05
446	-0.00596772	-0.00337044	-0.00579654	-0.00254643	-0.00454732	-0.00164732	-0.00258236	-0.000781469	-0.00119635	0.000201166
447	-0.0061486	-0.0032472	-0.00591465	-0.00250653	-0.00472494	-0.00164545	-0.00264118	-0.000764491	-0.00140439	0.000185859
448	-0.0061345	-0.00293399	-0.00579359	-0.00229635	-0.0046082	-0.00138621	-0.00249837	-0.000557148	-0.00135983	0.000104817
449	-0.00608026	-0.00276841	-0.00578574	-0.00222436	-0.00452113	-0.00124681	-0.00260606	-0.000504779	-0.00157883	-7.21057e-05
450	-0.00606977	-0.00259417	-0.00571737	-0.00206212	-0.00435816	-0.00108928	-0.00264219	-0.000286402	-0.00157782	-2.0202e-06
451	-0.00637887	-0.00246822	-0.00592234	-0.00196006	-0.0045378	-0.00104367	-0.00286449	-0.000318337	-0.00168594	-8.67133e-05
452	-0.00682249	-0.00243085	-0.00615952	-0.00167145	-0.00468244	-0.00108667	-0.00286962	-0.000226729	-0.00154122	-0.000258236
453	-0.00705901	-0.00226399	-0.00628768	-0.00128504	-0.00470085	-0.000888539	-0.00264254	-0.000258936	-0.00142428	-0.000386636
454	-0.00712898	-0.00197914	-0.00633019	-0.00115742	-0.00466876	-0.000805633	-0.00249091	-0.000353963	-0.00135206	-0.000342852
455	-0.00708687	-0.00173446	-0.00626123	-0.00106286	-0.00471041	-0.000721678	-0.00232036	-0.000437413	-0.00128489	-0.000125524
456	-0.00727964	-0.00140377	-0.00629192	-0.00109724	-0.00483831	-0.000674281	-0.00239378	-0.000408741	-0.00120171	3.8073e-06
457	-0.00727949	-0.00129654	-0.00622805	-0.000987141	-0.00483617	-0.0006277	-0.00231103	-0.000410295	-0.0010174	2.24942e-05
458	-0.00703057	-0.0010035	-0.00597292	-0.000919775	-0.00451876	-0.000465035	-0.00225583	-0.000311694	-0.000846076	6.73271e-05
459	-0.00655159	-0.000919386	-0.0056906	-0.000813908	-0.00421006	-0.000458936	-0.00220726	-0.000393784	-0.000870552	9.90287e-05
460	-0.00625284	-0.000988384	-0.00545754	-0.000864452	-0.00404499	-0.000500155	-0.0024202	-0.000276535	-0.000884149	-3.25952e-05
461	-0.00604297	-0.000996814	-0.00530672	-0.00077195	-0.00394829	-0.000626923	-0.00245136	-0.000216356	-0.000990754	-0.000111616
462	-0.00602075	-0.00110105	-0.00522949	-0.000677001	-0.00389196	-0.000761383	-0.00242312	-4.48329e-05	-0.000966084	-0.000236597
463	-0.00607222	-0.00108714	-0.00529619	-0.000561305	-0.00375144	-0.000751826	-0.00225466	-1.7871e-05	-0.00112078	-0.000225952
464	-0.00639176	-0.00123807	-0.00556131	-0.000702214	-0.00393594	-0.00079763	-0.00235303	-0.000119231	-0.00147137	-0.000188539
465	-0.00664553	-0.00114794	-0.00570606	-0.000786208	-0.00409557	-0.000687141	-0.00224934	-0.000139005	-0.00144095	-0.000101166
466	-0.00696189	-0.000917249	-0.00581286	-0.000825369	-0.00438395	-0.000595649	-0.00227739	-0.00016589	-0.00138073	6.37141e-06
467	-0.00666503	-0.000593706	-0.0055181	-0.000645726	-0.00421278	-0.000360295	-0.00191064	-0.000143551	-0.000950272	-2.14452e-05
468	-0.00616647	-0.000199262	-0.00508221	-0.000556566	-0.00382964	-0.000132207	-0.00172094	-0.000200816	-0.000828322	-3.40715e-05
469	-0.00555839	-1.70163e-05	-0.00468702	-0.000424903	-0.00345808	6.09946e-05	-0.00149518	-0.000348368	-0.000672572	-8.36441e-05
470	-0.00547576	-0.000119075	-0.0044981	-0.000339394	-0.00332618	0.000172067	-0.00162024	-0.000403225	-0.000709013	-0.0002054
471	-0.00540625	-0.000204817	-0.00432059	-0.000116006	-0.00318943	0.000180925	-0.00158116	-0.000270008	-0.000701243	-5.03108e-05
472	-0.00535482	-0.000461966	-0.00422747	0.000146737	-0.00297315	0.000155439	-0.00163209	0.000100272	-0.000626651	9.30458e-05
473	-0.00523376	-0.000492813	-0.00424402	0.000319037	-0.00277723	0.000170901	-0.0016277	0.000330225	-0.000755206	0.000248368
474	-0.00534825	-0.000742968	-0.00446181	7.52914e-05	-0.00288054	-8.73349e-05	-0.00181628	0.000215268	-0.00100163	0.000119114
475	-0.00515567	-0.000623932	-0.0043641	-0.000185431	-0.00306177	-0.000287451	-0.00187902	-3.885e-07	-0.00116849	0.000106838
476	-0.00509557	-0.000362587	-0.0042674	-0.000406876	-0.00321088	-0.000529448	-0.00194891	-0.000123815	-0.00105715	0.000145882
477	-0.00482549	-0.000117716	-0.00402471	-0.000401321	-0.0031507	-0.000473155	-0.00180303	-0.000177933	-0.000845804	9.39005e-05
478	-0.00476822	5.89355e-05	-0.00391002	-0.000378594	-0.00291395	-0.000375214	-0.00159223	-0.000172145	-0.000873815	-8.88889e-05
479	-0.00478936	-0.000100932	-0.00392315	-0.000551321	-0.00282416	-0.000395571	-0.00145311	-0.000433644	-0.000963675	-0.000351127
480	-0.00500695	-0.000256294	-0.00403481	-0.0004392	-0.00284604	-0.000313481	-0.00135804	-0.000456216	-0.00097366	-0.000534149
481	-0.00488539	-0.000288617	-0.00388667	-0.000277778	-0.00276845	-0.000307925	-0.00126014	-0.000346581	-0.000700389	-0.000421134
482	-0.00429122	-0.000192696	-0.00356115	-8.06138e-05	-0.00251775	-6.58508e-05	-0.00106204	4.32789e-05	-0.000361538	-0.000309169
483	-0.00374716	-0.000184771	-0.00326511	-0.000165967	-0.00235369	-2.01632e-05	-0.00106873	9.662e-05	-0.000493357	-0.000240754
484	-0.00355062	-0.000298679	-0.0031317	-0.000495455	-0.0022636	-3.21678e-05	-0.00103104	7.18337e-05	-0.000490132	-0.00024258
485	-0.00321674	-0.000183372	-0.00278504	-0.000450233	-0.00212801	3.0575e-05	-0.00102502	2.83994e-05	-0.000475913	-7.46698e-05
486	-0.00276896	9.47164e-05	-0.00235501	-0.000284848	-0.00174596	0.000220901	-0.000890831	0.000251321	4.87179e-05	0.00026251
487	-0.00257253	9.02486e-05	-0.00219114	-0.000113054	-0.00162475	0.000329021	-0.000919814	0.000215152	-8.97436e-06	0.000371834
488	-0.00295334	-0.000115657	-0.00238178	-0.000135431	-0.00164806	9.93784e-05	-0.00104021	0.000191686	-0.000220124	0.000477972
489	-0.00339895	-0.00049289	-0.00261838	-0.000128089	-0.00184106	-0.000234149	-0.00112362	4.09868e-05	-0.000538733	0.000293357
490	-0.00367183	-0.000747902	-0.00290591	-6.23543e-05	-0.00222782	-0.000520668	-0.00123108	-9.19969e-05	-0.000641064	0.00011317
491	-0.00334044	-0.000683256	-0.00271204	0.000133333	-0.00224654	-0.000508081	-0.00107288	-0.000189005	-0.000611383	-4.8951e-05
492	-0.00306131	-0.000479409	-0.00263745	3.24786e-05	-0.00231142	-0.000411888	-0.00103691	-0.000270357	-0.000705556	-0.000196503
493	-0.00308298	-0.00028819	-0.00251309	-0.000203497	-0.00215738	-0.000381818	-0.00106305	-0.000218609	-0.000813675	-0.000288306
494	-0.00341348	-0.000186519	-0.0026272	-0.000580497	-0.00214553	-0.000361733	-0.00106803	-0.000322106	-0.000748796	-0.000459479
495	-0.00347716	-0.000188695	-0.00259891	-0.000700505	-0.00195008	-0.000288151	-0.00107152	-0.000413442	-0.000612587	-0.000446931
496	-0.00318695	-0.000156138	-0.00247735	-0.00054122	-0.00167366	-4.79409e-05	-0.000919891	-0.000373737	-0.00040136	-0.000197786
497	-0.0032378	-0.000493629	-0.00260501	-0.00040136	-0.00171977	-4.69308e-05	-0.000989666	-0.000350078	-0.000468143	-0.000123232
498	-0.0034094	-0.000565113	-0.00281228	-0.000379254	-0.0018343	-0.00021181	-0.00116892	-0.000179681	-0.000531507	4.16084e-05
499	-0.00335183	-0.00066216	-0.0027141	-0.000284499	-0.00172549	-0.000229138	-0.00120097	-7.9798e-05	-0.000537218	-4.8174e-05
500	-0.00318667	-0.000651632	-0.00268139	-0.000313869	-0.00189654	-0.000176146	-0.00130047	-3.79953e-05	-0.00064122	0.000131974
501	-0.00283046	-0.000571251	-0.00231049	1.37918e-05	-0.00167113	-2.99145e-05	-0.00101379	3.38384e-05	-0.000409946	0.00017568
502	-0.00290707	-0.000422416	-0.00223675	7.39705e-05	-0.00174977	-7.75058e-05	-0.000905828	7.83217e-05	-0.00028784	0.000212976
503	-0.00295983	-0.000192036	-0.00212207	5.46232e-05	-0.00153341	-0.000253691	-0.000823504	0.000187374	-0.000112665	4.99611e-05
504	-0.00311072	-0.00015575	-0.00221064	-0.000163636	-0.00158252	-0.000376301	-0.000837801	-5.64103e-05	-0.000202409	1.04895e-05
505	-0.00309196	-0.000322339	-0.00238151	-0.000477739	-0.00159654	-0.000454351	-0.000922883	-0.000255012	-0.000372999	1.00233e-05
506	-0.00285284	-0.00036655	-0.00231072	-0.000323077	-0.00152195	-0.000261383	-0.000660761	-0.000356605	-0.000421057	9.24242e-05
507	-0.00287591	-0.000601321	-0.00239215	-0.000420668	-0.00170097	-0.0004223	-0.000699378	-0.000383061	-0.000511305	-0.000136713
508	-0.00290043	-0.000511189	-0.00243986	-0.000567988	-0.00182681	-0.000536946	-0.000708003	-0.000406527	-0.000633528	-0.000321989
509	-0.00293166	-0.000749145	-0.00237086	-0.000644289	-0.00173213	-0.000567172	-0.000898446	-0.000394716	-0.000747786	-0.000190054
510	-0.00294503	-0.000800194	-0.00225657	-0.000715618	-0.00175326	-0.000270785	-0.000939705	-0.000163869	-0.000903069	-2.60295e-06
511	-0.00275089	-0.000948912	-0.00189569	-0.00044596	-0.00148679	-0.000218687	-0.0008338	-4.70085e-05	-0.000608625	9.61538e-05
512	-0.00267494	-0.000830458	-0.00177723	-0.000586325	-0.00151259	-0.000227584	-0.000803691	9.44056e-05	-0.00046756	-2.03574e-05
513	-0.00254297	-0.00065711	-0.00182343	-0.00058481	-0.00140975	-0.000418959	-0.000801826	5.06993e-05	-0.000341336	-0.000129992
514	-0.00249002	-0.000449223	-0.00190365	-0.000610995	-0.00147444	-0.000311267	-0.000758159	9.1958e-05	-0.000217172	-0.000133916
515	-0.00235979	-0.000334887	-0.00210381	-0.000654351	-0.00149444	-0.000277273	-0.000747902	-1.36364e-05	-0.00010404	-0.000306138
516	-0.00202976	-0.000229215	-0.00187444	-0.000379759	-0.00126756	-4.93395e-05	-0.000491026	-6.90754e-05	0.00012296	-0.000176573
517	-0.00192024	-0.000233178	-0.00182179	-0.000390287	-0.0012343	-0.000203108	-0.000398252	-0.000175835	-5.30692e-05	-0.000256838
518	-0.00183326	-0.000267249	-0.00158442	-0.000320668	-0.00118531	-0.000279526	-0.000368998	-0.000229798	-0.000218998	-0.000157848
519	-0.00180322	-0.000537956	-0.001481	-0.000399456	-0.00113667	-0.00036958	-0.000484615	-0.000171018	-0.000465618	1.37141e-05
520	-0.00178139	-0.000669114	-0.00143399	-0.000381313	-0.000912044	-0.000137063	-0.000541026	-2.10956e-05	-0.000487024	0.000151127
521	-0.00178671	-0.000802331	-0.00145233	-0.000322416	-0.000809207	-0.000202448	-0.000431546	-0.000127467	-0.00053108	0.000242075
522	-0.00190315	-0.000778089	-0.0015636	-0.000543085	-0.000920241	-0.00033209	-0.000621484	-0.000153807	-0.000517483	0.000143357
523	-0.0019338	-0.000782945	-0.00151752	-0.000540287	-0.00104965	-0.000511189	-0.000655012	-0.000358974	-0.000559596	0.000176107
524	-0.00188407	-0.000701981	-0.0013596	-0.000550622	-0.00103073	-0.000479099	-0.00085641	-0.000237568	-0.000252253	5.03885e-05
525	-0.00176348	-0.000676379	-0.00131449	-0.000392968	-0.000933489	-0.000466783	-0.00077669	-0.000373932	-0.000197591	-0.000196542
526	-0.00160921	-0.0005338	-0.00110769	-0.000354274	-0.000701088	-0.000330575	-0.000672611	-0.000279293	-0.000117832	-0.000358819
527	-0.00147145	-0.000392502	-0.000974709	-0.00031049	-0.000605711	-0.000264413	-0.000607265	-0.000285237	-0.000351049	-0.000484732
528	-0.00125917	-0.000106138	-0.000805711	-0.000247708	-0.000505789	-0.000107032	-0.000586791	-6.87646e-05	-0.00023244	-0.00040676
529	-0.00108733	-1.91142e-05	-0.000845183	-0.000245649	-0.000698912	-0.000143901	-0.000476884	7.331e-05	-0.000110179	-0.000266278
530	-0.00100843	-8.11577e-05	-0.00112347	-0.000197047	-0.000683256	-8.5237e-05	-0.000256799	0.000218065	0.000185159	-5.71873e-05
531	-0.00098143	-8.17405e-05	-0.00108193	-0.000107615	-0.000805051	-8.1857e-05	0.000116084	0.000208858	0.000137374	0.000113442
532	-0.000915307	-0.000100117	-0.000920785	-0.000153652	-0.000660023	7.00855e-05	5.95183e-05	0.000219347	0.000181546	0.000305866
533	-0.000876573	-0.000191608	-0.000624631	-6.77933e-05	-0.000662937	2.68065e-06	6.23932e-05	8.53924e-05	6.13831e-06	0.000446465
534	-0.000859285	-0.000372922	-0.000593862	-0.000205167	-0.000486674	-5.32246e-06	-0.000125835	8.54701e-07	0.000155711	0.000404312
535	-0.000904934	-0.000617444	-0.000619736	-7.331e-05	-0.000470357	-0.000234382	-0.000131274	-0.000183644	-4.16472e-05	1.42968e-05
536	-0.000999262	-0.000661927	-0.000593162	-0.000362782	-0.000454002	-0.000256915	-0.000127312	-0.00024087	-0.000144755	-0.000254274
537	-0.00109037	-0.000902564	-0.000649223	-0.000431935	-0.000617483	-0.000437607	-0.000367016	-0.00042871	-0.000428283	-0.000445882
538	-0.00116733	-0.000911033	-0.000911111	-0.000696348	-0.000897436	-0.000503419	-0.000579332	-0.000468648	-0.000467133	-0.000418687
539	-0.00107591	-0.000729759	-0.000951593	-0.000575486	-0.00102925	-0.000535975	-0.000508353	-0.000372339	-0.000345144	-0.000337296
540	-0.000903341	-0.000706838	-0.000920785	-0.000541803	-0.00089864	-0.000268881	-0.000310645	-0.00015777	-0.000211888	-0.00020676
541	-0.000681779	-0.00047603	-0.000573116	-0.000261111	-0.000624048	-0.000109907	-0.000103885	2.57187e-05	-0.000172727	-4.77078e-05
542	-0.000499223	-0.000456333	-0.00038073	-0.000250699	-0.00012704	5.26418e-05	-0.000157537	9.95338e-05	-0.000169075	4.49106e-05
543	-0.000384965	-0.000151515	-0.000204545	2.0474e-05	0.000117366	2.28438e-05	-1.17327e-05	0.000363209	-2.00855e-05	0.000214141
544	-0.00027028	-0.000116356	-8.90831e-05	7.2805e-05	0.000488112	0.000160256	0.000117366	0.000366706	0.000235276	0.000390987
545	-0.000352176	-0.000141103	-5.79254e-05	0.000177622	0.000401088	4.54934e-05	5.99845e-05	0.000360179	0.000305478	0.000431352
546	-0.00050373	-0.000273737	-0.000178322	-0.000129487	0.000253341	-4.44444e-05	5.27584e-05	2.96814e-05	0.000214802	0.000347552
547	-0.000737218	-0.000533877	-0.000452953	-0.000417444	-0.000168998	-0.000351321	-0.000234033	-0.000141841	7.38151e-05	8.65967e-05
548	-0.000897786	-0.000630109	-0.000723815	-0.000745649	-0.000436791	-0.000521523	-0.000389005	-0.000435043	-2.36597e-05	-0.000151515
549	-0.000951943	-0.000561111	-0.000638733	-0.000747164	-0.000446232	-0.00056453	-0.000443629	-0.000523116	6.13831e-06	-0.000307653
550	-0.000896814	-0.000634188	-0.000699961	-0.000811461	-0.000414608	-0.000455206	-0.000453108	-0.000579759	-0.000155245	-0.000334615
551	-0.000850932	-0.00069289	-0.000730497	-0.000790132	-0.000485781	-0.000548951	-0.000428866	-0.000597669	-0.000263559	-0.000433644
552	-0.000777972	-0.000829992	-0.000801593	-0.00078986	-0.000471484	-0.000680342	-0.000498291	-0.000487607	-0.00048784	-0.000557925
553	-0.000768182	-0.000764413	-0.000802642	-0.000724087	-0.000536908	-0.000753807	-0.000297786	-0.000384305	-0.000531974	-0.000478632
554	-0.000505517	-0.000647436	-0.000591453	-0.000504079	-0.000304274	-0.000539316	-0.000114219	-0.000181818	-0.000425136	-0.000132401
555	-0.000430614	-0.000685392	-0.000557343	-0.000378827	-0.000288034	-0.00029223	-2.93706e-05	-3.64802e-05	-0.000175486	0.000132129
556	-0.000246037	-0.000670396	-0.000411772	-0.000167949	-0.000156099	-3.68687e-05	0.000157887	-2.08236e-05	9.90287e-05	0.00020913
557	-0.000231391	-0.000789316	-0.000350466	-0.000183566	-0.000135703	9.29681e-05	0.000232828	0.000129099	0.000370979	0.000139977
558	-0.000259285	-0.000676729	-0.000316939	-0.00016352	-4.662e-05	6.84149e-05	0.000303497	-8.03419e-05	0.000334538	8.02253e-05
559	-0.000435897	-0.000673155	-0.000234965	-0.000296309	-6.86092e-05	-3.65967e-05	6.07615e-05	-0.000151826	0.000228205	7.45532e-05
560	-0.000479371	-0.000521368	-0.000313364	-0.000409907	-0.000221873	-6.9425e-05	-7.87102e-05	-0.000314841	2.0979e-05	-4.99223e-05
561	-0.000590443	-0.000582673	-0.000281974	-0.000702176	-0.000467677	-0.000157032	-0.00031352	-0.000353691	-8.97436e-05	-0.000196076
562	-0.000658236	-0.000648951	-0.000341958	-0.000885043	-0.000610101	-0.000471639	-0.00052603	-0.000334577	-0.000407964	-0.000455944
563	-0.000956643	-0.000960451	-0.000459324	-0.00110513	-0.000773854	-0.000798601	-0.000760256	-0.000486247	-0.000750583	-0.000504545
564	-0.000793784	-0.000825602	-0.000447941	-0.000859518	-0.000656527	-0.000812393	-0.000724437	-0.000279254	-0.000740715	-0.000297164
565	-0.000719969	-0.000737451	-0.00030474	-0.000572145	-0.000475136	-0.000595455	-0.000523699	-0.000195338	-0.000357731	-0.000352137
566	-0.000510451	-0.000489316	-0.000176068	-0.000309829	-0.000216356	-0.00042432	-0.00012972	-8.15462e-05	-1.19658e-05	-0.000385859
567	-0.000451088	-0.000512005	-0.000258819	-0.000234227	2.46309e-05	-0.00038582	7.52137e-05	-4.35897e-05	0.000331507	-0.000414336
568	-0.00034087	-0.000364413	-0.000488617	-0.000187296	0.000119852	-0.000341103	0.000123232	-2.06294e-05	0.000168182	-0.000195998
569	-0.000226146	-0.00032397	-0.000453652	-0.000147552	0.000153225	-0.000221406	-5.20202e-05	-2.42424e-05	0.000197824	2.03186e-05
570	-4.07148e-05	-0.000148057	-0.000263131	-0.000237218	8.78788e-05	2.24553e-05	-9.44056e-06	-7.44755e-05	0.000169697	9.1453e-05
571	2.68065e-05	-0.00020439	-9.73193e-05	-0.000239782	1.99689e-05	0.000215385	2.49417e-05	-9.51826e-05	0.000319775	0.000291026
572	-0.000101748	-0.000541064	-0.000181391	-0.000392463	-0.00025711	7.23388e-05	-4.28904e-05	-0.000108625	6.84538e-05	0.000305206
573	-0.000386247	-0.000867754	-0.000329643	-0.000485742	-0.000557537	-0.000173854	-0.000300078	-0.00027972	-0.000304701	0.000189239
574	-0.000324942	-0.000680536	-0.000249495	-0.0004169	-0.000548485	-0.000125486	-0.000178516	-0.000179448	-0.000315307	0.000217288
575	-0.000227933	-0.000222145	-1.87257e-05	-9.44444e-05	-0.000241181	5.49728e-05	2.98757e-05	-1.57343e-05	-2.4864e-06	-1.14219e-05
576	-0.000201671	-2.54079e-05	-5.01943e-05	-3.39161e-05	-5.01166e-05	-1.97747e-05	9.55711e-05	0.000158664	0.000106643	-8.58586e-05
577	-0.000349611	-0.000156022	-0.000277584	-8.10412e-05	1.74825e-05	-0.000323621	-0.000197591	0.000186869	0.000149922	-0.000206876
578	-0.000436247	-0.00019188	-0.000440559	-0.000152525	-3.33722e-05	-0.000487179	-0.000415346	0.000173038	-0.000108275	-0.000109829
579	-0.000446542	-0.000163714	-0.000386441	-0.000111305	-1.51904e-05	-0.000513947	-0.000416162	1.57343e-05	-0.000105594	6.95416e-06
580	-0.00041826	-0.000133916	-0.000252448	-0.000138034	-4.41725e-05	-0.000387723	-0.000204817	-0.000103458	-0.000197902	-2.21834e-05
581	-0.00043108	-0.000339122	-0.000339083	-0.000163092	-0.000228399	-0.000386208	-4.08702e-05	-0.000312704	-0.000175874	5.78866e-05
582	-0.00048582	-0.000737451	-0.000448446	-0.000377506	-0.000492929	-0.000472611	-5.38073e-05	-0.000407498	-0.000286441	-0.000106527
583	-0.000453225	-0.000809091	-0.000447319	-0.000486908	-0.000605361	-0.000537762	-2.60295e-06	-0.000563326	-0.000363092	-0.000287956
584	-0.00039934	-0.000679293	-0.000300233	-0.000394639	-0.000433722	-0.00034662	0.00016993	-0.000346503	-0.000229293	-0.000281585
585	-0.000302991	-0.000314258	-0.000122611	-0.000179876	-0.00028411	-8.82284e-05	0.000289666	-0.000150777	-1.55789e-05	-0.000266783
586	-0.000396542	-0.000188928	-0.000122494	-0.000252914	-0.000265967	-8.32168e-05	0.000184965	2.85936e-05	0.000131896	-0.000195726
587	-0.000224747	-5.71096e-06	-4.50272e-05	-0.000253807	-0.000194755	-1.40637e-05	9.33566e-05	0.000144561	0.000249378	-2.90987e-05
588	-0.000180653	0.000239355	-2.05905e-06	-0.000128866	-9.28127e-05	-3.6519e-06	6.02564e-05	0.000198796	0.000262549	0.000168337
589	-8.40326e-05	0.000328671	1.82984e-05	6.3986e-05	4.99611e-05	0.000103768	2.77001e-05	0.000212549	0.000125641	0.000364996
590	-0.00018582	0.000127001	-4.94561e-05	-0.000174942	5.13598e-05	9.04429e-05	-2.34266e-05	0.0001723	-4.22688e-05	0.000246737
591	-0.000145377	-0.000190909	-9.08314e-05	-0.000334499	8.2634e-05	0.00013073	1.44522e-05	5.22922e-05	-0.000197863	0.000341142
592	-8.48096e-05	-0.000428982	-8.46154e-05	-0.000466511	6.86869e-05	0.000167444	-4.11033e-05	-2.27273e-05	-0.000175097	0.000195144
593	-4.30458e-05	-0.000589821	-0.000201166	-0.000283333	-3.48096e-05	8.70241e-06	-9.3784e-05	-0.000222222	-0.00028007	8.67133e-05
594	-0.000202758	-0.000703497	-0.000431507	-0.000294678	-0.000162782	-0.000177972	-0.000321329	-0.000168765	-0.000273388	-0.000217016
595	-0.000272727	-0.000676301	-0.00045	-0.000268298	-0.000325796	-0.00032634	-0.000362898	-0.000271717	-0.000149534	-0.000283838
596	-0.000286713	-0.000464841	-0.000432012	-0.000375952	-0.000232479	-0.000351399	-0.0002662	-0.000208042	0.000165579	-0.000312859
597	-0.000116472	-9.51049e-05	-0.000192269	-0.000160023	-0.000167444	-0.000260295	-5.89744e-05	-0.000189782	0.000274981	-8.93162e-05
598	-0.000192618	-3.8073e-06	-0.000238112	-9.99611e-05	-0.000161383	-0.000348446	-9.65035e-05	-0.000223465	0.000175214	-0.000139394
599	-0.000333178	9.23465e-05	-0.00010913	5.31857e-05	-0.00020439	-0.000235664	-0.000262549	-0.000199961	-8.92774e-05	-0.000127506
600	-0.000470824	-0.000147669	-6.5812e-05	-0.000147125	-0.000195416	-0.000228904	-0.000195765	-0.000141531	-0.00022094	-0.000127195
601	-0.000361305	-5.81585e-05	8.30614e-05	0.00011826	3.24786e-05	9.50272e-05	0.000201321	7.24165e-05	-0.000246387	0.000168143
602	-0.000212743	-2.09402e-05	0.000109674	0.000132945	0.000116045	0.000131352	0.000342424	0.000149922	-0.000240598	0.000284771
603	-7.77001e-05	-9.5338e-05	-5.03497e-05	0.00039087	0.000111655	0.000128011	0.000180264	0.000136752	-0.000196931	0.000243473
604	-8.78011e-06	-0.000177234	-0.000122922	0.000163209	6.4763e-05	6.77545e-05	-9.8174e-05	0.000257382	9.51826e-06	0.00014223
605	0.000100272	-0.00023108	-0.000170862	0.000181546	9.20357e-05	4.54157e-05	-0.000112549	0.000249883	0.000224165	0.000190521
606	0.00015202	-8.01088e-05	-7.78555e-05	-3.53147e-05	0.000193007	0.000110917	5.99456e-05	0.000220824	0.000520979	0.0001331
607	4.56488e-05	-4.79798e-05	-8.60917e-05	-6.95804e-05	8.31391e-05	-2.57576e-05	8.85781e-06	-5.19037e-05	0.000322805	-5.99845e-05
608	-0.000197358	-0.0003331	-0.000170629	-0.000278594	-0.000208936	-0.000110567	-0.000202603	-0.00024223	0.000104274	-0.000318221
609	-0.00042331	-0.000451748	-0.000258508	-0.000311267	-0.000499845	-0.00021352	-0.000353069	-0.000295804	-0.000199145	-0.000595066
610	-0.000499922	-0.000665113	-0.000394406	-0.000317754	-0.00062906	-0.000234499	-0.00024526	-0.000299806	-0.000329604	-0.000551709
611	-0.000526263	-0.000533644	-0.00055575	-0.000229448	-0.000547552	-0.000240171	-1.35975e-05	-0.00029662	-0.000394911	-0.000535276
612	-0.000403768	-0.000409207	-0.000411383	-0.00016791	-0.000382751	-0.00026589	3.93162e-05	-0.000275291	-0.000364802	-0.000239782
613	-0.000235859	-0.000118065	-0.000341414	-8.93551e-05	-0.00020913	-0.000187451	-3.17793e-05	-0.000217366	-9.04817e-05	-1.57343e-05
614	8.56643e-05	-6.99301e-07	-0.000122183	9.28516e-06	-1.13831e-05	-9.77467e-05	-1.48796e-05	-3.08469e-05	0.000200738	0.00025979
615	0.000245455	0.000161461	-1.04895e-05	0.000138695	0.000166628	-3.73349e-05	9.77467e-05	0.00015136	0.000289938	0.000495493
616	0.000216123	0.000164646	0.000161189	0.000189744	0.000265657	-7.16395e-05	0.000179332	0.00018073	0.00034122	0.000476068
617	0.000103497	0.000139977	0.000139122	4.76301e-05	0.000313364	-0.000189083	5.10101e-05	0.00017028	8.25175e-05	0.000360606
618	-0.0002277	-0.00010878	-5.1826e-05	-0.000120202	6.06061e-05	-0.000223815	-0.000127622	-4.91453e-05	-1.88811e-05	0.000159674
619	-0.000352448	-0.000362082	-0.000152253	-0.000331235	-0.000100777	-0.000164608	-0.000137063	-6.49573e-05	-7.06294e-05	-0.000150699
620	-0.000593318	-0.000518881	-0.000214452	-0.000322688	-0.000287413	-3.77622e-05	-0.000137296	-0.000184343	-6.75991e-05	-0.000238151
621	-0.000590132	-0.000449417	-0.000165929	-0.000411267	-0.000250971	5.48951e-05	-8.22455e-05	-0.000181585	-0.000153768	-0.000262315
622	-0.000573038	-0.000288733	-0.000116123	-0.000359984	-0.000319775	6.79876e-05	-0.000117288	-0.000137063	-0.000297086	-9.56488e-05
623	-0.00033547	8.15462e-05	-6.51127e-05	-0.000333916	-0.000165074	0.000153846	-5.35742e-05	-6.28205e-05	-0.000150194	6.75214e-05
624	-6.04895e-05	0.000149883	-0.000107537	-8.51204e-05	-0.000156993	0.000148135	-0.000117677	6.10334e-05	6.88034e-05	0.00010742
625	0.000149184	0.000302486	-4.25408e-05	2.89821e-05	-4.34732e-05	0.000137063	-2.35431e-05	0.000150311	0.000169658	0.000190676
626	0.000252214	0.000255633	2.29215e-06	0.000121368	-8.6791e-05	-1.52681e-05	-1.70163e-05	0.000235043	0.000156449	0.000207304
627	0.000219386	0.000265579	-7.33877e-05	-0.000133761	-4.60761e-05	-0.000159518	-6.8143e-05	0.000173465	-6.12277e-05	0.000165501
628	3.76845e-06	0.000181702	-0.000188073	-0.000231546	-3.46542e-05	-0.00023749	-0.000129487	-6.41414e-05	-0.000183139	9.54157e-05
629	-0.000154235	-7.75447e-05	-0.00026251	-0.000339044	-6.79487e-05	-0.000195144	-9.24242e-05	-0.000294017	-0.000210023	-0.000218959
630	-0.000349611	-0.000278244	-0.000300389	-0.000199806	-8.00699e-05	-0.000114297	-1.7094e-06	-0.000431469	-0.000320047	-0.000389744
631	-0.000387024	-0.000433838	-0.000322805	-0.000168531	-0.00015035	-0.000189044	-9.36286e-05	-0.000398563	-0.000389899	-0.000452914
632	-0.00036519	-0.000296426	-0.000241919	4.85625e-06	-5.56721e-05	-8.04973e-05	-9.87956e-05	-0.000220047	-0.000310956	-0.000327661
633	-0.000155594	-3.74126e-05	6.16162e-05	0.000109635	0.000292075	1.115e-05	0.000118803	1.96581e-05	8.51981e-05	-3.7296e-05
634	5.78089e-05	2.82828e-05	0.000130575	0.000253419	0.000267405	9.75524e-05	0.000183916	8.51981e-05	0.000451748	8.08081e-05
635	-1.11111e-05	-0.000167754	9.17638e-05	4.71251e-05	5.26807e-05	-6.3481e-05	0.000127855	-4.69697e-05	0.000501437	2.70785e-05
636	-2.56022e-05	-0.000272222	7.53302e-05	-4.0404e-06	-0.000247747	-0.000132984	3.63636e-05	-5.82751e-07	0.000580692	2.40482e-05
637	-0.000250738	-0.000373232	6.06449e-05	-0.000120319	-0.000327234	-7.97203e-05	-3.35276e-05	-8.39161e-06	0.000262277	7.30381e-06
638	-0.000329138	-0.000334421	-3.69075e-05	-0.00011049	-0.000297242	-0.000125253	-6.97747e-05	3.64802e-05	3.94716e-05	0.000141764
639	-0.000440598	-0.000379409	-0.000299029	-0.00018784	-0.000348912	-0.000154623	-0.000183294	-0.000160995	-0.000271834	-0.000109479
640	-0.000341181	-0.000227234	-0.000367133	-0.000202875	-0.00016488	-0.000180925	-0.000114569	-0.000143706	-0.000297902	-0.000131002
641	-0.000232556	-1.77156e-05	-0.000233838	-6.96193e-05	-4.16084e-05	-0.000181158	-0.000286441	-6.52681e-06	-0.000399301	-7.6418e-05
642	4.9728e-06	0.000278982	4.97669e-05	0.000144639	0.000267288	7.19114e-05	-0.000237413	0.000320591	-0.000257459	0.000216395
643	0.000140404	0.000356643	0.000140443	9.71639e-05	0.000316317	-8.0303e-05	-0.0002669	0.000402914	-0.000262432	0.000271873
644	0.000216589	0.000290016	3.95493e-05	5.93629e-05	0.000273699	-8.08081e-05	-0.000190287	0.000255517	-3.31779e-05	0.000212082
645	1.68998e-05	3.42657e-05	-0.000161072	-0.000169231	-0.000109441	-0.000321018	-0.000343629	-2.80886e-05	-1.49573e-05	-3.98601e-05
646	-4.91453e-05	-9.59596e-06	-0.000191919	-2.99922e-05	-0.000230963	-1.54623e-05	-0.000158586	-5.4934e-05	0.00032735	-0.00010474
647	-0.000226884	-6.09169e-05	-2.669e-05	9.11422e-05	-0.000302176	0.000134382	-3.08469e-05	-8.22455e-05	0.000241997	-0.000105361
648	-0.000372339	-8.23621e-06	-9.66977e-05	8.84227e-05	-0.000255322	0.000136791	5.39627e-05	-7.54856e-05	0.000256605	-0.000105322
649	-0.000440287	-6.75991e-06	-6.19658e-05	-0.000168842	-0.000243085	1.17327e-05	0.000107226	-0.000260451	9.53768e-05	-4.75913e-05
650	-0.000360101	0.000131197	-5.57498e-05	-0.000339549	-0.000137685	-4.00932e-05	0.000328943	-0.000243085	0.000174165	-4.10645e-05
651	-0.000344716	0.000142502	-7.24165e-05	-0.000286169	-0.000144483	-9.89122e-05	0.000321601	-0.000272145	-0.000190443	-8.27506e-06
652	-0.000232246	2.67677e-05	-0.000154856	-9.32789e-05	-1.44522e-05	-5.17871e-05	0.000297164	-0.000157187	-0.000211733	-2.85548e-05
653	-0.000143629	-0.000256333	-0.00035338	-6.39083e-05	-8.46154e-05	-0.000242657	9.55711e-06	-0.00015035	-0.000254468	-0.000151127
654	4.06371e-05	-0.00055404	-0.000307887	-3.885e-08	-5.98291e-06	-0.000162005	3.42269e-05	-7.83994e-05	5.18648e-05	-4.68143e-05
655	9.4289e-05	-0.000611267	-0.000213636	4.5066e-05	-0.000197786	-0.000226418	-0.000143357	2.06294e-05	3.45765e-05	-8.97047e-05
656	9.37451e-05	-0.000524398	-8.95882e-05	0.000156876	-0.000134693	5.79643e-05	-3.97047e-05	0.000101826	7.08625e-05	-0.000118531
657	0.00011453	-0.0002338	0.000138462	0.000299223	4.51049e-05	9.30847e-05	2.32323e-05	0.000212277	-2.68842e-05	-0.000156605
658	9.223e-05	6.57343e-05	0.00012331	0.000135237	0.000140793	0.000188151	2.25719e-05	0.000224825	-5.69153e-05	-0.000235548
659	3.58197e-05	0.000218065	0.000165074	-5.14763e-05	0.0001392	8.36053e-05	1.87646e-05	0.000165462	-0.000186558	-7.61072e-05
660	8.59363e-05	0.000392463	0.000174281	-0.000171523	8.76457e-05	5.41181e-05	2.08236e-05	0.000206799	-4.93007e-05	-3.98213e-05
661	-2.34654e-05	0.000283566	4.32012e-05	-0.000112238	0.000120513	5.24476e-06	0.000116939	0.00011488	-0.000143085	0.000128788
662	5.92852e-05	0.00021453	9.11422e-05	3.12354e-05	0.000200466	0.000160334	0.000222106	9.3007e-05	2.35043e-05	0.000173193
663	-9.98057e-05	-0.000184577	-0.000159091	-0.00025303	1.36364e-05	-1.3986e-05	0.000106876	-0.000173077	-5.3108e-05	0.000110295
664	-7.11344e-05	-0.000329876	-8.36053e-05	-0.000336131	-7.46698e-05	-5.77312e-05	7.35043e-05	-8.04584e-05	0.000191492	0.00017603
665	-0.00025641	-0.000426729	-0.000225136	-0.000571756	-0.000318376	-0.00030812	-0.000270396	-0.000255517	6.29371e-06	0.000110451
666	-0.000295144	-0.000369192	-0.000203652	-0.000430653	-0.000373155	-0.000167599	-0.000352409	-0.000344639	-0.000173504	-1.04895e-06
667	-0.000307226	-0.000186946	-0.000230847	-0.000183217	-0.00018244	-0.000148252	-0.00031993	-0.000363908	-0.000307226	-0.000124592
668	3.67521e-05	8.90054e-05	-0.000194483	0.000100699	-3.69852e-05	-7.72727e-05	-0.000131119	-0.000226573	-0.000204701	-0.000154779
669	-3.18182e-05	0.00030742	-0.000174359	0.000455866	5.99845e-05	-8.45765e-05	-8.43823e-05	-0.000114724	-0.000189782	-4.94561e-05
670	-3.45765e-05	0.000337607	-0.000141181	0.000555711	-0.000186908	-0.000232712	-0.000202176	-0.000188034	-0.000112587	1.37141e-05
671	-0.000314103	0.000123776	-0.000108508	0.00063244	-0.000157304	-7.72339e-05	-0.000107071	-0.000200466	-4.91841e-05	0.000168376
672	-8.74903e-05	-3.84615e-05	8.77234e-05	0.000590948	-3.69852e-05	9.95726e-05	0.000150971	-1.39083e-05	0.000218337	0.000194367
673	-0.000177506	-0.000499534	3.2634e-05	0.000199456	8.2634e-05	0.000157925	0.000205556	-3.86946e-05	0.000120047	9.60761e-05
674	1.64336e-05	-0.000567444	0.000162005	3.19736e-05	0.000152331	0.000121212	0.000312199	0.000207071	0.000355556	0.000117949
675	-4.05983e-05	-0.000484382	0.000160256	-0.000270163	0.000120746	0.000138578	7.84382e-05	0.000160878	0.000220047	0.000231663
676	8.15462e-05	-6.71329e-05	0.000301437	-0.000124942	0.000232129	0.000292502	0.000167327	0.00040338	0.000236674	0.000214802
677	0.00010575	0.000123699	0.000204468	-8.50039e-05	0.000395882	0.000442774	0.000157848	0.000416822	0.000127506	7.11733e-05
678	0.000295144	0.000281663	0.000148757	2.7467e-05	0.00037467	0.000369464	0.000316511	0.0004331	0.000164452	-0.000104429
679	0.00024122	0.000409052	1.36364e-05	0.000106915	2.45921e-05	0.000355245	0.000266783	0.000160645	0.000168143	-1.38695e-05
680	6.37141e-05	0.000636869	-0.000145027	1.51515e-06	-0.000505517	-6.02176e-06	8.89666e-06	-7.26496e-05	2.62238e-05	-0.000160761
681	-0.000116239	0.000369347	-0.000274476	-0.000193279	-0.000657498	-0.000110334	-0.000210606	-0.000313947	-2.04351e-05	-0.000105556
682	-0.000208702	6.07226e-05	-0.000264957	-0.000334887	-0.000472261	-0.000340793	-0.000300155	-0.000238384	-0.000209207	-0.000273232
683	-0.000102603	-0.000354118	-8.38772e-05	-0.00024188	-0.000223193	-0.000270435	-0.000279526	-0.00026756	-0.000387568	-7.19114e-05
684	-0.000146076	-0.000240249	2.46698e-05	-0.000245765	-0.000204507	-0.00032265	-0.000169542	-5.69153e-05	-0.000374476	7.2805e-05
685	-9.3784e-05	1.49573e-05	0.000194639	-0.000139977	2.93706e-05	-0.000112238	-0.00011352	0.00021791	-0.000156915	0.00028446
686	-0.000193667	0.00017805	0.000136092	-0.000115152	0.000165579	3.60528e-05	1.86869e-05	0.000416472	4.25019e-05	0.000320668
687	-0.000121368	0.000124747	9.67366e-05	-3.45765e-05	0.000306177	0.000295416	8.52758e-05	0.000400233	0.000118298	0.000157265
688	-0.000164258	-4.98446e-05	-6.18493e-05	-9.30458e-05	-7.45921e-06	0.000196426	1.74825e-05	0.000191336	0.000124437	-3.01865e-05
689	-8.42657e-05	-1.10723e-05	-0.000160761	-0.000183372	-0.000288462	0.000106022	1.34033e-05	1.06838e-05	0.000223699	-5.30303e-05
690	-0.000149301	0.000200039	-0.000330692	-0.000179138	-0.000378827	-0.000168221	-0.000253691	-0.000107304	0.000255051	-0.000271756
691	1.0373e-05	6.61228e-05	-0.000329876	-0.000165346	-0.000297514	-0.000300738	-0.000338112	-0.000247358	0.000156061	-0.000355594
692	-2.75447e-05	0.000103885	-0.000328283	-7.62626e-05	-3.98601e-05	-0.000357731	-0.000439705	-0.000269736	-0.000113209	-0.000562315
693	0.000188228	-0.000146115	-0.000155206	0.000131507	-7.34266e-05	-0.000246387	-0.000351943	-0.00028411	-0.000328322	-0.00046251
694	-2.1756e-05	-5.04274e-05	-0.000215967	4.94949e-05	-9.98057e-05	-0.000270163	-0.000312121	-0.000229565	-0.000329643	-0.000323427
695	1.69775e-05	-0.000214491	-1.55012e-05	0.000181119	-4.8951e-05	-0.000162898	-6.35198e-05	-6.45688e-05	-0.000229254	-0.000244949
696	-0.000127195	-8.10023e-05	2.6418e-06	0.000136674	0.00011993	-9.83294e-05	0.000227506	-7.5136e-05	-8.13131e-05	-2.77001e-05
697	-0.000148446	-0.000240443	0.000148796	0.00010373	1.56177e-05	3.0303e-06	0.000416278	-7.13287e-05	-0.00013007	-8.58197e-05
698	-0.000389122	-0.000325913	3.98213e-05	-0.000105206	-0.000241686	-0.000147786	0.000124981	-0.000245377	-0.000232789	6.64336e-05
699	-0.000450777	-0.000301981	3.64802e-05	-0.00014526	-0.000199728	-0.000145416	0.000118531	-0.000194561	-0.000282207	7.93706e-05
700	-0.000301981	-5.27972e-05	-7.4864e-05	-8.15851e-06	7.23776e-05	-1.71329e-05	-8.86169e-05	-0.000136908	-0.000208236	0.000167521
701	3.77622e-05	0.000191725	-8.43046e-05	4.74747e-05	0.000313792	0.000113442	0.000103225	0.000209984	-6.27428e-05	0.00015979
702	0.000221756	0.000222183	-0.000138539	-5.67211e-06	0.000374126	0.000152059	-6.1655e-05	0.000314219	0.000142968	0.000156216
703	0.000298057	0.000205905	-7.10567e-05	2.7195e-06	0.000264452	0.000116162	-5.31857e-05	0.000345649	0.000234033	-2.02409e-05
704	0.00026958	0.000215695	-3.3683e-05	5.92463e-05	0.000344755	5.32634e-05	1.89588e-05	0.000279604	0.000468609	-3.69852e-05
705	0.000269386	5.19814e-05	0.000134615	0.000243784	0.000271018	6.96193e-05	0.000246193	0.00028749	0.000500155	-0.000143124
706	0.000271445	5.16317e-05	0.000159169	0.000290482	0.00036655	5.48174e-05	0.000309674	0.000227117	0.000647941	4.1958e-06
707	3.96659e-05	-0.000317754	8.82284e-05	7.10956e-05	-7.87102e-05	2.75835e-05	9.57653e-05	3.61305e-06	0.000435936	-5.18648e-05
708	-3.60528e-05	-0.000263714	-2.72727e-05	-7.24553e-05	-0.000153069	1.90365e-05	-0.000281469	-0.000291453	0.000183178	6.69386e-05
709	-0.000215501	-0.000346426	-0.000144328	-6.71329e-05	-0.0002777	8.06527e-05	-0.000219852	-0.000489899	-0.000282168	-1.75991e-05
710	-0.000224204	-6.38695e-05	-9.12587e-05	-4.52214e-05	-9.28904e-05	0.00019289	-0.000245882	-0.000480303	-0.000509984	-3.53535e-05
711	-0.000276651	0.000113869	-5.2603e-05	-0.000117832	-0.000124903	4.10256e-05	-2.26107e-05	-0.000136869	-0.000440093	3.10412e-05
712	-0.000223232	0.000139472	0.000181624	-0.000232673	-7.42813e-05	-8.03419e-05	-0.000102642	2.60295e-05	-0.000146698	0.000177001
713	-0.000237335	0.000203225	0.000248291	-0.000104779	-0.000114258	-9.91453e-05	-1.89977e-05	0.000110528	-0.000108508	0.000112587
714	-0.000316628	-4.37063e-05	0.000277584	-0.000103108	-0.000162277	-0.000298252	0.000131507	0.000106682	-7.41259e-05	3.63248e-05
715	-0.000232012	-6.1927e-05	0.00020202	-4.57265e-05	-0.00015237	-0.000317871	0.000165152	0.000161616	-4.27739e-05	0.00012467
716	-2.30381e-05	-0.000122106	8.47708e-05	-5.48174e-05	-5.22533e-05	-0.000396037	9.6892e-05	0.000274048	0.00010742	0.000321445
717	5.80031e-05	-0.000202331	-0.000119037	-0.000103108	-6.46076e-05	-0.000210645	-7.40482e-05	3.60528e-05	0.000126496	0.000199689
718	0.000282634	-0.00018582	-9.87568e-05	3.6014e-05	0.000139627	2.87879e-05	0.000103497	-6.13831e-05	5.73038e-05	4.7397e-06
719	0.000268726	-0.000305594	-0.000102991	9.54157e-05	0.000232751	8.07304e-05	0.000292463	-0.000288228	-0.000159207	-0.000265773
720	0.00037467	-0.000125253	0.00013042	8.1352e-05	0.000325058	0.000325563	0.000338073	-0.00019425	-0.000231274	-0.000278904
721	0.000299573	-3.20124e-05	9.84071e-05	1.08392e-05	0.000121057	0.000333256	0.000269347	9.94561e-06	-5.18648e-05	-0.000201282
722	0.000286364	5.89355e-05	0.00023749	-8.0303e-05	2.05905e-05	0.000343162	0.000184227	0.000111344	6.92308e-05	-2.0202e-06
723	2.45144e-05	0.000149961	3.27894e-05	-8.89666e-06	-0.000166472	0.000203535	1.28205e-05	0.000210878	-0.000135548	1.35198e-05
724	-0.000360373	-5.16706e-06	-0.000153963	-0.000264996	-0.000386636	-0.000255478	-0.000295066	1.6317e-05	-0.000384965	-7.88656e-06
725	-0.000467638	0.000135859	-0.000354973	-0.000230653	-0.000363015	-0.000332789	-0.000578749	3.65967e-05	-0.000324281	3.88112e-05
726	-0.000409169	-2.42036e-05	-0.000357964	-0.000186752	-0.000155594	-0.00039596	-0.000555284	3.72183e-05	-0.000101049	7.84382e-05
727	-0.000270435	-3.06915e-05	-0.000220047	-2.21445e-06	3.93551e-05	-5.24087e-05	-0.000253652	3.9899e-05	0.000194134	2.6418e-05
728	-9.85625e-05	-0.000145532	6.95416e-06	0.000187335	0.000216822	0.000161772	0.000144833	7.68454e-05	0.000277855	2.65346e-05
729	5.99845e-05	-0.000138267	9.17638e-05	0.000156954	0.000169347	0.000189549	0.000179798	-7.38539e-05	0.000120746	4.92618e-05
730	0.000223232	6.09946e-06	0.000215035	8.446e-05	0.000138228	0.000260451	0.000120552	5.38073e-05	6.11888e-05	0.000168026
731	0.000208974	2.7972e-06	0.000200777	-4.84071e-05	-2.23388e-05	0.000187956	9.46775e-05	0.000110451	0.000157148	0.000194406
732	0.000233489	0.00012634	0.000250194	-1.06061e-05	-8.48485e-05	0.000101748	0.000206294	0.000215773	0.000232362	0.000389433
733	0.000135859	5.98679e-05	-2.75447e-05	7.10956e-05	-0.000195688	-4.15695e-06	0.000127273	0.000217211	0.000110295	0.000354584
734	-0.00015913	-9.24242e-05	-0.000277312	-0.000108741	-0.000402642	-0.000215501	-0.000210917	-5.20979e-05	-7.46698e-05	0.000122222
735	-0.000276573	-8.51593e-05	-0.000337879	-1.43357e-05	-0.000205556	-0.000190637	-0.000225253	8.19736e-06	0.000149029	-4.28127e-05
736	-0.00038244	-0.000237063	-0.000267249	-8.32168e-05	-7.88656e-06	-0.000173854	-0.000119814	-5.80031e-05	0.000127622	-0.000316628
737	-0.000197552	-0.000132984	-0.000106099	6.49184e-05	0.000170085	1.20435e-06	0.000227584	-9.18026e-05	0.000317677	-0.000309363
738	-9.92618e-05	-8.62859e-05	-7.2805e-05	6.35198e-05	0.000135315	0.00012704	0.000186325	-0.00025373	3.44211e-05	-0.000419308
739	6.63947e-05	0.000103846	3.30225e-06	0.000148329	0.000157731	0.000118842	6.83761e-05	-0.000463326	-0.000120047	-0.000204429
740	7.24942e-05	0.000184887	-1.67055e-06	0.000118104	0.000126068	1.66278e-05	-0.000115113	-0.000393007	-0.000344833	-0.000206643
741	-2.9526e-05	8.45377e-05	-2.26496e-05	2.0474e-05	5.82751e-05	-9.80963e-05	-0.000266589	-0.000403069	-0.000315851	-3.12354e-05
742	7.91375e-05	0.000133256	-4.00155e-05	8.9122e-05	-6.52292e-05	-8.98601e-05	-0.000204973	-0.000164957	-0.00016857	0.000142929
743	0.000160684	-7.87879e-05	-8.85004e-05	7.8244e-05	-0.00020878	4.62315e-06	-0.00018042	8.89666e-06	-0.000154351	0.00034223
744	-8.95882e-05	-0.000145649	-0.000117172	-8.76457e-05	-0.000414258	-1.65113e-05	-0.000164841	0.000178982	-0.000160218	0.000203419
745	-0.000263714	-0.000337529	-0.000202331	-0.000124048	-0.000344328	-5.74204e-05	-0.000277739	0.00026418	-0.000115423	0.000171717
746	-0.000451632	-0.000397902	-0.000171717	-0.000296892	-0.000209946	-0.000118726	-0.000364646	0.000320979	-0.000114025	-8.31391e-05
747	-0.000119114	-0.000366822	-0.000123388	-0.000171484	4.78632e-05	-9.64646e-05	-0.000247203	0.00015202	8.16239e-05	-6.0373e-05
748	6.52681e-06	-0.000125136	-7.03186e-06	-0.000302836	8.59363e-05	2.0979e-06	-2.18337e-05	3.91608e-05	3.72572e-05	-0.000235082
749	5.09713e-05	9.54934e-05	9.24631e-05	-8.28671e-05	0.000166589	6.30536e-05	0.000100971	-0.000141103	0.000132246	-8.71406e-05
750	-3.29837e-05	0.000189277	7.67288e-05	-0.000121057	2.77778e-05	2.30769e-05	0.000150777	-8.43046e-06	1.84149e-05	-0.000159868
751	-0.000163947	0.000131896	0.000175214	6.74437e-05	0.000111927	-1.4763e-06	0.00015979	-8.78011e-06	0.000147086	-9.47941e-06
752	-1.81818e-05	0.000144833	0.000133683	6.08003e-05	-6.68221e-06	-0.000109402	0.000248407	3.67133e-05	0.000101399	-3.34887e-05
753	-0.000100505	2.13675e-06	0.000147164	0.000125447	-8.58197e-05	-0.000107848	0.000238695	-6.9425e-05	8.31391e-06	7.26884e-05
754	-0.000152914	2.12121e-05	0.00010035	8.17405e-05	-0.000273271	-0.000167832	4.65423e-05	-2.65346e-05	-0.000155361	9.03652e-05
755	-0.00016554	1.29371e-05	5.28749e-05	0.00022028	-0.000148873	-4.18026e-05	-0.000178283	2.86325e-05	-8.3411e-05	0.000259557
756	-4.84848e-05	0.000147397	7.13287e-05	0.000113364	9.9728e-05	2.89433e-05	-0.000304157	-2.57187e-05	8.31391e-05	0.000238578
757	0.0001615	0.000250272	4.40171e-05	0.000143784	0.000307304	0.000125796	-0.000150078	-0.00012397	0.000247747	0.000259246
758	0.000201632	0.000391841	4.10256e-05	-4.60761e-05	0.000260023	0.00023582	5.8819e-05	-0.000249806	0.000293939	0.000112859
759	0.000209441	0.000292618	2.18337e-05	0.000127273	0.000153613	0.000335237	0.000209596	-0.00011655	0.00029526	7.2028e-05
760	0.000185392	0.000161305	5.79254e-05	2.19891e-05	9.90287e-05	0.000316162	0.000255633	6.09557e-05	0.00025101	-3.9122e-05
761	9.32012e-05	-0.000170163	0.000127817	0.000103302	7.21834e-05	0.000229487	0.000325874	0.000126107	0.000178361	-4.93395e-05
762	1.6589e-05	-0.000362005	-7.10956e-05	-9.00155e-05	-4.41725e-05	-6.31702e-05	0.000223232	0.000137646	-2.40482e-05	-0.000114724
763	-0.000214064	-0.000606177	-0.000208819	-0.000189549	-0.000280692	-0.000210956	6.27817e-05	-2.83605e-05	-0.000247009	-0.000178555
764	-0.000198601	-0.000437568	-0.00029087	-0.000191919	-0.000330886	-0.000230575	-0.000177156	9.27739e-05	-0.000290016	-0.000116667
765	-6.8648e-05	-3.95105e-05	-9.72805e-05	0.000139355	-7.43978e-05	4.75136e-05	-9.61927e-05	0.000301049	-9.62315e-05	5.777e-05
766	0.000106838	0.000277156	-2.86325e-05	0.000267521	0.000120629	0.000218298	-9.88345e-05	0.000354118	6.73271e-05	0.000238733
767	9.78244e-05	0.000436169	4.93395e-05	0.000275369	0.000319852	0.000323155	5.43124e-05	0.000420085	0.000179371	0.000232362
768	4.79021e-05	0.000304429	-6.83761e-05	-7.18726e-05	8.22455e-05	0.000229953	-2.54856e-05	0.000103963	5.48951e-05	4.21523e-05
769	5.09713e-05	0.000169542	-0.000168765	-8.34887e-05	2.83605e-05	0.000113908	8.78788e-05	4.15307e-05	6.52681e-06	-0.000128127
770	-4.71251e-05	9.71251e-06	-0.000299922	-0.000384848	-0.00011453	-0.000156371	-2.28438e-05	-0.000204934	-0.000273465	-0.000325641
771	-0.000120552	-0.00017129	-0.000252758	-0.00034087	-5.50505e-05	-0.000196698	-8.85781e-05	-0.000218998	-0.000319308	-0.000267288
772	-0.000287296	-0.000340754	-0.000351049	-0.000589977	-0.000118104	-0.000381274	-0.000131779	-0.00019728	-0.000365967	-0.000284615
773	-0.000242269	-0.000446931	-0.000228011	-0.000444406	-8.08469e-05	-0.000313831	-8.38384e-05	-0.000146931	-0.000126496	-0.000165462
774	-0.000166006	-0.000279876	-4.43279e-05	-0.000261228	-1.84538e-05	-0.000206643	-1.72494e-05	-6.48796e-06	0.000143706	-7.40093e-05
775	0.000298329	0.000141026	0.000403186	0.00030777	0.000347436	0.00023209	0.000149495	0.000231041	0.000437413	0.000271057
776	0.000278555	0.000261616	0.000548834	0.000455905	0.000278399	0.000415967	0.000105983	0.00023073	0.000525447	0.000497863
777	0.000327584	0.000319852	0.000490404	0.0004892	0.000280186	0.00046892	0.000202991	0.000341375	0.000634343	0.00042972
778	-1.89588e-05	0.000124048	0.000236014	0.000211111	-0.000116511	0.000139433	-8.78011e-06	9.54545e-05	0.0003392	0.00028174
779	-5.89355e-05	0.000191608	2.0202e-05	0.000257459	-4.12587e-05	6.16939e-05	0.000118454	9.31235e-05	6.25874e-05	0.000107032
780	-0.000223582	0.000169308	-8.90054e-05	0.000238967	-1.32479e-05	-8.43434e-05	4.39394e-05	-0.000187568	-0.000437646	0.00016216
781	-0.000187879	0.000317638	-5.75758e-05	0.00039258	0.000228244	0.000214685	0.000192968	-0.000111849	-0.00031251	0.000180342
782	-0.000140171	0.000174398	-0.00013446	0.000225719	0.000168376	9.14141e-05	0.000201787	-0.000116628	-0.000260995	4.65423e-05
783	1.21212e-05	8.70629e-05	-4.9223e-05	0.000279487	0.000160334	9.70474e-05	0.000326107	7.16395e-05	7.24553e-05	-4.40948e-05
784	-1.53458e-05	-5.71484e-05	-0.0001115	4.96503e-05	-0.000144483	-0.000128866	0.000239277	4.45221e-05	5.59829e-05	-0.000265695
785	0.000307925	6.66278e-05	-1.1655e-05	0.000128943	-7.45144e-05	-5.26807e-05	0.00025237	0.00014728	0.000256915	-0.000107498
786	0.000104468	-5.55167e-05	-0.000155361	-0.00018143	-0.000270785	-8.97436e-05	-8.62471e-06	2.91375e-06	8.38772e-05	-0.00013683
787	0.000170513	-0.000175214	-0.00028784	-0.000203691	-0.000177312	-0.000171639	-0.000151437	0.000113714	0.00025035	-0.000123116
788	-0.000130225	-0.00023209	-0.000339044	-0.000217327	-0.000206566	-0.000288306	-0.000336597	1.37918e-05	3.82673e-05	1.23543e-05
789	-8.43046e-05	-3.1352e-05	-0.000226535	-6.15773e-05	-7.62238e-05	-0.000140715	-0.000263598	4.31624e-05	8.08469e-05	0.000163326
790	-3.3411e-06	0.000139394	1.37141e-05	0.000121096	0.000119192	-4.64258e-05	-0.000160218	-0.000166317	-0.000184965	0.000450194
791	0.000234343	0.000361772	0.000332595	0.000239549	0.000390016	0.000372844	0.000104584	5.22533e-05	4.52603e-05	0.000425369
792	0.000389666	0.000249845	0.00046115	0.000256993	0.000444561	0.000349456	0.000162665	2.32712e-05	3.43046e-05	0.000268065
793	0.000225835	0.00015812	0.000532401	8.66744e-05	0.000344522	0.000354079	0.000143046	0.000117172	0.000175097	-4.16472e-05
794	-0.000119308	-6.84538e-05	0.000162743	-0.000212044	-1.50738e-05	8.92385e-05	-6.7094e-05	-0.000116045	-9.8446e-05	-0.000331702
795	-4.8446e-05	1.18104e-05	8.71406e-05	-0.000265346	2.2533e-05	3.4965e-06	-4.85625e-06	6.57731e-05	2.28438e-05	-0.000250078
796	-8.73737e-05	-7.63792e-05	-0.00013735	-0.000308454	-7.35431e-05	-3.19736e-05	-2.0373e-05	4.38228e-06	-0.00013474	-0.000215649
797	-6.00622e-05	-0.000220085	-0.000175905	-0.000229883	-0.00010913	-0.000160179	-5.90831e-05	-5.5843e-05	-0.000120179	-0.000142486
798	-0.000362937	-0.00045035	-0.000464266	-0.000313706	-0.000360839	-0.000266434	-0.000186643	-0.000302937	-0.000351538	-0.000208601
799	-0.000520047	-0.000603613	-0.000674988	-0.000357995	-0.00051049	-0.000377389	-0.00026683	-0.000425198	-0.000459231	-0.000222821
800	-0.000677156	-0.000756876	-0.000885711	-0.000402284	-0.00066014	-0.000488345	-0.000347016	-0.000547459	-0.000566923	-0.00023704

## Sheet: propolis_spectro_deriv1
nm	Propolis 1 A	Propolis 1 Branco	Propolis 0,75 A	Propolis 0,75 B	Propolis 0,5 A	Propolis 0,5 Branco	Propolis 0,25 A	Propolis 0,25 Branco	Propolis 0,125 A	propolis 0,125 branco
200	0.0755439	0.0793517	0.0736622	0.0759925	0.0754006	0.0759547	0.0724453	0.074824	0.0758025	0.0769255
203	0.0419566	0.0438099	0.0414547	0.0423565	0.0422003	0.0424233	0.040808	0.0420949	0.0426391	0.0431474
206	0.0260191	0.0262335	0.0278161	0.0268779	0.0278345	0.0266782	0.0268215	0.0274667	0.0280466	0.0279996
209	0.00697832	0.00738563	0.00659786	0.0071324	0.00712914	0.00846873	0.00924394	0.0099641	0.00920618	0.00962642
212	0.000633372	0.000649728	-5.55944e-05	0.000625796	0.00126476	0.00135194	0.00163827	0.00170039	0.00276593	0.0026953
215	-0.00346818	-0.00394274	-0.00249406	-0.00239674	-0.00160431	-0.00230109	-0.00175703	-0.0017188	-0.00187859	-0.000988073
218	-0.000462821	-0.00073345	-0.00109316	-0.000633217	2.83605e-05	0.00110054	0.000613986	0.000885975	-0.000151515	0.000410295
221	0.00136764	0.00162121	0.00200843	0.00244087	0.00186496	0.00217688	0.00171453	0.0027047	0.00152409	0.00169087
224	-0.000444017	-0.00047129	-0.000443512	0.000479409	-0.000149883	0.000146853	0.000139316	0.000588384	-0.000606255	-0.000824437
227	0.00890233	0.00909961	0.00894611	0.0095174	0.00897257	0.00942141	0.0093434	0.00968881	0.00536173	0.00688632
230	0.00728629	0.00789371	0.00768092	0.00743691	0.00730777	0.00801329	0.00742626	0.00782894	0.00224584	0.00455831
233	-0.00142315	-0.00107284	-0.00114402	-0.00113151	5.31469e-05	-0.000553341	3.45765e-06	-0.000526923	-0.00679604	-0.00634771
236	-0.00214071	-0.00159138	-0.00182918	-0.00112945	-0.00126138	-0.00148096	-0.00107277	-0.0011873	-0.0081204	-0.00906523
239	0.000591414	0.00131682	0.000539666	0.000789433	3.91997e-05	0.00153947	-0.000440404	-0.000556527	-0.00791208	-0.0101907
242	-0.00245789	-0.00245606	-0.00171892	-0.00196639	-0.00160524	-0.0017263	-0.0030803	-0.00410237	-0.00764075	-0.0113506
245	0.00288213	0.00201049	0.00263873	0.00193792	0.0027512	0.00196457	0.000882751	-0.000712587	-0.00390416	-0.00711616
248	-0.00157319	-0.0025202	-0.00252222	-0.00241173	-0.00226049	-0.00217265	-0.00271966	-0.00393563	-0.00323403	-0.00491523
251	-0.00774841	-0.00696484	-0.00723706	-0.00717599	-0.00738788	-0.00755905	-0.00718714	-0.00702292	-0.00447533	-0.00458388
254	-0.00918042	-0.00898881	-0.00863096	-0.00922448	-0.0085561	-0.00882009	-0.00861896	-0.00784779	-0.0049805	-0.00343298
257	-0.00226939	-0.00287385	-0.00269025	-0.0024573	-0.00252463	-0.00200291	-0.00259611	-0.0016169	-0.00154689	0.0011298
260	0.00130559	0.00141492	0.00105	0.00125769	0.000983955	0.00111888	0.00135047	0.00213753	0.000175369	0.0032697
263	-0.00587859	-0.00573318	-0.00573353	-0.00556321	-0.00585155	-0.00590237	-0.00510878	-0.00445	-0.00246744	0.00106869
266	-0.00562428	-0.00553318	-0.00609091	-0.00527782	-0.00541371	-0.00560291	-0.00470435	-0.0044404	-0.00250866	0.00059425
269	0.000926146	0.000524631	0.000250117	3.85392e-05	0.000320979	0.000463831	0.000130264	0.00143524	0.000720824	0.00347277
272	-0.00156531	-0.0010758	-0.00130971	-0.00218807	-0.00107475	-0.000933566	-0.00112075	-0.000678011	0.000363947	0.00214025
275	-0.00398407	-0.00275894	-0.00350482	-0.00322953	-0.00340416	-0.0030528	-0.00266589	-0.00224262	-0.000728982	0.000427506
278	-0.00148994	-0.0012648	-0.0020303	-0.00135497	-0.00208283	-0.00220726	-0.00167249	-0.0014195	-0.000455128	0.000443667
281	-0.00129615	-0.00119545	-0.000928827	-0.000416511	0.000162704	-0.000244949	-0.0011418	-0.000133877	-0.00107401	-0.00101247
284	0.00192813	0.0022622	0.00217156	0.00295074	0.00267172	0.00261663	0.00253372	0.00243846	-0.000509907	9.48329e-05
287	-0.000246542	-0.000474437	-0.00135311	-0.0011033	-0.00133279	-0.00121169	-0.00193784	-0.00199588	-0.00430482	-0.00365423
290	-0.00292972	-0.00250027	-0.00242148	-0.00289402	-0.00188497	-0.00253462	-0.00536441	-0.00455474	-0.00787704	-0.00760113
293	0.00071756	-0.000194755	0.000706605	0.000421445	0.000366162	-0.000268609	-0.00352265	-0.00296061	-0.00662179	-0.00673726
296	0.00139891	0.00210835	0.00241309	0.00261049	0.00118046	0.00126146	-0.00206111	-0.00160781	-0.003731	-0.00469872
299	0.00125256	0.00193901	0.00181154	0.00115225	0.00240183	0.00192855	-0.00020202	-0.00122832	-0.00090373	-0.00286061
302	0.000303497	-0.00116659	-0.00137871	-0.0020357	-0.0011049	-0.000643162	-0.00106768	-0.00226049	-0.000400816	-0.00288454
305	-0.0016345	-0.00192855	-0.00231026	-0.00194017	-0.00218096	-0.0016873	-0.00112852	-0.00297735	-0.001038	-0.00343994
308	0.00116686	0.00160882	0.00104938	0.00172284	0.00136636	0.000683566	0.000137568	-0.00168061	-0.000574126	-0.00298477
311	5.23699e-05	-8.16628e-05	0.000462587	0.00053951	-0.000877817	0.000108081	-0.000478943	-0.002362	-0.000821484	-0.00325622
314	-0.00159274	-0.00152086	-0.00194429	-0.00251667	-0.00200614	-0.00159705	-0.00221876	-0.00353007	-0.00188326	-0.00367273
317	0.00122168	0.00146488	0.000814141	0.000941608	0.00100447	0.000582595	-0.000477001	-0.00121834	-0.00102817	-0.00200676
320	-0.00397766	-0.00485897	-0.00383089	-0.00387218	-0.00410093	-0.00431535	-0.00411099	-0.0039697	-0.00249577	-0.00355439
323	0.000299456	-0.000598407	-0.000355245	-0.000893124	0.000108275	-0.000888462	-0.00306519	-0.00305124	-0.00278772	-0.00328046
326	0.00268904	0.0040141	0.00283834	0.00231197	0.00166985	0.00171496	-0.00151197	-0.00185062	-0.00205249	-0.00245897
329	-0.00209087	-0.00172758	-0.00139872	-0.0018744	-0.00361573	-0.00258116	-0.0034486	-0.00322898	-0.00214984	-0.00275462
332	0.000181002	-0.000193667	9.05594e-05	9.74747e-05	-0.00114316	-0.000476146	-0.00180653	-0.00163081	-0.00152191	-0.00186686
335	0.00115633	0.00222117	0.0013554	0.00149938	0.00113827	0.00133015	-0.000985004	-0.00115901	-0.00104713	-0.00163442
338	2.68065e-06	0.00010742	1.82595e-05	0.00013073	-0.00109207	-0.000972688	-0.00367521	-0.0040291	-0.00264223	-0.00310167
341	-0.00137657	-0.00128932	-0.00238827	-0.00193834	-0.00413737	-0.0038749	-0.00586744	-0.00645882	-0.00408244	-0.004531
344	0.000814763	0.000916861	5.9596e-05	9.36674e-05	-0.00159918	-0.00232607	-0.00378011	-0.00455396	-0.00253092	-0.00310365
347	0.00114907	0.00120859	0.0012904	0.000860023	-0.000882168	-0.00137358	-0.00197789	-0.00294437	-0.00125715	-0.0025331
350	-0.0025601	-0.00241865	-0.00267618	-0.00274868	-0.00309775	-0.00399588	-0.00228516	-0.00346333	-0.00149689	-0.00212032
353	-0.00183419	-0.0020235	-0.00225447	-0.00196674	-0.00148306	-0.00368679	-0.00134806	-0.00286088	-0.00069223	-0.00191566
356	-0.00105416	-0.000875524	-0.000522067	-0.000820824	-0.000791492	-0.00248815	-0.00049425	-0.00263632	-0.000127972	-0.00174266
359	0.00168353	0.000878632	0.00205633	0.00132164	0.00139013	-0.000416162	0.000677273	-0.00187374	7.99145e-05	-0.000936247
362	0.00213481	0.00110789	0.0017439	0.000463054	0.00171768	-0.00116546	0.00057265	-0.001912	0.000192036	-0.00163566
365	0.00188978	0.000859829	0.00153722	-0.000316744	0.00139126	-0.00197424	0.000609207	-0.00212584	0.000396348	-0.00117968
368	-0.000588695	-0.000564064	-0.000628788	-0.00277397	-0.000129915	-0.00318213	0.000100155	-0.00242599	0.000154157	-0.00131228
371	-0.00122203	-0.00131453	-0.000418104	-0.00244965	-8.50427e-05	-0.00296282	0.000218376	-0.00206647	0.000214491	-0.00107012
374	-0.000576807	-0.00182327	-0.000801981	-0.00229584	-0.000679021	-0.00336418	-0.000238772	-0.00250322	-0.000311927	-0.00120796
377	0.00151826	0.00017805	0.0014094	-0.00123166	0.000986286	-0.00248834	0.000212238	-0.00229145	-3.55089e-05	-0.00138512
380	0.00117727	-0.000450622	0.000889433	-0.00157541	0.000668842	-0.00278497	6.71329e-05	-0.0020927	0.000168687	-0.00100031
383	-0.00156352	-0.00308943	-0.00205089	-0.00415804	-0.00181107	-0.0041566	-0.000871057	-0.00228232	-0.00043648	-0.00113201
386	-0.000881197	-0.00295804	-0.00101395	-0.00378936	-0.00141064	-0.00386181	-0.00104172	-0.00213908	-0.000656255	-0.00136127
389	-0.0018641	-0.00395641	-0.00145761	-0.00474934	-0.00188427	-0.00460501	-0.00191317	-0.00264378	-0.00101667	-0.00135225
392	0.000891375	-0.00199514	0.000309518	-0.00369363	-0.000678283	-0.00394876	-0.0014458	-0.00228924	-0.000872572	-0.00103667
395	0.000912005	-0.00276434	0.000559907	-0.00409145	-0.00109802	-0.00402327	-0.00168329	-0.00258139	-0.00116651	-0.00137712
398	-0.000127817	-0.00590983	-0.00118535	-0.00704821	-0.00284697	-0.00624678	-0.00294464	-0.00373054	-0.00174145	-0.00165944
401	-0.0040235	-0.0089634	-0.00411527	-0.00872463	-0.00501061	-0.0069568	-0.00404196	-0.0034458	-0.00193796	-0.00137319
404	-0.000798213	-0.00798248	-0.00225233	-0.008069	-0.00371115	-0.00661737	-0.00373574	-0.0030986	-0.00191791	-0.00152875
407	0.000319619	-0.00814444	-0.00186096	-0.0080427	-0.00403232	-0.00635229	-0.00360039	-0.00333936	-0.00198061	-0.001481
410	-0.00268718	-0.00953135	-0.00359701	-0.00856861	-0.00503329	-0.00614592	-0.00402774	-0.00328473	-0.00244794	-0.000976107
413	-0.00253403	-0.00987253	-0.00421593	-0.00853792	-0.00521678	-0.00597145	-0.00419048	-0.00266756	-0.00245967	-0.00139522
416	-0.00385567	-0.0111442	-0.00592964	-0.00922988	-0.00649802	-0.00639623	-0.00442273	-0.00282168	-0.00262389	-0.00134056
419	-0.00278263	-0.0104233	-0.00492094	-0.00858197	-0.0057458	-0.00588116	-0.00433213	-0.00268104	-0.00224056	-0.00112393
422	-0.0017683	-0.00900513	-0.00355703	-0.00722102	-0.00459942	-0.00478399	-0.00341503	-0.00224611	-0.00136546	-0.000352564
425	-0.00277238	-0.00888702	-0.0041251	-0.00704347	-0.00482486	-0.0046655	-0.00336558	-0.00220396	-0.00182448	-0.000813714
428	-0.00507584	-0.00911558	-0.00618765	-0.00689071	-0.00585828	-0.00453943	-0.00373916	-0.00191127	-0.00216772	-0.000999922
431	-0.00603598	-0.00820641	-0.00666632	-0.00603792	-0.00580291	-0.00387972	-0.00330268	-0.00139157	-0.0016866	-0.000339472
434	-0.00480179	-0.00654499	-0.00557859	-0.00512622	-0.00488974	-0.00313337	-0.00294915	-0.00166088	-0.00135225	-0.000311888
437	-0.00635633	-0.00613077	-0.00650466	-0.0045674	-0.00537898	-0.00309347	-0.00316391	-0.00130773	-0.00178205	-0.000182867
440	-0.00605625	-0.00522044	-0.00600287	-0.00390342	-0.00492591	-0.0025864	-0.00278155	-0.000861888	-0.0012993	-0.000560373
443	-0.00563842	-0.00416395	-0.00557731	-0.00303364	-0.00452813	-0.00196239	-0.00261216	-0.000876457	-0.0010507	-0.000351049
446	-0.00596772	-0.00337044	-0.00579654	-0.00254643	-0.00454732	-0.00164732	-0.00258236	-0.000781469	-0.00119635	0.000201166
449	-0.00608026	-0.00276841	-0.00578574	-0.00222436	-0.00452113	-0.00124681	-0.00260606	-0.000504779	-0.00157883	-7.21057e-05
452	-0.00682249	-0.00243085	-0.00615952	-0.00167145	-0.00468244	-0.00108667	-0.00286962	-0.000226729	-0.00154122	-0.000258236
455	-0.00708687	-0.00173446	-0.00626123	-0.00106286	-0.00471041	-0.000721678	-0.00232036	-0.000437413	-0.00128489	-0.000125524
458	-0.00703057	-0.0010035	-0.00597292	-0.000919775	-0.00451876	-0.000465035	-0.00225583	-0.000311694	-0.000846076	6.73271e-05
461	-0.00604297	-0.000996814	-0.00530672	-0.00077195	-0.00394829	-0.000626923	-0.00245136	-0.000216356	-0.000990754	-0.000111616
464	-0.00639176	-0.00123807	-0.00556131	-0.000702214	-0.00393594	-0.00079763	-0.00235303	-0.000119231	-0.00147137	-0.000188539
467	-0.00666503	-0.000593706	-0.0055181	-0.000645726	-0.00421278	-0.000360295	-0.00191064	-0.000143551	-0.000950272	-2.14452e-05
470	-0.00547576	-0.000119075	-0.0044981	-0.000339394	-0.00332618	0.000172067	-0.00162024	-0.000403225	-0.000709013	-0.0002054
473	-0.00523376	-0.000492813	-0.00424402	0.000319037	-0.00277723	0.000170901	-0.0016277	0.000330225	-0.000755206	0.000248368
476	-0.00509557	-0.000362587	-0.0042674	-0.000406876	-0.00321088	-0.000529448	-0.00194891	-0.000123815	-0.00105715	0.000145882
479	-0.00478936	-0.000100932	-0.00392315	-0.000551321	-0.00282416	-0.000395571	-0.00145311	-0.000433644	-0.000963675	-0.000351127
482	-0.00429122	-0.000192696	-0.00356115	-8.06138e-05	-0.00251775	-6.58508e-05	-0.00106204	4.32789e-05	-0.000361538	-0.000309169
485	-0.00321674	-0.000183372	-0.00278504	-0.000450233	-0.00212801	3.0575e-05	-0.00102502	2.83994e-05	-0.000475913	-7.46698e-05
488	-0.00295334	-0.000115657	-0.00238178	-0.000135431	-0.00164806	9.93784e-05	-0.00104021	0.000191686	-0.000220124	0.000477972
491	-0.00334044	-0.000683256	-0.00271204	0.000133333	-0.00224654	-0.000508081	-0.00107288	-0.000189005	-0.000611383	-4.8951e-05
494	-0.00341348	-0.000186519	-0.0026272	-0.000580497	-0.00214553	-0.000361733	-0.00106803	-0.000322106	-0.000748796	-0.000459479
497	-0.0032378	-0.000493629	-0.00260501	-0.00040136	-0.00171977	-4.69308e-05	-0.000989666	-0.000350078	-0.000468143	-0.000123232
500	-0.00318667	-0.000651632	-0.00268139	-0.000313869	-0.00189654	-0.000176146	-0.00130047	-3.79953e-05	-0.00064122	0.000131974
503	-0.00295983	-0.000192036	-0.00212207	5.46232e-05	-0.00153341	-0.000253691	-0.000823504	0.000187374	-0.000112665	4.99611e-05
506	-0.00285284	-0.00036655	-0.00231072	-0.000323077	-0.00152195	-0.000261383	-0.000660761	-0.000356605	-0.000421057	9.24242e-05
509	-0.00293166	-0.000749145	-0.00237086	-0.000644289	-0.00173213	-0.000567172	-0.000898446	-0.000394716	-0.000747786	-0.000190054
512	-0.00267494	-0.000830458	-0.00177723	-0.000586325	-0.00151259	-0.000227584	-0.000803691	9.44056e-05	-0.00046756	-2.03574e-05
515	-0.00235979	-0.000334887	-0.00210381	-0.000654351	-0.00149444	-0.000277273	-0.000747902	-1.36364e-05	-0.00010404	-0.000306138
518	-0.00183326	-0.000267249	-0.00158442	-0.000320668	-0.00118531	-0.000279526	-0.000368998	-0.000229798	-0.000218998	-0.000157848
521	-0.00178671	-0.000802331	-0.00145233	-0.000322416	-0.000809207	-0.000202448	-0.000431546	-0.000127467	-0.00053108	0.000242075
524	-0.00188407	-0.000701981	-0.0013596	-0.000550622	-0.00103073	-0.000479099	-0.00085641	-0.000237568	-0.000252253	5.03885e-05
527	-0.00147145	-0.000392502	-0.000974709	-0.00031049	-0.000605711	-0.000264413	-0.000607265	-0.000285237	-0.000351049	-0.000484732
530	-0.00100843	-8.11577e-05	-0.00112347	-0.000197047	-0.000683256	-8.5237e-05	-0.000256799	0.000218065	0.000185159	-5.71873e-05
533	-0.000876573	-0.000191608	-0.000624631	-6.77933e-05	-0.000662937	2.68065e-06	6.23932e-05	8.53924e-05	6.13831e-06	0.000446465
536	-0.000999262	-0.000661927	-0.000593162	-0.000362782	-0.000454002	-0.000256915	-0.000127312	-0.00024087	-0.000144755	-0.000254274
539	-0.00107591	-0.000729759	-0.000951593	-0.000575486	-0.00102925	-0.000535975	-0.000508353	-0.000372339	-0.000345144	-0.000337296
542	-0.000499223	-0.000456333	-0.00038073	-0.000250699	-0.00012704	5.26418e-05	-0.000157537	9.95338e-05	-0.000169075	4.49106e-05
545	-0.000352176	-0.000141103	-5.79254e-05	0.000177622	0.000401088	4.54934e-05	5.99845e-05	0.000360179	0.000305478	0.000431352
548	-0.000897786	-0.000630109	-0.000723815	-0.000745649	-0.000436791	-0.000521523	-0.000389005	-0.000435043	-2.36597e-05	-0.000151515
551	-0.000850932	-0.00069289	-0.000730497	-0.000790132	-0.000485781	-0.000548951	-0.000428866	-0.000597669	-0.000263559	-0.000433644
554	-0.000505517	-0.000647436	-0.000591453	-0.000504079	-0.000304274	-0.000539316	-0.000114219	-0.000181818	-0.000425136	-0.000132401
557	-0.000231391	-0.000789316	-0.000350466	-0.000183566	-0.000135703	9.29681e-05	0.000232828	0.000129099	0.000370979	0.000139977
560	-0.000479371	-0.000521368	-0.000313364	-0.000409907	-0.000221873	-6.9425e-05	-7.87102e-05	-0.000314841	2.0979e-05	-4.99223e-05
563	-0.000956643	-0.000960451	-0.000459324	-0.00110513	-0.000773854	-0.000798601	-0.000760256	-0.000486247	-0.000750583	-0.000504545
566	-0.000510451	-0.000489316	-0.000176068	-0.000309829	-0.000216356	-0.00042432	-0.00012972	-8.15462e-05	-1.19658e-05	-0.000385859
569	-0.000226146	-0.00032397	-0.000453652	-0.000147552	0.000153225	-0.000221406	-5.20202e-05	-2.42424e-05	0.000197824	2.03186e-05
572	-0.000101748	-0.000541064	-0.000181391	-0.000392463	-0.00025711	7.23388e-05	-4.28904e-05	-0.000108625	6.84538e-05	0.000305206
575	-0.000227933	-0.000222145	-1.87257e-05	-9.44444e-05	-0.000241181	5.49728e-05	2.98757e-05	-1.57343e-05	-2.4864e-06	-1.14219e-05
578	-0.000436247	-0.00019188	-0.000440559	-0.000152525	-3.33722e-05	-0.000487179	-0.000415346	0.000173038	-0.000108275	-0.000109829
581	-0.00043108	-0.000339122	-0.000339083	-0.000163092	-0.000228399	-0.000386208	-4.08702e-05	-0.000312704	-0.000175874	5.78866e-05
584	-0.00039934	-0.000679293	-0.000300233	-0.000394639	-0.000433722	-0.00034662	0.00016993	-0.000346503	-0.000229293	-0.000281585
587	-0.000224747	-5.71096e-06	-4.50272e-05	-0.000253807	-0.000194755	-1.40637e-05	9.33566e-05	0.000144561	0.000249378	-2.90987e-05
590	-0.00018582	0.000127001	-4.94561e-05	-0.000174942	5.13598e-05	9.04429e-05	-2.34266e-05	0.0001723	-4.22688e-05	0.000246737
593	-4.30458e-05	-0.000589821	-0.000201166	-0.000283333	-3.48096e-05	8.70241e-06	-9.3784e-05	-0.000222222	-0.00028007	8.67133e-05
596	-0.000286713	-0.000464841	-0.000432012	-0.000375952	-0.000232479	-0.000351399	-0.0002662	-0.000208042	0.000165579	-0.000312859
599	-0.000333178	9.23465e-05	-0.00010913	5.31857e-05	-0.00020439	-0.000235664	-0.000262549	-0.000199961	-8.92774e-05	-0.000127506
602	-0.000212743	-2.09402e-05	0.000109674	0.000132945	0.000116045	0.000131352	0.000342424	0.000149922	-0.000240598	0.000284771
605	0.000100272	-0.00023108	-0.000170862	0.000181546	9.20357e-05	4.54157e-05	-0.000112549	0.000249883	0.000224165	0.000190521
608	-0.000197358	-0.0003331	-0.000170629	-0.000278594	-0.000208936	-0.000110567	-0.000202603	-0.00024223	0.000104274	-0.000318221
611	-0.000526263	-0.000533644	-0.00055575	-0.000229448	-0.000547552	-0.000240171	-1.35975e-05	-0.00029662	-0.000394911	-0.000535276
614	8.56643e-05	-6.99301e-07	-0.000122183	9.28516e-06	-1.13831e-05	-9.77467e-05	-1.48796e-05	-3.08469e-05	0.000200738	0.00025979
617	0.000103497	0.000139977	0.000139122	4.76301e-05	0.000313364	-0.000189083	5.10101e-05	0.00017028	8.25175e-05	0.000360606
620	-0.000593318	-0.000518881	-0.000214452	-0.000322688	-0.000287413	-3.77622e-05	-0.000137296	-0.000184343	-6.75991e-05	-0.000238151
623	-0.00033547	8.15462e-05	-6.51127e-05	-0.000333916	-0.000165074	0.000153846	-5.35742e-05	-6.28205e-05	-0.000150194	6.75214e-05
626	0.000252214	0.000255633	2.29215e-06	0.000121368	-8.6791e-05	-1.52681e-05	-1.70163e-05	0.000235043	0.000156449	0.000207304
629	-0.000154235	-7.75447e-05	-0.00026251	-0.000339044	-6.79487e-05	-0.000195144	-9.24242e-05	-0.000294017	-0.000210023	-0.000218959
632	-0.00036519	-0.000296426	-0.000241919	4.85625e-06	-5.56721e-05	-8.04973e-05	-9.87956e-05	-0.000220047	-0.000310956	-0.000327661
635	-1.11111e-05	-0.000167754	9.17638e-05	4.71251e-05	5.26807e-05	-6.3481e-05	0.000127855	-4.69697e-05	0.000501437	2.70785e-05
638	-0.000329138	-0.000334421	-3.69075e-05	-0.00011049	-0.000297242	-0.000125253	-6.97747e-05	3.64802e-05	3.94716e-05	0.000141764
641	-0.000232556	-1.77156e-05	-0.000233838	-6.96193e-05	-4.16084e-05	-0.000181158	-0.000286441	-6.52681e-06	-0.000399301	-7.6418e-05
644	0.000216589	0.000290016	3.95493e-05	5.93629e-05	0.000273699	-8.08081e-05	-0.000190287	0.000255517	-3.31779e-05	0.000212082
647	-0.000226884	-6.09169e-05	-2.669e-05	9.11422e-05	-0.000302176	0.000134382	-3.08469e-05	-8.22455e-05	0.000241997	-0.000105361
650	-0.000360101	0.000131197	-5.57498e-05	-0.000339549	-0.000137685	-4.00932e-05	0.000328943	-0.000243085	0.000174165	-4.10645e-05
653	-0.000143629	-0.000256333	-0.00035338	-6.39083e-05	-8.46154e-05	-0.000242657	9.55711e-06	-0.00015035	-0.000254468	-0.000151127
656	9.37451e-05	-0.000524398	-8.95882e-05	0.000156876	-0.000134693	5.79643e-05	-3.97047e-05	0.000101826	7.08625e-05	-0.000118531
659	3.58197e-05	0.000218065	0.000165074	-5.14763e-05	0.0001392	8.36053e-05	1.87646e-05	0.000165462	-0.000186558	-7.61072e-05
662	5.92852e-05	0.00021453	9.11422e-05	3.12354e-05	0.000200466	0.000160334	0.000222106	9.3007e-05	2.35043e-05	0.000173193
665	-0.00025641	-0.000426729	-0.000225136	-0.000571756	-0.000318376	-0.00030812	-0.000270396	-0.000255517	6.29371e-06	0.000110451
668	3.67521e-05	8.90054e-05	-0.000194483	0.000100699	-3.69852e-05	-7.72727e-05	-0.000131119	-0.000226573	-0.000204701	-0.000154779
671	-0.000314103	0.000123776	-0.000108508	0.00063244	-0.000157304	-7.72339e-05	-0.000107071	-0.000200466	-4.91841e-05	0.000168376
674	1.64336e-05	-0.000567444	0.000162005	3.19736e-05	0.000152331	0.000121212	0.000312199	0.000207071	0.000355556	0.000117949
677	0.00010575	0.000123699	0.000204468	-8.50039e-05	0.000395882	0.000442774	0.000157848	0.000416822	0.000127506	7.11733e-05
680	6.37141e-05	0.000636869	-0.000145027	1.51515e-06	-0.000505517	-6.02176e-06	8.89666e-06	-7.26496e-05	2.62238e-05	-0.000160761
683	-0.000102603	-0.000354118	-8.38772e-05	-0.00024188	-0.000223193	-0.000270435	-0.000279526	-0.00026756	-0.000387568	-7.19114e-05
686	-0.000193667	0.00017805	0.000136092	-0.000115152	0.000165579	3.60528e-05	1.86869e-05	0.000416472	4.25019e-05	0.000320668
689	-8.42657e-05	-1.10723e-05	-0.000160761	-0.000183372	-0.000288462	0.000106022	1.34033e-05	1.06838e-05	0.000223699	-5.30303e-05
692	-2.75447e-05	0.000103885	-0.000328283	-7.62626e-05	-3.98601e-05	-0.000357731	-0.000439705	-0.000269736	-0.000113209	-0.000562315
695	1.69775e-05	-0.000214491	-1.55012e-05	0.000181119	-4.8951e-05	-0.000162898	-6.35198e-05	-6.45688e-05	-0.000229254	-0.000244949
698	-0.000389122	-0.000325913	3.98213e-05	-0.000105206	-0.000241686	-0.000147786	0.000124981	-0.000245377	-0.000232789	6.64336e-05
701	3.77622e-05	0.000191725	-8.43046e-05	4.74747e-05	0.000313792	0.000113442	0.000103225	0.000209984	-6.27428e-05	0.00015979
704	0.00026958	0.000215695	-3.3683e-05	5.92463e-05	0.000344755	5.32634e-05	1.89588e-05	0.000279604	0.000468609	-3.69852e-05
707	3.96659e-05	-0.000317754	8.82284e-05	7.10956e-05	-7.87102e-05	2.75835e-05	9.57653e-05	3.61305e-06	0.000435936	-5.18648e-05
710	-0.000224204	-6.38695e-05	-9.12587e-05	-4.52214e-05	-9.28904e-05	0.00019289	-0.000245882	-0.000480303	-0.000509984	-3.53535e-05
713	-0.000237335	0.000203225	0.000248291	-0.000104779	-0.000114258	-9.91453e-05	-1.89977e-05	0.000110528	-0.000108508	0.000112587
716	-2.30381e-05	-0.000122106	8.47708e-05	-5.48174e-05	-5.22533e-05	-0.000396037	9.6892e-05	0.000274048	0.00010742	0.000321445
719	0.000268726	-0.000305594	-0.000102991	9.54157e-05	0.000232751	8.07304e-05	0.000292463	-0.000288228	-0.000159207	-0.000265773
722	0.000286364	5.89355e-05	0.00023749	-8.0303e-05	2.05905e-05	0.000343162	0.000184227	0.000111344	6.92308e-05	-2.0202e-06
725	-0.000467638	0.000135859	-0.000354973	-0.000230653	-0.000363015	-0.000332789	-0.000578749	3.65967e-05	-0.000324281	3.88112e-05
728	-9.85625e-05	-0.000145532	6.95416e-06	0.000187335	0.000216822	0.000161772	0.000144833	7.68454e-05	0.000277855	2.65346e-05
731	0.000208974	2.7972e-06	0.000200777	-4.84071e-05	-2.23388e-05	0.000187956	9.46775e-05	0.000110451	0.000157148	0.000194406
734	-0.00015913	-9.24242e-05	-0.000277312	-0.000108741	-0.000402642	-0.000215501	-0.000210917	-5.20979e-05	-7.46698e-05	0.000122222
737	-0.000197552	-0.000132984	-0.000106099	6.49184e-05	0.000170085	1.20435e-06	0.000227584	-9.18026e-05	0.000317677	-0.000309363
740	7.24942e-05	0.000184887	-1.67055e-06	0.000118104	0.000126068	1.66278e-05	-0.000115113	-0.000393007	-0.000344833	-0.000206643
743	0.000160684	-7.87879e-05	-8.85004e-05	7.8244e-05	-0.00020878	4.62315e-06	-0.00018042	8.89666e-06	-0.000154351	0.00034223
746	-0.000451632	-0.000397902	-0.000171717	-0.000296892	-0.000209946	-0.000118726	-0.000364646	0.000320979	-0.000114025	-8.31391e-05
749	5.09713e-05	9.54934e-05	9.24631e-05	-8.28671e-05	0.000166589	6.30536e-05	0.000100971	-0.000141103	0.000132246	-8.71406e-05
752	-1.81818e-05	0.000144833	0.000133683	6.08003e-05	-6.68221e-06	-0.000109402	0.000248407	3.67133e-05	0.000101399	-3.34887e-05
755	-0.00016554	1.29371e-05	5.28749e-05	0.00022028	-0.000148873	-4.18026e-05	-0.000178283	2.86325e-05	-8.3411e-05	0.000259557
758	0.000201632	0.000391841	4.10256e-05	-4.60761e-05	0.000260023	0.00023582	5.8819e-05	-0.000249806	0.000293939	0.000112859
761	9.32012e-05	-0.000170163	0.000127817	0.000103302	7.21834e-05	0.000229487	0.000325874	0.000126107	0.000178361	-4.93395e-05
764	-0.000198601	-0.000437568	-0.00029087	-0.000191919	-0.000330886	-0.000230575	-0.000177156	9.27739e-05	-0.000290016	-0.000116667
767	9.78244e-05	0.000436169	4.93395e-05	0.000275369	0.000319852	0.000323155	5.43124e-05	0.000420085	0.000179371	0.000232362
770	-4.71251e-05	9.71251e-06	-0.000299922	-0.000384848	-0.00011453	-0.000156371	-2.28438e-05	-0.000204934	-0.000273465	-0.000325641
773	-0.000242269	-0.000446931	-0.000228011	-0.000444406	-8.08469e-05	-0.000313831	-8.38384e-05	-0.000146931	-0.000126496	-0.000165462
776	0.000278555	0.000261616	0.000548834	0.000455905	0.000278399	0.000415967	0.000105983	0.00023073	0.000525447	0.000497863
779	-5.89355e-05	0.000191608	2.0202e-05	0.000257459	-4.12587e-05	6.16939e-05	0.000118454	9.31235e-05	6.25874e-05	0.000107032
782	-0.000140171	0.000174398	-0.00013446	0.000225719	0.000168376	9.14141e-05	0.000201787	-0.000116628	-0.000260995	4.65423e-05
785	0.000307925	6.66278e-05	-1.1655e-05	0.000128943	-7.45144e-05	-5.26807e-05	0.00025237	0.00014728	0.000256915	-0.000107498
788	-0.000130225	-0.00023209	-0.000339044	-0.000217327	-0.000206566	-0.000288306	-0.000336597	1.37918e-05	3.82673e-05	1.23543e-05
791	0.000234343	0.000361772	0.000332595	0.000239549	0.000390016	0.000372844	0.000104584	5.22533e-05	4.52603e-05	0.000425369
794	-0.000119308	-6.84538e-05	0.000162743	-0.000212044	-1.50738e-05	8.92385e-05	-6.7094e-05	-0.000116045	-9.8446e-05	-0.000331702
797	-6.00622e-05	-0.000220085	-0.000175905	-0.000229883	-0.00010913	-0.000160179	-5.90831e-05	-5.5843e-05	-0.000120179	-0.000142486
800	-0.000677156	-0.000756876	-0.000885711	-0.000402284	-0.00066014	-0.000488345	-0.000347016	-0.000547459	-0.000566923	-0.00023704

## Sheet: propolis_spectro_deriv2
nm	Propolis 1 A	Propolis 1 Branco	Propolis 0,75 A	Propolis 0,75 B	Propolis 0,5 A	Propolis 0,5 Branco	Propolis 0,25 A	Propolis 0,25 Branco	Propolis 0,125 A	propolis 0,125 branco
201	0.0671379	0.0702604	0.0660087	0.0676874	0.0673338	0.0677416	0.0649564	0.0670362	0.0679066	0.0687893
204	0.0363525	0.037749	0.0363523	0.0368198	0.0368224	0.0369479	0.0358153	0.0369031	0.0373752	0.0377233
207	0.0186106	0.0188538	0.0197062	0.0194091	0.0196972	0.0197317	0.0195346	0.0204645	0.0207342	0.0200689
210	0.0037404	0.00495416	0.00404196	0.00427774	0.00375466	0.00503605	0.00624534	0.00600039	0.00603415	0.00649841
213	-0.00154732	-0.00167708	-0.0022892	-0.0012744	-0.000219503	-0.000694406	-0.000141181	-0.000232867	0.000777273	0.000952758
216	-0.00309592	-0.00364732	-0.00225198	-0.00219639	-0.00152261	-0.00179817	-0.00212918	-0.00138473	-0.0022223	-0.00135012
219	7.4087e-05	0.00042669	2.94872e-05	0.000292852	0.000359557	0.00130521	0.00173621	0.00182533	0.000633139	0.000660567
222	0.00157117	0.00162001	0.00125688	0.00174573	0.00129646	0.00202001	0.00163866	0.00254631	0.00139421	0.00114891
225	0.00256123	0.002685	0.00306531	0.00367315	0.00277514	0.00341453	0.00327898	0.00312727	0.00150385	0.00188294
228	0.0108783	0.0100604	0.0107007	0.00988054	0.0100845	0.0107451	0.0104994	0.0105958	0.00593951	0.00715101
231	0.00487214	0.00458392	0.00504448	0.00509693	0.00558667	0.00555738	0.00522517	0.00501581	-7.47863e-05	0.00141134
234	-0.00248155	-0.00224798	-0.00222354	-0.00166791	-0.00090843	-0.00171612	-0.00108473	-0.00120738	-0.00813885	-0.00808329
237	-0.00249662	-0.00307409	-0.00238706	-0.00242195	-0.00241958	-0.00242556	-0.00273897	-0.00236453	-0.0087859	-0.0104037
240	0.00183069	0.00253741	0.00236325	0.00320233	0.00220206	0.00279048	0.000759751	0.000531274	-0.00698085	-0.00991057
243	-0.00104646	-0.00107125	-0.000349301	-0.000680225	-0.000317249	-0.000431935	-0.00194911	-0.00267673	-0.00649557	-0.0101923
246	-0.000532673	-0.00169371	-0.000895027	-0.00137044	-0.000964685	-0.0011627	-0.00181713	-0.00375532	-0.00436678	-0.00716204
249	0.000959946	0.000891453	0.000589044	0.00109192	0.00070812	0.000637296	0.000634577	-0.000751593	-0.00175004	-0.00293601
252	-0.0102982	-0.00973124	-0.00969483	-0.00986189	-0.00980431	-0.0100984	-0.0097256	-0.00908263	-0.00542246	-0.00490571
255	-0.00781523	-0.00800082	-0.0072528	-0.008035	-0.0071399	-0.00739483	-0.00718772	-0.00642964	-0.00416472	-0.00216123
258	0.00167016	0.000838539	0.00151212	0.0011709	0.00120726	0.00144639	0.000779837	0.00167152	0.000112782	0.00288042
261	-0.00195835	-0.00164425	-0.00201884	-0.00168415	-0.00204949	-0.00189934	-0.00125474	-0.000509285	-0.000878205	0.00234771
264	-0.00747296	-0.00779204	-0.00687315	-0.00685618	-0.00741682	-0.00707001	-0.00627436	-0.0056157	-0.00303112	0.000595998
267	-0.00338539	-0.00357078	-0.00390668	-0.00367405	-0.00368248	-0.00377327	-0.00331476	-0.003342	-0.00149981	0.00134561
270	-0.000236519	-0.000284965	-0.000345843	-0.000813326	-0.000847941	-0.000257148	-0.00029087	0.000620824	0.000369891	0.00280264
273	-9.86791e-06	-0.00024359	0.000140249	-0.00100253	-0.000321484	-0.000413054	-0.000487024	-0.000163209	0.000594134	0.00236169
276	-0.00649911	-0.0055446	-0.00637572	-0.00592401	-0.00609569	-0.00608228	-0.00505614	-0.00534386	-0.00188943	-0.00137646
279	6.08003e-05	0.000227506	0.000486713	0.0003	-0.000545338	-5.80031e-05	-5.90909e-05	0.000864297	-7.77001e-06	0.000743046
282	0.000882906	0.000464375	0.000665618	0.000816472	0.00142622	0.00123772	0.000557848	0.000416667	-0.000642191	-0.000358586
285	-0.000306138	-0.000530925	-0.000596076	0.00044223	0.000266706	0.000655167	-9.71251e-06	0.000218726	-0.00202471	-0.00175587
288	-0.000366783	-0.000447591	-0.000471717	-0.000477156	-0.000550816	-0.000432984	-0.00273866	-0.00164833	-0.00527906	-0.0044481
291	-0.00309627	-0.00287603	-0.00320513	-0.00271915	-0.00220408	-0.00306682	-0.00643364	-0.00540567	-0.00860152	-0.00847137
294	0.00101282	0.00060843	0.00124297	0.00133679	0.000608003	0.000279953	-0.00329503	-0.00226865	-0.00603543	-0.00636612
297	0.00193866	0.00248361	0.00314771	0.00292288	0.00159922	0.00231608	-0.00119569	-0.00100606	-0.00256585	-0.00382828
300	0.000727545	0.00107296	0.000747552	0.00045035	0.00129685	0.000947164	0.000251166	-0.00152956	-0.000617521	-0.00277448
303	-0.000272688	-0.0012542	-0.00198232	-0.00229437	-0.000913326	-0.00152584	-0.00105365	-0.00221915	-0.000450117	-0.00292432
306	-0.00194371	-0.00188823	-0.00220746	-0.00163916	-0.00183967	-0.00209196	-0.00134829	-0.00314907	-0.00106399	-0.00358054
309	0.000267133	0.000955167	0.000980692	0.00128306	0.000682634	0.000582246	-0.000546348	-0.00199075	-0.000822494	-0.00334083
312	0.000967483	0.00116274	0.00088547	0.00118528	0.000344561	0.00100668	-0.000326457	-0.0019695	-0.000698912	-0.00294557
315	-0.00120179	-0.00167238	-0.0019843	-0.00236702	-0.00187941	-0.00185392	-0.00204934	-0.00298563	-0.0017228	-0.0032704
318	-0.000202253	-0.000204118	-4.81352e-05	-0.000116589	-0.0001331	-0.000660062	-0.00118947	-0.00162984	-0.00127941	-0.00216573
321	-0.00234996	-0.00283885	-0.00258147	-0.00176414	-0.00170451	-0.00276247	-0.00318885	-0.00328706	-0.00235194	-0.00310389
324	-0.000171173	-0.000470435	-0.000559363	-0.000584188	0.000445027	-0.00105897	-0.00337401	-0.00310179	-0.00288644	-0.00319798
327	0.00191775	0.00310326	0.00255548	0.00205493	0.000837024	0.00118516	-0.00137925	-0.0018061	-0.00189103	-0.00225322
330	-0.0016871	-0.00208741	-0.00110579	-0.001477	-0.0028634	-0.00226775	-0.00320843	-0.00297607	-0.0021427	-0.00269359
333	0.000838267	0.000245998	0.00069188	0.00014697	0.000399223	0.000378477	-0.00136686	-0.00116962	-0.00112972	-0.00170466
336	0.00144507	0.00211088	0.00164666	0.00159608	0.000409596	0.000921134	-0.00141037	-0.00188465	-0.0014049	-0.00220334
339	-0.000468298	-0.00100408	-0.00101519	-0.000615346	-0.00222016	-0.00243901	-0.00479631	-0.00525548	-0.00315866	-0.00374425
342	-0.000127855	-0.000232712	-0.000965657	-0.00102125	-0.00331966	-0.00358854	-0.00528827	-0.00581985	-0.00348753	-0.00401022
345	0.000918881	0.000911694	0.000392657	0.000366511	-0.00141208	-0.00209254	-0.00303699	-0.00389775	-0.00210019	-0.0027094
348	0.000325447	0.000201748	0.000131002	-0.000277195	-0.000994794	-0.00186096	-0.0019763	-0.0030789	-0.00119542	-0.00237323
351	-0.00209526	-0.00215711	-0.00207541	-0.00307673	-0.00277731	-0.00389176	-0.00190256	-0.00318411	-0.00127397	-0.00208298
354	-0.000327001	-0.000393551	-0.00102514	-0.00113943	-0.000337218	-0.00254172	-0.000596698	-0.00246426	-0.000306605	-0.00172413
357	-0.00148889	-0.00162871	-0.00112296	-0.00120245	-0.00104565	-0.00256049	-0.0005446	-0.00270019	7.34266e-06	-0.00153846
360	0.00256589	0.002077	0.00346943	0.0022364	0.00215913	5.55556e-05	0.000962665	-0.00163947	2.4087e-06	-0.00107315
363	0.00231752	0.00159693	0.00128924	0.000237218	0.00161375	-0.00147537	0.000437063	-0.00216274	0.000284033	-0.00184922
366	-0.00183353	-0.00250781	-0.00122552	-0.00316263	-0.000987451	-0.00403866	-0.000449456	-0.00300536	-0.000129837	-0.00134674
369	-0.000290598	0.00046251	0.000640637	-0.00169534	0.000421173	-0.00259577	0.000390443	-0.0022479	-0.000106294	-0.00132688
372	-0.00292832	-0.00315688	-0.00242152	-0.00438687	-0.00190117	-0.00408617	-0.000596348	-0.00241628	-0.000110723	-0.00143306
375	0.000149223	-0.00131779	5.3108e-05	-0.00183978	-9.85625e-05	-0.00304883	-6.01399e-05	-0.00234592	-0.000343862	-0.0012195
378	0.00133011	0.000498368	0.00123057	-0.00163733	0.000893473	-0.00271204	-7.331e-05	-0.00262925	-0.000329293	-0.00151709
381	-0.000405983	-0.00206601	-0.000890987	-0.00331371	-0.000722261	-0.00372673	-0.000639977	-0.0023265	-0.000324009	-0.00125245
384	0.00028784	-0.00152716	-0.000281507	-0.00288897	-0.00052366	-0.0035547	-0.000540132	-0.00233446	-0.000587218	-0.00108489
387	-0.00101632	-0.00315866	-0.000948601	-0.00398893	-0.00121531	-0.00404887	-0.00130831	-0.00243667	-0.000639083	-0.00116313
390	-0.000349495	-0.00312444	-0.000371251	-0.00413112	-0.00131974	-0.00429693	-0.00167918	-0.00240357	-0.000879215	-0.00123528
393	0.00127731	-0.00169988	0.000731313	-0.00344969	-0.00036317	-0.00364324	-0.00119643	-0.00228357	-0.000959441	-0.00102821
396	4.88345e-05	-0.00388675	-0.000759907	-0.00469324	-0.00190136	-0.00416764	-0.00192525	-0.00252071	-0.00121733	-0.00118283
399	-0.00189184	-0.00717347	-0.0026573	-0.00782195	-0.00382082	-0.00661259	-0.00346585	-0.00378636	-0.00193644	-0.00149911
402	-0.0030465	-0.00852409	-0.00347898	-0.00848287	-0.00465536	-0.00673601	-0.00393209	-0.00320012	-0.00173528	-0.00136282
405	-0.000224786	-0.00813384	-0.00210769	-0.00814573	-0.00383462	-0.00678667	-0.00381255	-0.00333092	-0.00213042	-0.00179025
408	0.000122844	-0.00835785	-0.00200703	-0.00796531	-0.00405559	-0.00612688	-0.0035303	-0.00329417	-0.00186702	-0.00114864
411	-0.00367925	-0.010015	-0.00441737	-0.00879324	-0.00542203	-0.00609316	-0.0042629	-0.00305781	-0.00262517	-0.00112347
414	-0.0023521	-0.00997413	-0.00433574	-0.00855012	-0.00529161	-0.00607129	-0.00411577	-0.00258469	-0.00247432	-0.00129802
417	-0.00422071	-0.0114159	-0.0063399	-0.00938197	-0.00681243	-0.00641958	-0.00462762	-0.00292887	-0.00254025	-0.00142677
420	-0.00237284	-0.00986096	-0.00416317	-0.00806309	-0.00521958	-0.00545389	-0.0039695	-0.00248131	-0.00191605	-0.000724786
423	-0.00152766	-0.00872319	-0.00336943	-0.00703893	-0.00439821	-0.00468695	-0.00327805	-0.00224274	-0.0015892	-0.000520047
426	-0.00394149	-0.00917156	-0.00513061	-0.00719689	-0.00540859	-0.00476476	-0.00363901	-0.00217455	-0.00204709	-0.000890754
429	-0.00551919	-0.00884118	-0.00630695	-0.00647712	-0.00581232	-0.00424211	-0.00352537	-0.00161185	-0.00188644	-0.00083784
432	-0.00539685	-0.00747343	-0.006181	-0.00575501	-0.00538085	-0.00351667	-0.00305633	-0.00156698	-0.00150435	-0.000138656
435	-0.00516795	-0.0064885	-0.00588652	-0.004938	-0.00503104	-0.00318722	-0.0030897	-0.00150929	-0.00165458	-0.00036857
438	-0.0066589	-0.00599316	-0.00656841	-0.00427723	-0.00543508	-0.00301729	-0.00307685	-0.00118112	-0.00162354	-0.000370824
441	-0.00566317	-0.00462436	-0.00564852	-0.00376228	-0.0046373	-0.00224258	-0.00273015	-0.000729138	-0.00115214	-0.000373388
444	-0.00575276	-0.00395645	-0.0057021	-0.00277902	-0.004527	-0.00186002	-0.0026087	-0.000995921	-0.00101721	-0.000361111
447	-0.0061486	-0.0032472	-0.00591465	-0.00250653	-0.00472494	-0.00164545	-0.00264118	-0.000764491	-0.00140439	0.000185859
450	-0.00606977	-0.00259417	-0.00571737	-0.00206212	-0.00435816	-0.00108928	-0.00264219	-0.000286402	-0.00157782	-2.0202e-06
453	-0.00705901	-0.00226399	-0.00628768	-0.00128504	-0.00470085	-0.000888539	-0.00264254	-0.000258936	-0.00142428	-0.000386636
456	-0.00727964	-0.00140377	-0.00629192	-0.00109724	-0.00483831	-0.000674281	-0.00239378	-0.000408741	-0.00120171	3.8073e-06
459	-0.00655159	-0.000919386	-0.0056906	-0.000813908	-0.00421006	-0.000458936	-0.00220726	-0.000393784	-0.000870552	9.90287e-05
462	-0.00602075	-0.00110105	-0.00522949	-0.000677001	-0.00389196	-0.000761383	-0.00242312	-4.48329e-05	-0.000966084	-0.000236597
465	-0.00664553	-0.00114794	-0.00570606	-0.000786208	-0.00409557	-0.000687141	-0.00224934	-0.000139005	-0.00144095	-0.000101166
468	-0.00616647	-0.000199262	-0.00508221	-0.000556566	-0.00382964	-0.000132207	-0.00172094	-0.000200816	-0.000828322	-3.40715e-05
471	-0.00540625	-0.000204817	-0.00432059	-0.000116006	-0.00318943	0.000180925	-0.00158116	-0.000270008	-0.000701243	-5.03108e-05
474	-0.00534825	-0.000742968	-0.00446181	7.52914e-05	-0.00288054	-8.73349e-05	-0.00181628	0.000215268	-0.00100163	0.000119114
477	-0.00482549	-0.000117716	-0.00402471	-0.000401321	-0.0031507	-0.000473155	-0.00180303	-0.000177933	-0.000845804	9.39005e-05
480	-0.00500695	-0.000256294	-0.00403481	-0.0004392	-0.00284604	-0.000313481	-0.00135804	-0.000456216	-0.00097366	-0.000534149
483	-0.00374716	-0.000184771	-0.00326511	-0.000165967	-0.00235369	-2.01632e-05	-0.00106873	9.662e-05	-0.000493357	-0.000240754
486	-0.00276896	9.47164e-05	-0.00235501	-0.000284848	-0.00174596	0.000220901	-0.000890831	0.000251321	4.87179e-05	0.00026251
489	-0.00339895	-0.00049289	-0.00261838	-0.000128089	-0.00184106	-0.000234149	-0.00112362	4.09868e-05	-0.000538733	0.000293357
492	-0.00306131	-0.000479409	-0.00263745	3.24786e-05	-0.00231142	-0.000411888	-0.00103691	-0.000270357	-0.000705556	-0.000196503
495	-0.00347716	-0.000188695	-0.00259891	-0.000700505	-0.00195008	-0.000288151	-0.00107152	-0.000413442	-0.000612587	-0.000446931
498	-0.0034094	-0.000565113	-0.00281228	-0.000379254	-0.0018343	-0.00021181	-0.00116892	-0.000179681	-0.000531507	4.16084e-05
501	-0.00283046	-0.000571251	-0.00231049	1.37918e-05	-0.00167113	-2.99145e-05	-0.00101379	3.38384e-05	-0.000409946	0.00017568
504	-0.00311072	-0.00015575	-0.00221064	-0.000163636	-0.00158252	-0.000376301	-0.000837801	-5.64103e-05	-0.000202409	1.04895e-05
507	-0.00287591	-0.000601321	-0.00239215	-0.000420668	-0.00170097	-0.0004223	-0.000699378	-0.000383061	-0.000511305	-0.000136713
510	-0.00294503	-0.000800194	-0.00225657	-0.000715618	-0.00175326	-0.000270785	-0.000939705	-0.000163869	-0.000903069	-2.60295e-06
513	-0.00254297	-0.00065711	-0.00182343	-0.00058481	-0.00140975	-0.000418959	-0.000801826	5.06993e-05	-0.000341336	-0.000129992
516	-0.00202976	-0.000229215	-0.00187444	-0.000379759	-0.00126756	-4.93395e-05	-0.000491026	-6.90754e-05	0.00012296	-0.000176573
519	-0.00180322	-0.000537956	-0.001481	-0.000399456	-0.00113667	-0.00036958	-0.000484615	-0.000171018	-0.000465618	1.37141e-05
522	-0.00190315	-0.000778089	-0.0015636	-0.000543085	-0.000920241	-0.00033209	-0.000621484	-0.000153807	-0.000517483	0.000143357
525	-0.00176348	-0.000676379	-0.00131449	-0.000392968	-0.000933489	-0.000466783	-0.00077669	-0.000373932	-0.000197591	-0.000196542
528	-0.00125917	-0.000106138	-0.000805711	-0.000247708	-0.000505789	-0.000107032	-0.000586791	-6.87646e-05	-0.00023244	-0.00040676
531	-0.00098143	-8.17405e-05	-0.00108193	-0.000107615	-0.000805051	-8.1857e-05	0.000116084	0.000208858	0.000137374	0.000113442
534	-0.000859285	-0.000372922	-0.000593862	-0.000205167	-0.000486674	-5.32246e-06	-0.000125835	8.54701e-07	0.000155711	0.000404312
537	-0.00109037	-0.000902564	-0.000649223	-0.000431935	-0.000617483	-0.000437607	-0.000367016	-0.00042871	-0.000428283	-0.000445882
540	-0.000903341	-0.000706838	-0.000920785	-0.000541803	-0.00089864	-0.000268881	-0.000310645	-0.00015777	-0.000211888	-0.00020676
543	-0.000384965	-0.000151515	-0.000204545	2.0474e-05	0.000117366	2.28438e-05	-1.17327e-05	0.000363209	-2.00855e-05	0.000214141
546	-0.00050373	-0.000273737	-0.000178322	-0.000129487	0.000253341	-4.44444e-05	5.27584e-05	2.96814e-05	0.000214802	0.000347552
549	-0.000951943	-0.000561111	-0.000638733	-0.000747164	-0.000446232	-0.00056453	-0.000443629	-0.000523116	6.13831e-06	-0.000307653
552	-0.000777972	-0.000829992	-0.000801593	-0.00078986	-0.000471484	-0.000680342	-0.000498291	-0.000487607	-0.00048784	-0.000557925
555	-0.000430614	-0.000685392	-0.000557343	-0.000378827	-0.000288034	-0.00029223	-2.93706e-05	-3.64802e-05	-0.000175486	0.000132129
558	-0.000259285	-0.000676729	-0.000316939	-0.00016352	-4.662e-05	6.84149e-05	0.000303497	-8.03419e-05	0.000334538	8.02253e-05
561	-0.000590443	-0.000582673	-0.000281974	-0.000702176	-0.000467677	-0.000157032	-0.00031352	-0.000353691	-8.97436e-05	-0.000196076
564	-0.000793784	-0.000825602	-0.000447941	-0.000859518	-0.000656527	-0.000812393	-0.000724437	-0.000279254	-0.000740715	-0.000297164
567	-0.000451088	-0.000512005	-0.000258819	-0.000234227	2.46309e-05	-0.00038582	7.52137e-05	-4.35897e-05	0.000331507	-0.000414336
570	-4.07148e-05	-0.000148057	-0.000263131	-0.000237218	8.78788e-05	2.24553e-05	-9.44056e-06	-7.44755e-05	0.000169697	9.1453e-05
573	-0.000386247	-0.000867754	-0.000329643	-0.000485742	-0.000557537	-0.000173854	-0.000300078	-0.00027972	-0.000304701	0.000189239
576	-0.000201671	-2.54079e-05	-5.01943e-05	-3.39161e-05	-5.01166e-05	-1.97747e-05	9.55711e-05	0.000158664	0.000106643	-8.58586e-05
579	-0.000446542	-0.000163714	-0.000386441	-0.000111305	-1.51904e-05	-0.000513947	-0.000416162	1.57343e-05	-0.000105594	6.95416e-06
582	-0.00048582	-0.000737451	-0.000448446	-0.000377506	-0.000492929	-0.000472611	-5.38073e-05	-0.000407498	-0.000286441	-0.000106527
585	-0.000302991	-0.000314258	-0.000122611	-0.000179876	-0.00028411	-8.82284e-05	0.000289666	-0.000150777	-1.55789e-05	-0.000266783
588	-0.000180653	0.000239355	-2.05905e-06	-0.000128866	-9.28127e-05	-3.6519e-06	6.02564e-05	0.000198796	0.000262549	0.000168337
591	-0.000145377	-0.000190909	-9.08314e-05	-0.000334499	8.2634e-05	0.00013073	1.44522e-05	5.22922e-05	-0.000197863	0.000341142
594	-0.000202758	-0.000703497	-0.000431507	-0.000294678	-0.000162782	-0.000177972	-0.000321329	-0.000168765	-0.000273388	-0.000217016
597	-0.000116472	-9.51049e-05	-0.000192269	-0.000160023	-0.000167444	-0.000260295	-5.89744e-05	-0.000189782	0.000274981	-8.93162e-05
600	-0.000470824	-0.000147669	-6.5812e-05	-0.000147125	-0.000195416	-0.000228904	-0.000195765	-0.000141531	-0.00022094	-0.000127195
603	-7.77001e-05	-9.5338e-05	-5.03497e-05	0.00039087	0.000111655	0.000128011	0.000180264	0.000136752	-0.000196931	0.000243473
606	0.00015202	-8.01088e-05	-7.78555e-05	-3.53147e-05	0.000193007	0.000110917	5.99456e-05	0.000220824	0.000520979	0.0001331
609	-0.00042331	-0.000451748	-0.000258508	-0.000311267	-0.000499845	-0.00021352	-0.000353069	-0.000295804	-0.000199145	-0.000595066
612	-0.000403768	-0.000409207	-0.000411383	-0.00016791	-0.000382751	-0.00026589	3.93162e-05	-0.000275291	-0.000364802	-0.000239782
615	0.000245455	0.000161461	-1.04895e-05	0.000138695	0.000166628	-3.73349e-05	9.77467e-05	0.00015136	0.000289938	0.000495493
618	-0.0002277	-0.00010878	-5.1826e-05	-0.000120202	6.06061e-05	-0.000223815	-0.000127622	-4.91453e-05	-1.88811e-05	0.000159674
621	-0.000590132	-0.000449417	-0.000165929	-0.000411267	-0.000250971	5.48951e-05	-8.22455e-05	-0.000181585	-0.000153768	-0.000262315
624	-6.04895e-05	0.000149883	-0.000107537	-8.51204e-05	-0.000156993	0.000148135	-0.000117677	6.10334e-05	6.88034e-05	0.00010742
627	0.000219386	0.000265579	-7.33877e-05	-0.000133761	-4.60761e-05	-0.000159518	-6.8143e-05	0.000173465	-6.12277e-05	0.000165501
630	-0.000349611	-0.000278244	-0.000300389	-0.000199806	-8.00699e-05	-0.000114297	-1.7094e-06	-0.000431469	-0.000320047	-0.000389744
633	-0.000155594	-3.74126e-05	6.16162e-05	0.000109635	0.000292075	1.115e-05	0.000118803	1.96581e-05	8.51981e-05	-3.7296e-05
636	-2.56022e-05	-0.000272222	7.53302e-05	-4.0404e-06	-0.000247747	-0.000132984	3.63636e-05	-5.82751e-07	0.000580692	2.40482e-05
639	-0.000440598	-0.000379409	-0.000299029	-0.00018784	-0.000348912	-0.000154623	-0.000183294	-0.000160995	-0.000271834	-0.000109479
642	4.9728e-06	0.000278982	4.97669e-05	0.000144639	0.000267288	7.19114e-05	-0.000237413	0.000320591	-0.000257459	0.000216395
645	1.68998e-05	3.42657e-05	-0.000161072	-0.000169231	-0.000109441	-0.000321018	-0.000343629	-2.80886e-05	-1.49573e-05	-3.98601e-05
648	-0.000372339	-8.23621e-06	-9.66977e-05	8.84227e-05	-0.000255322	0.000136791	5.39627e-05	-7.54856e-05	0.000256605	-0.000105322
651	-0.000344716	0.000142502	-7.24165e-05	-0.000286169	-0.000144483	-9.89122e-05	0.000321601	-0.000272145	-0.000190443	-8.27506e-06
654	4.06371e-05	-0.00055404	-0.000307887	-3.885e-08	-5.98291e-06	-0.000162005	3.42269e-05	-7.83994e-05	5.18648e-05	-4.68143e-05
657	0.00011453	-0.0002338	0.000138462	0.000299223	4.51049e-05	9.30847e-05	2.32323e-05	0.000212277	-2.68842e-05	-0.000156605
660	8.59363e-05	0.000392463	0.000174281	-0.000171523	8.76457e-05	5.41181e-05	2.08236e-05	0.000206799	-4.93007e-05	-3.98213e-05
663	-9.98057e-05	-0.000184577	-0.000159091	-0.00025303	1.36364e-05	-1.3986e-05	0.000106876	-0.000173077	-5.3108e-05	0.000110295
666	-0.000295144	-0.000369192	-0.000203652	-0.000430653	-0.000373155	-0.000167599	-0.000352409	-0.000344639	-0.000173504	-1.04895e-06
669	-3.18182e-05	0.00030742	-0.000174359	0.000455866	5.99845e-05	-8.45765e-05	-8.43823e-05	-0.000114724	-0.000189782	-4.94561e-05
672	-8.74903e-05	-3.84615e-05	8.77234e-05	0.000590948	-3.69852e-05	9.95726e-05	0.000150971	-1.39083e-05	0.000218337	0.000194367
675	-4.05983e-05	-0.000484382	0.000160256	-0.000270163	0.000120746	0.000138578	7.84382e-05	0.000160878	0.000220047	0.000231663
678	0.000295144	0.000281663	0.000148757	2.7467e-05	0.00037467	0.000369464	0.000316511	0.0004331	0.000164452	-0.000104429
681	-0.000116239	0.000369347	-0.000274476	-0.000193279	-0.000657498	-0.000110334	-0.000210606	-0.000313947	-2.04351e-05	-0.000105556
684	-0.000146076	-0.000240249	2.46698e-05	-0.000245765	-0.000204507	-0.00032265	-0.000169542	-5.69153e-05	-0.000374476	7.2805e-05
687	-0.000121368	0.000124747	9.67366e-05	-3.45765e-05	0.000306177	0.000295416	8.52758e-05	0.000400233	0.000118298	0.000157265
690	-0.000149301	0.000200039	-0.000330692	-0.000179138	-0.000378827	-0.000168221	-0.000253691	-0.000107304	0.000255051	-0.000271756
693	0.000188228	-0.000146115	-0.000155206	0.000131507	-7.34266e-05	-0.000246387	-0.000351943	-0.00028411	-0.000328322	-0.00046251
696	-0.000127195	-8.10023e-05	2.6418e-06	0.000136674	0.00011993	-9.83294e-05	0.000227506	-7.5136e-05	-8.13131e-05	-2.77001e-05
699	-0.000450777	-0.000301981	3.64802e-05	-0.00014526	-0.000199728	-0.000145416	0.000118531	-0.000194561	-0.000282207	7.93706e-05
702	0.000221756	0.000222183	-0.000138539	-5.67211e-06	0.000374126	0.000152059	-6.1655e-05	0.000314219	0.000142968	0.000156216
705	0.000269386	5.19814e-05	0.000134615	0.000243784	0.000271018	6.96193e-05	0.000246193	0.00028749	0.000500155	-0.000143124
708	-3.60528e-05	-0.000263714	-2.72727e-05	-7.24553e-05	-0.000153069	1.90365e-05	-0.000281469	-0.000291453	0.000183178	6.69386e-05
711	-0.000276651	0.000113869	-5.2603e-05	-0.000117832	-0.000124903	4.10256e-05	-2.26107e-05	-0.000136869	-0.000440093	3.10412e-05
714	-0.000316628	-4.37063e-05	0.000277584	-0.000103108	-0.000162277	-0.000298252	0.000131507	0.000106682	-7.41259e-05	3.63248e-05
717	5.80031e-05	-0.000202331	-0.000119037	-0.000103108	-6.46076e-05	-0.000210645	-7.40482e-05	3.60528e-05	0.000126496	0.000199689
720	0.00037467	-0.000125253	0.00013042	8.1352e-05	0.000325058	0.000325563	0.000338073	-0.00019425	-0.000231274	-0.000278904
723	2.45144e-05	0.000149961	3.27894e-05	-8.89666e-06	-0.000166472	0.000203535	1.28205e-05	0.000210878	-0.000135548	1.35198e-05
726	-0.000409169	-2.42036e-05	-0.000357964	-0.000186752	-0.000155594	-0.00039596	-0.000555284	3.72183e-05	-0.000101049	7.84382e-05
729	5.99845e-05	-0.000138267	9.17638e-05	0.000156954	0.000169347	0.000189549	0.000179798	-7.38539e-05	0.000120746	4.92618e-05
732	0.000233489	0.00012634	0.000250194	-1.06061e-05	-8.48485e-05	0.000101748	0.000206294	0.000215773	0.000232362	0.000389433
735	-0.000276573	-8.51593e-05	-0.000337879	-1.43357e-05	-0.000205556	-0.000190637	-0.000225253	8.19736e-06	0.000149029	-4.28127e-05
738	-9.92618e-05	-8.62859e-05	-7.2805e-05	6.35198e-05	0.000135315	0.00012704	0.000186325	-0.00025373	3.44211e-05	-0.000419308
741	-2.9526e-05	8.45377e-05	-2.26496e-05	2.0474e-05	5.82751e-05	-9.80963e-05	-0.000266589	-0.000403069	-0.000315851	-3.12354e-05
744	-8.95882e-05	-0.000145649	-0.000117172	-8.76457e-05	-0.000414258	-1.65113e-05	-0.000164841	0.000178982	-0.000160218	0.000203419
747	-0.000119114	-0.000366822	-0.000123388	-0.000171484	4.78632e-05	-9.64646e-05	-0.000247203	0.00015202	8.16239e-05	-6.0373e-05
750	-3.29837e-05	0.000189277	7.67288e-05	-0.000121057	2.77778e-05	2.30769e-05	0.000150777	-8.43046e-06	1.84149e-05	-0.000159868
753	-0.000100505	2.13675e-06	0.000147164	0.000125447	-8.58197e-05	-0.000107848	0.000238695	-6.9425e-05	8.31391e-06	7.26884e-05
756	-4.84848e-05	0.000147397	7.13287e-05	0.000113364	9.9728e-05	2.89433e-05	-0.000304157	-2.57187e-05	8.31391e-05	0.000238578
759	0.000209441	0.000292618	2.18337e-05	0.000127273	0.000153613	0.000335237	0.000209596	-0.00011655	0.00029526	7.2028e-05
762	1.6589e-05	-0.000362005	-7.10956e-05	-9.00155e-05	-4.41725e-05	-6.31702e-05	0.000223232	0.000137646	-2.40482e-05	-0.000114724
765	-6.8648e-05	-3.95105e-05	-9.72805e-05	0.000139355	-7.43978e-05	4.75136e-05	-9.61927e-05	0.000301049	-9.62315e-05	5.777e-05
768	4.79021e-05	0.000304429	-6.83761e-05	-7.18726e-05	8.22455e-05	0.000229953	-2.54856e-05	0.000103963	5.48951e-05	4.21523e-05
771	-0.000120552	-0.00017129	-0.000252758	-0.00034087	-5.50505e-05	-0.000196698	-8.85781e-05	-0.000218998	-0.000319308	-0.000267288
774	-0.000166006	-0.000279876	-4.43279e-05	-0.000261228	-1.84538e-05	-0.000206643	-1.72494e-05	-6.48796e-06	0.000143706	-7.40093e-05
777	0.000327584	0.000319852	0.000490404	0.0004892	0.000280186	0.00046892	0.000202991	0.000341375	0.000634343	0.00042972
780	-0.000223582	0.000169308	-8.90054e-05	0.000238967	-1.32479e-05	-8.43434e-05	4.39394e-05	-0.000187568	-0.000437646	0.00016216
783	1.21212e-05	8.70629e-05	-4.9223e-05	0.000279487	0.000160334	9.70474e-05	0.000326107	7.16395e-05	7.24553e-05	-4.40948e-05
786	0.000104468	-5.55167e-05	-0.000155361	-0.00018143	-0.000270785	-8.97436e-05	-8.62471e-06	2.91375e-06	8.38772e-05	-0.00013683
789	-8.43046e-05	-3.1352e-05	-0.000226535	-6.15773e-05	-7.62238e-05	-0.000140715	-0.000263598	4.31624e-05	8.08469e-05	0.000163326
792	0.000389666	0.000249845	0.00046115	0.000256993	0.000444561	0.000349456	0.000162665	2.32712e-05	3.43046e-05	0.000268065
795	-4.8446e-05	1.18104e-05	8.71406e-05	-0.000265346	2.2533e-05	3.4965e-06	-4.85625e-06	6.57731e-05	2.28438e-05	-0.000250078
798	-0.000362937	-0.00045035	-0.000464266	-0.000313706	-0.000360839	-0.000266434	-0.000186643	-0.000302937	-0.000351538	-0.000208601

## Sheet: propolis_spectro_deriv3
nm	Propolis 1 A	Propolis 1 Branco	Propolis 0,75 A	Propolis 0,75 B	Propolis 0,5 A	Propolis 0,5 Branco	Propolis 0,25 A	Propolis 0,25 Branco	Propolis 0,125 A	propolis 0,125 branco
202	0.0587318	0.0611692	0.0583552	0.0593822	0.059267	0.0595284	0.0574675	0.0592485	0.0600107	0.060653
205	0.0322064	0.0328447	0.0332659	0.0325902	0.0333172	0.0327531	0.0326394	0.0329005	0.0337566	0.0340583
208	0.0122327	0.0122136	0.0126477	0.0128824	0.0131153	0.0140139	0.0142405	0.0146665	0.0148204	0.014398
211	0.00143508	0.00225078	0.00197852	0.00272727	0.00248675	0.00262343	0.00352817	0.00325785	0.00440152	0.0042296
214	-0.00378174	-0.00388337	-0.00365594	-0.00232238	-0.00155998	-0.00266434	-0.00166519	-0.0015434	-0.00115016	-0.000573776
217	-0.00199487	-0.00211383	-0.00191476	-0.00127762	-0.000880925	-0.000229448	-0.00111267	-0.00021554	-0.00152556	-0.000369114
220	0.000744328	0.00192315	0.00190066	0.00218473	0.00137525	0.00190051	0.00227055	0.00253776	0.00130517	0.00154891
223	5.65268e-05	0.000427778	-0.000206216	0.000626884	1.03341e-05	0.000560373	0.000391375	0.000944678	4.84071e-05	-0.000187141
226	0.005627	0.00631943	0.00602634	0.00708566	0.00614347	0.00674938	0.00645645	0.00651748	0.00370416	0.00518489
229	0.00937991	0.00922222	0.00936465	0.00852401	0.00873784	0.00959211	0.00932685	0.00943916	0.00435183	0.00616554
232	0.00185587	0.00156566	0.00187852	0.00180431	0.00296624	0.00249623	0.00280132	0.00205183	-0.0031932	-0.00254561
235	-0.00145117	-0.00100186	-0.00105249	-0.000226379	-0.000317754	-0.000655866	-0.000305594	-0.000427467	-0.0075242	-0.00805979
238	-0.00133978	-0.00212409	-0.00147556	-0.00216158	-0.00221993	-0.00119328	-0.00267312	-0.00256002	-0.00868834	-0.0108022
241	-0.000281546	-0.000548019	0.000251282	0.000424631	0.00043481	0.000163248	-0.0014331	-0.00224697	-0.00739293	-0.0109896
244	0.00193225	0.00140556	0.00202929	0.00163594	0.00236795	0.00163531	-5.82751e-06	-0.000750583	-0.00484619	-0.00835699
247	-0.00391088	-0.00498846	-0.0045474	-0.00455058	-0.00423271	-0.00439021	-0.00524903	-0.00631445	-0.00472145	-0.00691733
250	-0.00199464	-0.00142786	-0.00177906	-0.00112374	-0.00167498	-0.00209141	-0.00192953	-0.00242249	-0.00250132	-0.00317871
253	-0.00944316	-0.00921546	-0.00894437	-0.00915478	-0.00903388	-0.00922424	-0.00914604	-0.00836873	-0.0052028	-0.00414095
256	-0.00522222	-0.00554507	-0.00512685	-0.00507751	-0.0049366	-0.00440008	-0.00475839	-0.00397859	-0.00279747	-0.000407731
259	0.00328889	0.00318504	0.00317502	0.00299091	0.00318116	0.00316818	0.00278617	0.00355256	0.000977428	0.00386803
262	-0.0039601	-0.00339301	-0.00400245	-0.00385793	-0.00381092	-0.00410839	-0.00323481	-0.00253885	-0.0015681	0.00181061
265	-0.00694977	-0.00734417	-0.00659444	-0.00636807	-0.00681593	-0.00676298	-0.00598213	-0.0053582	-0.0029927	0.000532323
268	-0.000662626	-0.00136045	-0.00109425	-0.00133497	-0.00106465	-0.0014298	-0.00177922	-0.00101243	-0.000205167	0.00266573
271	-0.00242747	-0.00184141	-0.00187999	-0.00224814	-0.00160175	-0.00157102	-0.001554	-0.000821445	-2.80886e-05	0.00193846
274	-0.000692929	-0.000391531	-0.000134693	-0.000821911	-0.000615462	-0.000505789	-0.000389316	-4.0404e-06	0.0004223	0.00207078
277	-0.00461049	-0.00430435	-0.00515159	-0.00469949	-0.00525365	-0.00517824	-0.00411511	-0.00497152	-0.00146775	-0.000880497
280	-0.000711228	-0.000470474	0.000295688	6.59674e-05	-0.000342813	1.76768e-05	-0.000553497	0.00046488	-0.000529798	-0.000195338
283	0.00278186	0.00270998	0.00311461	0.00300427	0.00320812	0.00265536	0.0028669	0.002062	-1.33644e-05	0.000618026
286	-0.00104569	-0.00168353	-0.00173026	-0.00145287	-0.00141084	-0.00144409	-0.00175602	-0.00196154	-0.00339942	-0.00318384
289	-0.00145245	-0.00176628	-0.000674476	-0.00180183	-0.00125622	-0.00132051	-0.00412086	-0.00303551	-0.00660552	-0.0060636
292	-0.00115194	-0.00213357	-0.00136399	-0.00166791	-0.00154821	-0.00203543	-0.00541853	-0.00499402	-0.00796414	-0.00797918
295	0.000919231	0.00102044	0.00162638	0.00182385	0.000468687	0.000649106	-0.00304833	-0.00231336	-0.0051965	-0.00584044
298	0.00163283	0.00207393	0.00266787	0.00241033	0.00214907	0.00248831	-0.000868065	-0.000971873	-0.0016831	-0.00325509
301	8.28283e-05	-0.000654235	-0.000718803	-0.000821212	-0.000620668	-0.000149378	-0.000632051	-0.00213493	-0.00071251	-0.00300249
304	-0.00128768	-0.00171865	-0.00235855	-0.00240905	-0.00185816	-0.00179627	-0.00122576	-0.00279577	-0.00098345	-0.00335991
307	-0.00075101	-0.000538112	-0.000891492	-0.000333333	-0.000576884	-0.00110571	-0.000937685	-0.00268287	-0.000931119	-0.00345035
310	-0.000873776	-0.00111845	1.80264e-05	-6.42968e-05	-0.00136612	-0.000671096	-0.00116313	-0.0027432	-0.00116939	-0.0037857
313	-0.000115113	3.28671e-05	-0.000175952	-0.000481469	-0.000361422	-0.000156371	-0.00121597	-0.00279145	-0.00132148	-0.00339211
316	0.000158819	0.000209441	-0.000458469	-0.000582479	-0.000264996	-0.000551515	-0.00122751	-0.00195789	-0.00127991	-0.00258904
319	-0.00338089	-0.00356814	-0.00295711	-0.00329946	-0.00347968	-0.00330023	-0.0034453	-0.00328986	-0.00209382	-0.0031256
322	-0.000521018	-0.000989977	-0.00106239	-0.000408081	-0.000468959	-0.00110225	-0.00278057	-0.00286562	-0.0024594	-0.00295925
325	0.00100703	0.00153166	0.000853302	0.00112253	0.00094627	9.32401e-05	-0.002696	-0.00250404	-0.00254118	-0.00279258
328	-0.000843395	0.00010404	-6.42191e-05	-0.000422883	-0.0017627	-0.00131169	-0.00262459	-0.00264351	-0.00211325	-0.00252953
331	-0.00114887	-0.00138535	-0.00101041	-0.000899223	-0.00191426	-0.00153675	-0.00255101	-0.00245019	-0.00204437	-0.00237257
334	0.000547514	0.00102797	0.000633955	0.000735587	0.00134751	0.00114386	-0.0010169	-0.000970901	-0.000864763	-0.00141678
337	0.000675524	0.000957964	0.00102972	0.00118364	-0.000290831	8.25563e-05	-0.00241744	-0.00284375	-0.00197071	-0.0025404
340	-0.00135548	-0.00179328	-0.00223574	-0.00168574	-0.00340894	-0.00361138	-0.00570789	-0.00625346	-0.00391045	-0.00440497
343	0.000603846	0.000408392	-0.000162549	-0.000349378	-0.0021892	-0.00288124	-0.00453994	-0.00517661	-0.00297238	-0.00356247
346	0.000906838	0.00089425	0.000840093	0.000673621	-0.00146678	-0.00172044	-0.0024467	-0.0033641	-0.00159064	-0.00265128
349	-0.00142844	-0.00175812	-0.00189876	-0.00187914	-0.00226418	-0.003246	-0.00230513	-0.00346461	-0.00133186	-0.00225389
352	-0.00152782	-0.00234382	-0.00196208	-0.00261807	-0.00213046	-0.00390486	-0.0015629	-0.00286096	-0.000920202	-0.00188065
355	0.00057028	0.000389821	7.92152e-05	-0.000382051	0.000128477	-0.00193757	-6.98912e-05	-0.00215614	7.00466e-05	-0.00139071
358	5.05439e-05	-0.000698718	-9.51826e-05	-0.000372533	9.26573e-05	-0.00157327	2.47863e-05	-0.00236566	0.000233217	-0.00105789
361	0.00248788	0.00198147	0.00317448	0.00143605	0.00231084	-0.000243784	0.000828127	-0.00178469	-1.28205e-05	-0.00152238
364	0.00357222	0.0025674	0.00235983	0.000820319	0.00249204	-0.000806216	0.000984615	-0.00183434	0.000525369	-0.00149239
367	-0.00206562	-0.00280622	-0.00211888	-0.00384549	-0.00127521	-0.00408244	-0.000306799	-0.00276185	0.000240443	-0.00108986
370	-0.000282323	1.2432e-05	0.000792269	-0.00122801	0.000650699	-0.00243147	0.000617133	-0.00195171	0.000291259	-0.00095066
373	-0.00267047	-0.00339604	-0.00260369	-0.00417405	-0.00223314	-0.00428108	-0.000863636	-0.00269258	-0.000409907	-0.0016507
376	0.000367444	-0.00111255	0.000341492	-0.00182708	7.75058e-05	-0.00292751	-4.65812e-05	-0.00235862	-0.000334538	-0.00143982
379	0.00104468	-3.74903e-05	0.000758003	-0.00165948	0.000608314	-0.00281768	-0.000105206	-0.00255528	-0.000228011	-0.00125587
382	-0.00242028	-0.00379138	-0.00287036	-0.00492012	-0.00231562	-0.00461535	-0.00127156	-0.00244848	-0.000512082	-0.0013357
385	7.80109e-05	-0.00182137	-7.61461e-06	-0.00304332	-0.000583683	-0.00358473	-0.000686713	-0.00212467	-0.000566123	-0.00131088
388	-0.00152514	-0.0035244	-0.0010988	-0.00441317	-0.0013911	-0.00436946	-0.00164274	-0.00267203	-0.000839316	-0.00126344
391	0.000860684	-0.00233881	9.74747e-05	-0.00377696	-0.000904079	-0.00413667	-0.00157502	-0.00244083	-0.000962821	-0.00105715
394	0.00143399	-0.0018568	0.000858664	-0.00362249	-0.000568803	-0.00386267	-0.00145699	-0.00268625	-0.00125789	-0.00127183
397	-0.00048411	-0.00421313	-0.00128508	-0.00490276	-0.00218959	-0.00428695	-0.00213932	-0.0025643	-0.00119281	-0.00104406
400	-0.00330835	-0.00808881	-0.00328322	-0.00826507	-0.00437603	-0.00667603	-0.00367378	-0.0034967	-0.0018587	-0.00127708
403	-0.00179806	-0.00823733	-0.00274227	-0.00826636	-0.00414883	-0.00676892	-0.00394367	-0.00315637	-0.00183159	-0.00167009
406	0.000315929	-0.00801981	-0.0018303	-0.00795396	-0.00367836	-0.00647475	-0.00349771	-0.00333411	-0.00196667	-0.00142991
409	-0.0010373	-0.00889693	-0.00291278	-0.00830812	-0.00462506	-0.00621507	-0.00393069	-0.00336033	-0.00235218	-0.00112001
412	-0.0032378	-0.00993057	-0.00424056	-0.00860505	-0.00538007	-0.00585653	-0.00413838	-0.00278924	-0.0023265	-0.00118174
415	-0.00300983	-0.0106124	-0.00510163	-0.00899456	-0.00587354	-0.00639876	-0.00434433	-0.00279938	-0.00268718	-0.00143248
418	-0.00353034	-0.0109818	-0.00574087	-0.0089655	-0.00633411	-0.00612327	-0.00448003	-0.00283182	-0.00228679	-0.00129246
421	-0.00225346	-0.00948671	-0.00397661	-0.00765544	-0.00495929	-0.00513065	-0.00376173	-0.00222665	-0.00173271	-0.000582828
424	-0.00194464	-0.00866301	-0.00351298	-0.00697988	-0.00443936	-0.0046897	-0.00323442	-0.00226437	-0.00157331	-0.000557809
427	-0.00470859	-0.00921729	-0.00580171	-0.00708928	-0.00573252	-0.00460043	-0.00362739	-0.00204099	-0.00211278	-0.00090439
430	-0.00585214	-0.0086019	-0.00657533	-0.00628652	-0.00590513	-0.00413252	-0.00349837	-0.00153236	-0.00183994	-0.000660295
433	-0.00496321	-0.00697071	-0.00580493	-0.00539565	-0.00504697	-0.0032946	-0.00295556	-0.00163605	-0.00155998	-0.000210878
436	-0.00578524	-0.00628403	-0.00617176	-0.00488225	-0.00519654	-0.00321181	-0.00319689	-0.00144048	-0.00169852	-0.000186208
439	-0.00652622	-0.00563768	-0.0063629	-0.00395144	-0.00525703	-0.00267016	-0.00288225	-0.000932789	-0.00140847	-0.000587646
442	-0.00547914	-0.00427937	-0.00553019	-0.00353605	-0.00451107	-0.00222152	-0.00270726	-0.0008885	-0.00105163	-0.000359984
445	-0.00583807	-0.00382374	-0.00579705	-0.0025629	-0.00454075	-0.00176391	-0.0025812	-0.000867871	-0.00123073	-9.67366e-05
448	-0.0061345	-0.00293399	-0.00579359	-0.00229635	-0.0046082	-0.00138621	-0.00249837	-0.000557148	-0.00135983	0.000104817
451	-0.00637887	-0.00246822	-0.00592234	-0.00196006	-0.0045378	-0.00104367	-0.00286449	-0.000318337	-0.00168594	-8.67133e-05
454	-0.00712898	-0.00197914	-0.00633019	-0.00115742	-0.00466876	-0.000805633	-0.00249091	-0.000353963	-0.00135206	-0.000342852
457	-0.00727949	-0.00129654	-0.00622805	-0.000987141	-0.00483617	-0.0006277	-0.00231103	-0.000410295	-0.0010174	2.24942e-05
460	-0.00625284	-0.000988384	-0.00545754	-0.000864452	-0.00404499	-0.000500155	-0.0024202	-0.000276535	-0.000884149	-3.25952e-05
463	-0.00607222	-0.00108714	-0.00529619	-0.000561305	-0.00375144	-0.000751826	-0.00225466	-1.7871e-05	-0.00112078	-0.000225952
466	-0.00696189	-0.000917249	-0.00581286	-0.000825369	-0.00438395	-0.000595649	-0.00227739	-0.00016589	-0.00138073	6.37141e-06
469	-0.00555839	-1.70163e-05	-0.00468702	-0.000424903	-0.00345808	6.09946e-05	-0.00149518	-0.000348368	-0.000672572	-8.36441e-05
472	-0.00535482	-0.000461966	-0.00422747	0.000146737	-0.00297315	0.000155439	-0.00163209	0.000100272	-0.000626651	9.30458e-05
475	-0.00515567	-0.000623932	-0.0043641	-0.000185431	-0.00306177	-0.000287451	-0.00187902	-3.885e-07	-0.00116849	0.000106838
478	-0.00476822	5.89355e-05	-0.00391002	-0.000378594	-0.00291395	-0.000375214	-0.00159223	-0.000172145	-0.000873815	-8.88889e-05
481	-0.00488539	-0.000288617	-0.00388667	-0.000277778	-0.00276845	-0.000307925	-0.00126014	-0.000346581	-0.000700389	-0.000421134
484	-0.00355062	-0.000298679	-0.0031317	-0.000495455	-0.0022636	-3.21678e-05	-0.00103104	7.18337e-05	-0.000490132	-0.00024258
487	-0.00257253	9.02486e-05	-0.00219114	-0.000113054	-0.00162475	0.000329021	-0.000919814	0.000215152	-8.97436e-06	0.000371834
490	-0.00367183	-0.000747902	-0.00290591	-6.23543e-05	-0.00222782	-0.000520668	-0.00123108	-9.19969e-05	-0.000641064	0.00011317
493	-0.00308298	-0.00028819	-0.00251309	-0.000203497	-0.00215738	-0.000381818	-0.00106305	-0.000218609	-0.000813675	-0.000288306
496	-0.00318695	-0.000156138	-0.00247735	-0.00054122	-0.00167366	-4.79409e-05	-0.000919891	-0.000373737	-0.00040136	-0.000197786
499	-0.00335183	-0.00066216	-0.0027141	-0.000284499	-0.00172549	-0.000229138	-0.00120097	-7.9798e-05	-0.000537218	-4.8174e-05
502	-0.00290707	-0.000422416	-0.00223675	7.39705e-05	-0.00174977	-7.75058e-05	-0.000905828	7.83217e-05	-0.00028784	0.000212976
505	-0.00309196	-0.000322339	-0.00238151	-0.000477739	-0.00159654	-0.000454351	-0.000922883	-0.000255012	-0.000372999	1.00233e-05
508	-0.00290043	-0.000511189	-0.00243986	-0.000567988	-0.00182681	-0.000536946	-0.000708003	-0.000406527	-0.000633528	-0.000321989
511	-0.00275089	-0.000948912	-0.00189569	-0.00044596	-0.00148679	-0.000218687	-0.0008338	-4.70085e-05	-0.000608625	9.61538e-05
514	-0.00249002	-0.000449223	-0.00190365	-0.000610995	-0.00147444	-0.000311267	-0.000758159	9.1958e-05	-0.000217172	-0.000133916
517	-0.00192024	-0.000233178	-0.00182179	-0.000390287	-0.0012343	-0.000203108	-0.000398252	-0.000175835	-5.30692e-05	-0.000256838
520	-0.00178139	-0.000669114	-0.00143399	-0.000381313	-0.000912044	-0.000137063	-0.000541026	-2.10956e-05	-0.000487024	0.000151127
523	-0.0019338	-0.000782945	-0.00151752	-0.000540287	-0.00104965	-0.000511189	-0.000655012	-0.000358974	-0.000559596	0.000176107
526	-0.00160921	-0.0005338	-0.00110769	-0.000354274	-0.000701088	-0.000330575	-0.000672611	-0.000279293	-0.000117832	-0.000358819
529	-0.00108733	-1.91142e-05	-0.000845183	-0.000245649	-0.000698912	-0.000143901	-0.000476884	7.331e-05	-0.000110179	-0.000266278
532	-0.000915307	-0.000100117	-0.000920785	-0.000153652	-0.000660023	7.00855e-05	5.95183e-05	0.000219347	0.000181546	0.000305866
535	-0.000904934	-0.000617444	-0.000619736	-7.331e-05	-0.000470357	-0.000234382	-0.000131274	-0.000183644	-4.16472e-05	1.42968e-05
538	-0.00116733	-0.000911033	-0.000911111	-0.000696348	-0.000897436	-0.000503419	-0.000579332	-0.000468648	-0.000467133	-0.000418687
541	-0.000681779	-0.00047603	-0.000573116	-0.000261111	-0.000624048	-0.000109907	-0.000103885	2.57187e-05	-0.000172727	-4.77078e-05
544	-0.00027028	-0.000116356	-8.90831e-05	7.2805e-05	0.000488112	0.000160256	0.000117366	0.000366706	0.000235276	0.000390987
547	-0.000737218	-0.000533877	-0.000452953	-0.000417444	-0.000168998	-0.000351321	-0.000234033	-0.000141841	7.38151e-05	8.65967e-05
550	-0.000896814	-0.000634188	-0.000699961	-0.000811461	-0.000414608	-0.000455206	-0.000453108	-0.000579759	-0.000155245	-0.000334615
553	-0.000768182	-0.000764413	-0.000802642	-0.000724087	-0.000536908	-0.000753807	-0.000297786	-0.000384305	-0.000531974	-0.000478632
556	-0.000246037	-0.000670396	-0.000411772	-0.000167949	-0.000156099	-3.68687e-05	0.000157887	-2.08236e-05	9.90287e-05	0.00020913
559	-0.000435897	-0.000673155	-0.000234965	-0.000296309	-6.86092e-05	-3.65967e-05	6.07615e-05	-0.000151826	0.000228205	7.45532e-05
562	-0.000658236	-0.000648951	-0.000341958	-0.000885043	-0.000610101	-0.000471639	-0.00052603	-0.000334577	-0.000407964	-0.000455944
565	-0.000719969	-0.000737451	-0.00030474	-0.000572145	-0.000475136	-0.000595455	-0.000523699	-0.000195338	-0.000357731	-0.000352137
568	-0.00034087	-0.000364413	-0.000488617	-0.000187296	0.000119852	-0.000341103	0.000123232	-2.06294e-05	0.000168182	-0.000195998
571	2.68065e-05	-0.00020439	-9.73193e-05	-0.000239782	1.99689e-05	0.000215385	2.49417e-05	-9.51826e-05	0.000319775	0.000291026
574	-0.000324942	-0.000680536	-0.000249495	-0.0004169	-0.000548485	-0.000125486	-0.000178516	-0.000179448	-0.000315307	0.000217288
577	-0.000349611	-0.000156022	-0.000277584	-8.10412e-05	1.74825e-05	-0.000323621	-0.000197591	0.000186869	0.000149922	-0.000206876
580	-0.00041826	-0.000133916	-0.000252448	-0.000138034	-4.41725e-05	-0.000387723	-0.000204817	-0.000103458	-0.000197902	-2.21834e-05
583	-0.000453225	-0.000809091	-0.000447319	-0.000486908	-0.000605361	-0.000537762	-2.60295e-06	-0.000563326	-0.000363092	-0.000287956
586	-0.000396542	-0.000188928	-0.000122494	-0.000252914	-0.000265967	-8.32168e-05	0.000184965	2.85936e-05	0.000131896	-0.000195726
589	-8.40326e-05	0.000328671	1.82984e-05	6.3986e-05	4.99611e-05	0.000103768	2.77001e-05	0.000212549	0.000125641	0.000364996
592	-8.48096e-05	-0.000428982	-8.46154e-05	-0.000466511	6.86869e-05	0.000167444	-4.11033e-05	-2.27273e-05	-0.000175097	0.000195144
595	-0.000272727	-0.000676301	-0.00045	-0.000268298	-0.000325796	-0.00032634	-0.000362898	-0.000271717	-0.000149534	-0.000283838
598	-0.000192618	-3.8073e-06	-0.000238112	-9.99611e-05	-0.000161383	-0.000348446	-9.65035e-05	-0.000223465	0.000175214	-0.000139394
601	-0.000361305	-5.81585e-05	8.30614e-05	0.00011826	3.24786e-05	9.50272e-05	0.000201321	7.24165e-05	-0.000246387	0.000168143
604	-8.78011e-06	-0.000177234	-0.000122922	0.000163209	6.4763e-05	6.77545e-05	-9.8174e-05	0.000257382	9.51826e-06	0.00014223
607	4.56488e-05	-4.79798e-05	-8.60917e-05	-6.95804e-05	8.31391e-05	-2.57576e-05	8.85781e-06	-5.19037e-05	0.000322805	-5.99845e-05
610	-0.000499922	-0.000665113	-0.000394406	-0.000317754	-0.00062906	-0.000234499	-0.00024526	-0.000299806	-0.000329604	-0.000551709
613	-0.000235859	-0.000118065	-0.000341414	-8.93551e-05	-0.00020913	-0.000187451	-3.17793e-05	-0.000217366	-9.04817e-05	-1.57343e-05
616	0.000216123	0.000164646	0.000161189	0.000189744	0.000265657	-7.16395e-05	0.000179332	0.00018073	0.00034122	0.000476068
619	-0.000352448	-0.000362082	-0.000152253	-0.000331235	-0.000100777	-0.000164608	-0.000137063	-6.49573e-05	-7.06294e-05	-0.000150699
622	-0.000573038	-0.000288733	-0.000116123	-0.000359984	-0.000319775	6.79876e-05	-0.000117288	-0.000137063	-0.000297086	-9.56488e-05
625	0.000149184	0.000302486	-4.25408e-05	2.89821e-05	-4.34732e-05	0.000137063	-2.35431e-05	0.000150311	0.000169658	0.000190676
628	3.76845e-06	0.000181702	-0.000188073	-0.000231546	-3.46542e-05	-0.00023749	-0.000129487	-6.41414e-05	-0.000183139	9.54157e-05
631	-0.000387024	-0.000433838	-0.000322805	-0.000168531	-0.00015035	-0.000189044	-9.36286e-05	-0.000398563	-0.000389899	-0.000452914
634	5.78089e-05	2.82828e-05	0.000130575	0.000253419	0.000267405	9.75524e-05	0.000183916	8.51981e-05	0.000451748	8.08081e-05
637	-0.000250738	-0.000373232	6.06449e-05	-0.000120319	-0.000327234	-7.97203e-05	-3.35276e-05	-8.39161e-06	0.000262277	7.30381e-06
640	-0.000341181	-0.000227234	-0.000367133	-0.000202875	-0.00016488	-0.000180925	-0.000114569	-0.000143706	-0.000297902	-0.000131002
643	0.000140404	0.000356643	0.000140443	9.71639e-05	0.000316317	-8.0303e-05	-0.0002669	0.000402914	-0.000262432	0.000271873
646	-4.91453e-05	-9.59596e-06	-0.000191919	-2.99922e-05	-0.000230963	-1.54623e-05	-0.000158586	-5.4934e-05	0.00032735	-0.00010474
649	-0.000440287	-6.75991e-06	-6.19658e-05	-0.000168842	-0.000243085	1.17327e-05	0.000107226	-0.000260451	9.53768e-05	-4.75913e-05
652	-0.000232246	2.67677e-05	-0.000154856	-9.32789e-05	-1.44522e-05	-5.17871e-05	0.000297164	-0.000157187	-0.000211733	-2.85548e-05
655	9.4289e-05	-0.000611267	-0.000213636	4.5066e-05	-0.000197786	-0.000226418	-0.000143357	2.06294e-05	3.45765e-05	-8.97047e-05
658	9.223e-05	6.57343e-05	0.00012331	0.000135237	0.000140793	0.000188151	2.25719e-05	0.000224825	-5.69153e-05	-0.000235548
661	-2.34654e-05	0.000283566	4.32012e-05	-0.000112238	0.000120513	5.24476e-06	0.000116939	0.00011488	-0.000143085	0.000128788
664	-7.11344e-05	-0.000329876	-8.36053e-05	-0.000336131	-7.46698e-05	-5.77312e-05	7.35043e-05	-8.04584e-05	0.000191492	0.00017603
667	-0.000307226	-0.000186946	-0.000230847	-0.000183217	-0.00018244	-0.000148252	-0.00031993	-0.000363908	-0.000307226	-0.000124592
670	-3.45765e-05	0.000337607	-0.000141181	0.000555711	-0.000186908	-0.000232712	-0.000202176	-0.000188034	-0.000112587	1.37141e-05
673	-0.000177506	-0.000499534	3.2634e-05	0.000199456	8.2634e-05	0.000157925	0.000205556	-3.86946e-05	0.000120047	9.60761e-05
676	8.15462e-05	-6.71329e-05	0.000301437	-0.000124942	0.000232129	0.000292502	0.000167327	0.00040338	0.000236674	0.000214802
679	0.00024122	0.000409052	1.36364e-05	0.000106915	2.45921e-05	0.000355245	0.000266783	0.000160645	0.000168143	-1.38695e-05
682	-0.000208702	6.07226e-05	-0.000264957	-0.000334887	-0.000472261	-0.000340793	-0.000300155	-0.000238384	-0.000209207	-0.000273232
685	-9.3784e-05	1.49573e-05	0.000194639	-0.000139977	2.93706e-05	-0.000112238	-0.00011352	0.00021791	-0.000156915	0.00028446
688	-0.000164258	-4.98446e-05	-6.18493e-05	-9.30458e-05	-7.45921e-06	0.000196426	1.74825e-05	0.000191336	0.000124437	-3.01865e-05
691	1.0373e-05	6.61228e-05	-0.000329876	-0.000165346	-0.000297514	-0.000300738	-0.000338112	-0.000247358	0.000156061	-0.000355594
694	-2.1756e-05	-5.04274e-05	-0.000215967	4.94949e-05	-9.98057e-05	-0.000270163	-0.000312121	-0.000229565	-0.000329643	-0.000323427
697	-0.000148446	-0.000240443	0.000148796	0.00010373	1.56177e-05	3.0303e-06	0.000416278	-7.13287e-05	-0.00013007	-8.58197e-05
700	-0.000301981	-5.27972e-05	-7.4864e-05	-8.15851e-06	7.23776e-05	-1.71329e-05	-8.86169e-05	-0.000136908	-0.000208236	0.000167521
703	0.000298057	0.000205905	-7.10567e-05	2.7195e-06	0.000264452	0.000116162	-5.31857e-05	0.000345649	0.000234033	-2.02409e-05
706	0.000271445	5.16317e-05	0.000159169	0.000290482	0.00036655	5.48174e-05	0.000309674	0.000227117	0.000647941	4.1958e-06
709	-0.000215501	-0.000346426	-0.000144328	-6.71329e-05	-0.0002777	8.06527e-05	-0.000219852	-0.000489899	-0.000282168	-1.75991e-05
712	-0.000223232	0.000139472	0.000181624	-0.000232673	-7.42813e-05	-8.03419e-05	-0.000102642	2.60295e-05	-0.000146698	0.000177001
715	-0.000232012	-6.1927e-05	0.00020202	-4.57265e-05	-0.00015237	-0.000317871	0.000165152	0.000161616	-4.27739e-05	0.00012467
718	0.000282634	-0.00018582	-9.87568e-05	3.6014e-05	0.000139627	2.87879e-05	0.000103497	-6.13831e-05	5.73038e-05	4.7397e-06
721	0.000299573	-3.20124e-05	9.84071e-05	1.08392e-05	0.000121057	0.000333256	0.000269347	9.94561e-06	-5.18648e-05	-0.000201282
724	-0.000360373	-5.16706e-06	-0.000153963	-0.000264996	-0.000386636	-0.000255478	-0.000295066	1.6317e-05	-0.000384965	-7.88656e-06
727	-0.000270435	-3.06915e-05	-0.000220047	-2.21445e-06	3.93551e-05	-5.24087e-05	-0.000253652	3.9899e-05	0.000194134	2.6418e-05
730	0.000223232	6.09946e-06	0.000215035	8.446e-05	0.000138228	0.000260451	0.000120552	5.38073e-05	6.11888e-05	0.000168026
733	0.000135859	5.98679e-05	-2.75447e-05	7.10956e-05	-0.000195688	-4.15695e-06	0.000127273	0.000217211	0.000110295	0.000354584
736	-0.00038244	-0.000237063	-0.000267249	-8.32168e-05	-7.88656e-06	-0.000173854	-0.000119814	-5.80031e-05	0.000127622	-0.000316628
739	6.63947e-05	0.000103846	3.30225e-06	0.000148329	0.000157731	0.000118842	6.83761e-05	-0.000463326	-0.000120047	-0.000204429
742	7.91375e-05	0.000133256	-4.00155e-05	8.9122e-05	-6.52292e-05	-8.98601e-05	-0.000204973	-0.000164957	-0.00016857	0.000142929
745	-0.000263714	-0.000337529	-0.000202331	-0.000124048	-0.000344328	-5.74204e-05	-0.000277739	0.00026418	-0.000115423	0.000171717
748	6.52681e-06	-0.000125136	-7.03186e-06	-0.000302836	8.59363e-05	2.0979e-06	-2.18337e-05	3.91608e-05	3.72572e-05	-0.000235082
751	-0.000163947	0.000131896	0.000175214	6.74437e-05	0.000111927	-1.4763e-06	0.00015979	-8.78011e-06	0.000147086	-9.47941e-06
754	-0.000152914	2.12121e-05	0.00010035	8.17405e-05	-0.000273271	-0.000167832	4.65423e-05	-2.65346e-05	-0.000155361	9.03652e-05
757	0.0001615	0.000250272	4.40171e-05	0.000143784	0.000307304	0.000125796	-0.000150078	-0.00012397	0.000247747	0.000259246
760	0.000185392	0.000161305	5.79254e-05	2.19891e-05	9.90287e-05	0.000316162	0.000255633	6.09557e-05	0.00025101	-3.9122e-05
763	-0.000214064	-0.000606177	-0.000208819	-0.000189549	-0.000280692	-0.000210956	6.27817e-05	-2.83605e-05	-0.000247009	-0.000178555
766	0.000106838	0.000277156	-2.86325e-05	0.000267521	0.000120629	0.000218298	-9.88345e-05	0.000354118	6.73271e-05	0.000238733
769	5.09713e-05	0.000169542	-0.000168765	-8.34887e-05	2.83605e-05	0.000113908	8.78788e-05	4.15307e-05	6.52681e-06	-0.000128127
772	-0.000287296	-0.000340754	-0.000351049	-0.000589977	-0.000118104	-0.000381274	-0.000131779	-0.00019728	-0.000365967	-0.000284615
775	0.000298329	0.000141026	0.000403186	0.00030777	0.000347436	0.00023209	0.000149495	0.000231041	0.000437413	0.000271057
778	-1.89588e-05	0.000124048	0.000236014	0.000211111	-0.000116511	0.000139433	-8.78011e-06	9.54545e-05	0.0003392	0.00028174
781	-0.000187879	0.000317638	-5.75758e-05	0.00039258	0.000228244	0.000214685	0.000192968	-0.000111849	-0.00031251	0.000180342
784	-1.53458e-05	-5.71484e-05	-0.0001115	4.96503e-05	-0.000144483	-0.000128866	0.000239277	4.45221e-05	5.59829e-05	-0.000265695
787	0.000170513	-0.000175214	-0.00028784	-0.000203691	-0.000177312	-0.000171639	-0.000151437	0.000113714	0.00025035	-0.000123116
790	-3.3411e-06	0.000139394	1.37141e-05	0.000121096	0.000119192	-4.64258e-05	-0.000160218	-0.000166317	-0.000184965	0.000450194
793	0.000225835	0.00015812	0.000532401	8.66744e-05	0.000344522	0.000354079	0.000143046	0.000117172	0.000175097	-4.16472e-05
796	-8.73737e-05	-7.63792e-05	-0.00013735	-0.000308454	-7.35431e-05	-3.19736e-05	-2.0373e-05	4.38228e-06	-0.00013474	-0.000215649
799	-0.000520047	-0.000603613	-0.000674988	-0.000357995	-0.00051049	-0.000377389	-0.00026683	-0.000425198	-0.000459231	-0.000222821
